# Supplementary material for: Crystal structure, Hirshfeld surface analysis, inter­action energy and energy framework calculations, as well as density functional theory (DFT) com­putation, of methyl 2-oxo-1-(prop-2-yn­yl)-1,2-di­hydro­quinoline-4-carboxyl­ate
Source: Acta Crystallogr E Crystallogr Commun. 2023 Sep 8;79(Pt 10):883–9. doi: 10.1107/S2056989023007557 (PMC10561202; doi:10.1107/S2056989023007557)
Supplement: Supplementary file 1 [file e-79-00883-sup1.cif]

##############################################################################
#                                                                            #
# This CIF contains the data in a paper accepted for publication in          #
# Acta Crystallographica Section E. It conforms to the requirements of       #
# Notes for Authors for Acta Crystallographica Section E, and has been       #
# peer reviewed under the auspices of the IUCr Commission on Journals.       #
#                                                                            #
# Full details of the Crystallographic Information File format               #
# are given in the paper "The Crystallographic Information File (CIF):       #
# a New Standard Archive File for Crystallography" by S. R. Hall, F. H.      #
# Allen and I. D. Brown [Acta Cryst. (1991), A47, 655-685].                  #
#                                                                            #
# The current version of the core CIF dictionary is obtainable from          #
# ftp://ftp.iucr.org/pub/cif_core.dic.                                       #
#                                                                            #
# Software is freely available for graphical display of the structure(s)     #
# in this CIF. For information consult the CIF software page                 #
# http://www.iucr.org/resources/cif/software.                                #
#                                                                            #
# This file may be used for bona fide research purposes within the           #
# scientific community so long as proper attribution is given to the journal # 
# article from which it was obtained.                                        #
#                                                                            #
##############################################################################
data_I
_audit_creation_method
;
Olex2 1.5
(compiled 2022.04.07 svn.rca3783a0 for OlexSys, GUI svn.r6498)
;
_chemical_name_systematic
;
Methyl 2-oxo-1-(prop-2-ynyl)-1,2-dihydroquinoline-4-carboxylate
;
_chemical_formula_moiety     'C14 H11 N O3'
_chemical_formula_sum     'C14 H11 N O3'
_chemical_formula_iupac     'C14 H11 N O3'
_chemical_formula_weight     241.24
_space_group_crystal_system     triclinic
_space_group_name_H-M_alt     'P -1'
_space_group_name_Hall     '-P 1'
loop_
    _space_group_symop_operation_xyz
    'x, y, z'
    '-x, -y, -z'
_cell_length_a     4.7033(2)
_cell_length_b     11.1113(6)
_cell_length_c     11.3876(5)
_cell_angle_alpha     81.759(2)
_cell_angle_beta     83.356(2)
_cell_angle_gamma     85.564(2)
_cell_volume     583.89(5)
_cell_formula_units_Z     2
_cell_measurement_reflns_used     9957
_cell_measurement_theta_min     2.41
_cell_measurement_theta_max     30.16
_cell_measurement_temperature     296.15
_exptl_crystal_description     block
_exptl_crystal_colour     colourless
_exptl_crystal_size_max     0.24
_exptl_crystal_size_mid     0.14
_exptl_crystal_size_min     0.11
_exptl_crystal_density_diffrn     1.372
_exptl_crystal_density_meas     ?
_exptl_crystal_density_method     ?
_exptl_crystal_F_000     252
_exptl_absorpt_coefficient_mu     0.098
_exptl_absorpt_correction_type     multi-scan
_exptl_absorpt_process_details
;
(SADABS; Krause <i>et al.</i>,  2015)
;
_exptl_absorpt_correction_T_min     0.7080
_exptl_absorpt_correction_T_max     0.7461
_diffrn_ambient_temperature     296.15
_diffrn_source     'microfocus sealed X-ray tube'
_diffrn_radiation_type     MoK\a
_diffrn_radiation_wavelength     0.71073
_diffrn_measurement_device_type     'Bruker DUO PHOTON III'
_diffrn_measurement_device     'four-circle diffractometer'
_diffrn_measurement_method     '\f and \w scans'
_diffrn_reflns_number     45341
_diffrn_reflns_av_R_equivalents     0.0448
_diffrn_reflns_av_unetI/netI     0.0218
_diffrn_reflns_theta_min     1.817
_diffrn_reflns_theta_max     30.489
_diffrn_reflns_theta_full     25.242
_diffrn_measured_fraction_theta_max     0.999
_diffrn_measured_fraction_theta_full     0.999
_diffrn_reflns_limit_h_min     -6
_diffrn_reflns_limit_h_max     6
_diffrn_reflns_limit_k_min     -15
_diffrn_reflns_limit_k_max     15
_diffrn_reflns_limit_l_min     -16
_diffrn_reflns_limit_l_max     16
_diffrn_standards_number     3
_diffrn_standards_interval_count     1000
_diffrn_standards_interval_time     1
_diffrn_standards_decay_%     1
_reflns_number_total     3559
_reflns_number_gt     2489
_reflns_threshold_expression     'I > 2\s(I)'
_refine_ls_structure_factor_coef     Fsqd
_refine_ls_matrix_type     full
_refine_ls_R_factor_all     0.0635
_refine_ls_R_factor_gt     0.0466
_refine_ls_wR_factor_gt     0.1405
_refine_ls_wR_factor_ref     0.1479
_refine_ls_goodness_of_fit_ref     1.109
_refine_ls_restrained_S_all     1.109
_refine_ls_number_reflns     3559
_refine_ls_number_parameters     207
_refine_ls_number_restraints     0
_refine_ls_hydrogen_treatment     refall
_refine_ls_weighting_scheme     calc
_refine_ls_weighting_details
              'w=1/[\s^2^(Fo^2^)+(0.0712P)^2^+0.0640P] where P=(Fo^2^+2Fc^2^)/3'
_atom_sites_solution_hydrogens     difmap
_atom_sites_solution_primary     dual
_atom_sites_solution_secondary     difmap
_refine_ls_shift/su_max     0.000
_refine_ls_shift/su_mean     0.000
_refine_diff_density_max     0.384
_refine_diff_density_min     -0.284
_refine_ls_extinction_method     none
_refine_ls_extinction_coef     .
loop_
    _atom_type_symbol
    _atom_type_description
    _atom_type_scat_dispersion_real
    _atom_type_scat_dispersion_imag
    _atom_type_scat_source
    'C' 'C' 0.0033 0.0016
                         'International Tables Vol C Tables 4.2.6.8 and 6.1.1.4'
    'H' 'H' 0.0000 0.0000
                         'International Tables Vol C Tables 4.2.6.8 and 6.1.1.4'
    'N' 'N' 0.0061 0.0033
                         'International Tables Vol C Tables 4.2.6.8 and 6.1.1.4'
    'O' 'O' 0.0106 0.0060
                         'International Tables Vol C Tables 4.2.6.8 and 6.1.1.4'
_computing_data_collection
;
APEX3 (Bruker, 2019)
;
_computing_cell_refinement
;
SAINT (Bruker, 2019)
;
_computing_data_reduction
;
SAINT (Bruker, 2019)
;
_computing_structure_solution
;
SHELXT (Sheldrick, 2015a)
;
_computing_structure_refinement
;
SHELXL (Sheldrick, 2015b)
;
_computing_molecular_graphics
;
OLEX2 (Dolomanov <i>et al.</i>,  2009)
;
_computing_publication_material
;
OLEX2 (Dolomanov <i>et al.</i>,  2009)
;
loop_
    _atom_site_type_symbol
    _atom_site_label
    _atom_site_fract_x
    _atom_site_fract_y
    _atom_site_fract_z
    _atom_site_U_iso_or_equiv
    _atom_site_adp_type
    _atom_site_calc_flag
    _atom_site_occupancy
    _atom_site_disorder_assembly
    _atom_site_disorder_group
    O O1 0.3589(2) 0.16022(9) 0.53718(9) 0.0571(3) Uani d 1 . .
    N N1 0.6716(2) 0.14916(9) 0.67741(9) 0.0381(2) Uani d 1 . .
    O O2 0.2219(3) 0.56421(9) 0.64710(10) 0.0655(3) Uani d 1 . .
    O O3 0.3962(3) 0.56270(10) 0.81846(12) 0.0812(4) Uani d 1 . .
    C C5 0.7779(2) 0.19819(10) 0.76892(10) 0.0359(2) Uani d 1 . .
    C C4 0.6875(2) 0.31800(10) 0.79156(10) 0.0357(2) Uani d 1 . .
    C C3 0.4848(3) 0.38599(10) 0.71625(10) 0.0372(3) Uani d 1 . .
    C C10 0.7636(3) 0.02397(11) 0.65470(13) 0.0441(3) Uani d 1 . .
    C C13 0.3695(3) 0.51328(11) 0.73414(12) 0.0434(3) Uani d 1 . .
    C C11 0.6261(3) -0.06721(11) 0.74351(13) 0.0463(3) Uani d 1 . .
    C C6 0.9724(3) 0.12821(12) 0.83921(12) 0.0439(3) Uani d 1 . .
    C C1 0.4663(3) 0.20952(11) 0.60989(11) 0.0411(3) Uani d 1 . .
    C C2 0.3857(3) 0.33419(11) 0.63055(11) 0.0422(3) Uani d 1 . .
    C C9 0.8005(3) 0.36311(12) 0.88452(12) 0.0438(3) Uani d 1 . .
    C C8 0.9935(3) 0.29352(14) 0.95173(12) 0.0500(3) Uani d 1 . .
    C C7 1.0789(3) 0.17610(14) 0.92919(13) 0.0497(3) Uani d 1 . .
    C C12 0.5140(4) -0.14126(14) 0.81495(17) 0.0605(4) Uani d 1 . .
    C C14 0.0863(5) 0.68407(15) 0.6591(2) 0.0686(5) Uani d 1 . .
    H H10A 0.720(4) 0.0174(14) 0.5791(15) 0.053(4) Uiso d 1 . .
    H H9 0.736(3) 0.4439(15) 0.9029(14) 0.054(4) Uiso d 1 . .
    H H10B 0.974(3) 0.0129(13) 0.6502(12) 0.044(4) Uiso d 1 . .
    H H6 1.030(3) 0.0475(15) 0.8245(14) 0.052(4) Uiso d 1 . .
    H H2 0.247(4) 0.3772(15) 0.5795(15) 0.056(4) Uiso d 1 . .
    H H8 1.067(4) 0.3254(16) 1.0161(17) 0.070(5) Uiso d 1 . .
    H H7 1.214(4) 0.1274(17) 0.9743(16) 0.066(5) Uiso d 1 . .
    H H14A 0.232(6) 0.741(2) 0.657(2) 0.111(8) Uiso d 1 . .
    H H14B -0.011(5) 0.7061(19) 0.590(2) 0.083(6) Uiso d 1 . .
    H H14C -0.036(6) 0.684(2) 0.729(2) 0.100(8) Uiso d 1 . .
    H H12 0.435(5) -0.201(2) 0.874(2) 0.091(7) Uiso d 1 . .
loop_
    _atom_site_aniso_label
    _atom_site_aniso_U_11
    _atom_site_aniso_U_22
    _atom_site_aniso_U_33
    _atom_site_aniso_U_12
    _atom_site_aniso_U_13
    _atom_site_aniso_U_23
    O1 0.0699(7) 0.0505(6) 0.0589(6) 0.0021(5) -0.0237(5) -0.0248(5)
    N1 0.0416(5) 0.0328(5) 0.0416(5) 0.0006(4) -0.0036(4) -0.0131(4)
    O2 0.0899(8) 0.0451(6) 0.0658(7) 0.0234(5) -0.0303(6) -0.0185(5)
    O3 0.1245(11) 0.0485(6) 0.0815(8) 0.0261(6) -0.0469(8) -0.0339(6)
    C5 0.0346(5) 0.0359(6) 0.0379(6) -0.0031(4) -0.0010(4) -0.0092(4)
    C4 0.0357(5) 0.0355(6) 0.0367(5) -0.0027(4) -0.0009(4) -0.0097(4)
    C3 0.0401(6) 0.0323(5) 0.0395(6) -0.0015(4) -0.0015(4) -0.0083(4)
    C10 0.0468(7) 0.0369(6) 0.0508(7) 0.0033(5) -0.0026(5) -0.0189(5)
    C13 0.0488(7) 0.0337(6) 0.0488(7) -0.0004(5) -0.0053(5) -0.0097(5)
    C11 0.0466(7) 0.0352(6) 0.0607(8) 0.0035(5) -0.0097(6) -0.0185(6)
    C6 0.0423(6) 0.0402(6) 0.0491(7) 0.0027(5) -0.0061(5) -0.0075(5)
    C1 0.0461(6) 0.0387(6) 0.0407(6) -0.0015(5) -0.0056(5) -0.0125(5)
    C2 0.0485(7) 0.0368(6) 0.0425(6) 0.0022(5) -0.0101(5) -0.0085(5)
    C9 0.0460(6) 0.0440(7) 0.0447(6) -0.0034(5) -0.0051(5) -0.0161(5)
    C8 0.0501(7) 0.0602(8) 0.0438(7) -0.0047(6) -0.0105(6) -0.0154(6)
    C7 0.0454(7) 0.0572(8) 0.0472(7) 0.0010(6) -0.0119(6) -0.0055(6)
    C12 0.0642(9) 0.0447(8) 0.0737(10) -0.0063(7) -0.0086(8) -0.0093(7)
    C14 0.0861(13) 0.0412(8) 0.0810(12) 0.0209(8) -0.0280(11) -0.0148(8)
_geom_special_details
;
 All esds (except the esd in the dihedral angle between two l.s. planes)
 are estimated using the full covariance matrix.  The cell esds are taken
 into account individually in the estimation of esds in distances, angles
 and torsion angles; correlations between esds in cell parameters are only
 used when they are defined by crystal symmetry.  An approximate (isotropic)
 treatment of cell esds is used for estimating esds involving l.s. planes.
;
loop_
    _geom_bond_atom_site_label_1
    _geom_bond_atom_site_label_2
    _geom_bond_site_symmetry_2
    _geom_bond_distance
    _geom_bond_publ_flag
    O1 C1 . 1.2288(14) ?
    N1 C5 . 1.3993(14) ?
    N1 C10 . 1.4742(14) ?
    N1 C1 . 1.3774(16) ?
    O2 C13 . 1.3123(17) ?
    O2 C14 . 1.4491(17) ?
    O3 C13 . 1.1955(16) ?
    C5 C4 . 1.4159(16) ?
    C5 C6 . 1.4011(17) ?
    C4 C3 . 1.4516(16) ?
    C4 C9 . 1.4064(16) ?
    C3 C13 . 1.5081(16) ?
    C3 C2 . 1.3449(17) ?
    C10 C11 . 1.457(2) ?
    C10 H10A . 0.922(16) ?
    C10 H10B . 0.983(15) ?
    C11 C12 . 1.180(2) ?
    C6 C7 . 1.3785(19) ?
    C6 H6 . 0.949(17) ?
    C1 C2 . 1.4524(17) ?
    C2 H2 . 0.977(18) ?
    C9 C8 . 1.3750(19) ?
    C9 H9 . 0.969(17) ?
    C8 C7 . 1.386(2) ?
    C8 H8 . 0.966(19) ?
    C7 H7 . 0.950(19) ?
    C12 H12 . 0.94(2) ?
    C14 H14A . 0.97(3) ?
    C14 H14B . 0.95(2) ?
    C14 H14C . 0.93(3) ?
loop_
    _geom_angle_atom_site_label_1
    _geom_angle_atom_site_label_2
    _geom_angle_atom_site_label_3
    _geom_angle_site_symmetry_1
    _geom_angle_site_symmetry_3
    _geom_angle
    _geom_angle_publ_flag
    C5 N1 C10 . . 120.18(10) ?
    C1 N1 C5 . . 123.16(9) ?
    C1 N1 C10 . . 116.52(10) ?
    C13 O2 C14 . . 116.39(12) ?
    N1 C5 C4 . . 120.23(10) ?
    N1 C5 C6 . . 119.97(10) ?
    C6 C5 C4 . . 119.80(10) ?
    C5 C4 C3 . . 117.38(10) ?
    C9 C4 C5 . . 118.06(11) ?
    C9 C4 C3 . . 124.56(11) ?
    C4 C3 C13 . . 121.83(10) ?
    C2 C3 C4 . . 120.15(10) ?
    C2 C3 C13 . . 117.97(11) ?
    N1 C10 H10A . . 106.8(10) ?
    N1 C10 H10B . . 109.5(8) ?
    C11 C10 N1 . . 112.13(10) ?
    C11 C10 H10A . . 111.3(10) ?
    C11 C10 H10B . . 111.7(8) ?
    H10A C10 H10B . . 105.1(13) ?
    O2 C13 C3 . . 111.85(10) ?
    O3 C13 O2 . . 122.55(12) ?
    O3 C13 C3 . . 125.54(12) ?
    C12 C11 C10 . . 179.65(16) ?
    C5 C6 H6 . . 119.5(9) ?
    C7 C6 C5 . . 120.28(12) ?
    C7 C6 H6 . . 120.2(9) ?
    O1 C1 N1 . . 121.71(11) ?
    O1 C1 C2 . . 122.56(12) ?
    N1 C1 C2 . . 115.73(10) ?
    C3 C2 C1 . . 123.09(11) ?
    C3 C2 H2 . . 121.9(10) ?
    C1 C2 H2 . . 114.9(10) ?
    C4 C9 H9 . . 119.0(10) ?
    C8 C9 C4 . . 121.30(12) ?
    C8 C9 H9 . . 119.6(10) ?
    C9 C8 C7 . . 120.08(12) ?
    C9 C8 H8 . . 120.2(11) ?
    C7 C8 H8 . . 119.7(11) ?
    C6 C7 C8 . . 120.47(13) ?
    C6 C7 H7 . . 118.6(11) ?
    C8 C7 H7 . . 120.9(11) ?
    C11 C12 H12 . . 176.4(14) ?
    O2 C14 H14A . . 109.5(16) ?
    O2 C14 H14B . . 105.1(13) ?
    O2 C14 H14C . . 111.5(16) ?
    H14A C14 H14B . . 107.6(19) ?
    H14A C14 H14C . . 110(2) ?
    H14B C14 H14C . . 113(2) ?
loop_
    _geom_torsion_atom_site_label_1
    _geom_torsion_atom_site_label_2
    _geom_torsion_atom_site_label_3
    _geom_torsion_atom_site_label_4
    _geom_torsion_site_symmetry_1
    _geom_torsion_site_symmetry_2
    _geom_torsion_site_symmetry_3
    _geom_torsion_site_symmetry_4
    _geom_torsion
    _geom_torsion_publ_flag
    O1 C1 C2 C3 . . . . 174.62(13) ?
    N1 C5 C4 C3 . . . . -0.33(16) ?
    N1 C5 C4 C9 . . . . 179.99(10) ?
    N1 C5 C6 C7 . . . . 179.74(11) ?
    N1 C1 C2 C3 . . . . -5.23(19) ?
    C5 N1 C10 C11 . . . . 75.59(14) ?
    C5 N1 C1 O1 . . . . -173.59(11) ?
    C5 N1 C1 C2 . . . . 6.27(18) ?
    C5 C4 C3 C13 . . . . 178.69(10) ?
    C5 C4 C3 C2 . . . . 1.31(17) ?
    C5 C4 C9 C8 . . . . 0.10(19) ?
    C5 C6 C7 C8 . . . . 0.4(2) ?
    C4 C5 C6 C7 . . . . -0.86(19) ?
    C4 C3 C13 O2 . . . . 171.16(11) ?
    C4 C3 C13 O3 . . . . -11.5(2) ?
    C4 C3 C2 C1 . . . . 1.54(19) ?
    C4 C9 C8 C7 . . . . -0.5(2) ?
    C3 C4 C9 C8 . . . . -179.56(12) ?
    C10 N1 C5 C4 . . . . -179.38(10) ?
    C10 N1 C5 C6 . . . . 0.02(17) ?
    C10 N1 C1 O1 . . . . 2.22(18) ?
    C10 N1 C1 C2 . . . . -177.92(10) ?
    C13 C3 C2 C1 . . . . -175.93(11) ?
    C6 C5 C4 C3 . . . . -179.73(10) ?
    C6 C5 C4 C9 . . . . 0.59(17) ?
    C1 N1 C5 C4 . . . . -3.71(17) ?
    C1 N1 C5 C6 . . . . 175.68(11) ?
    C1 N1 C10 C11 . . . . -100.36(13) ?
    C2 C3 C13 O2 . . . . -11.40(17) ?
    C2 C3 C13 O3 . . . . 165.96(15) ?
    C9 C4 C3 C13 . . . . -1.66(18) ?
    C9 C4 C3 C2 . . . . -179.04(12) ?
    C9 C8 C7 C6 . . . . 0.3(2) ?
    C14 O2 C13 O3 . . . . -1.1(2) ?
    C14 O2 C13 C3 . . . . 176.33(15) ?
loop_
    _geom_hbond_atom_site_label_D
    _geom_hbond_atom_site_label_H
    _geom_hbond_atom_site_label_A
    _geom_hbond_site_symmetry_A
    _geom_hbond_distance_DH
    _geom_hbond_distance_HA
    _geom_hbond_distance_DA
    _geom_hbond_angle_DHA
    _geom_hbond_publ_flag
    C9 H9 O3 . 0.969(17) 2.210(15) 2.8807(19) 125.3(12) yes
    C10 H10A O1 . 0.922(16) 2.277(17) 2.6961(17) 107.1(12) yes
    C14 H14B O1 2_566 0.95(2) 2.56(2) 3.433(2) 153.8(18) yes
_shelx_space_group_comment
;
The symmetry employed for this shelxl refinement is uniquely defined
by the following loop, which should always be used as a source of
symmetry information in preference to the above space-group names.
They are only intended as comments.
;
_shelx_estimated_absorpt_T_min     0.977
_shelx_estimated_absorpt_T_max     0.989
_shelx_hkl_file
;
  -1   0   0  608.84   16.20
   1   0   0  637.84   15.90
   1   0   0  616.24   16.10
   1   0   0  629.64   16.00
   1   0   0  638.04   16.30
  -2   0   0    5.20    0.70
  -2   0   0    5.60    0.80
  -2   0   0    4.50    0.70
  -2   0   0    5.60    0.80
  -2   0   0    5.70    0.80
  -2   0   0    3.20    0.50
  -2   0   0    5.70    0.90
   2   0   0    5.00    0.90
   2   0   0    5.40    0.70
   2   0   0    7.30    1.20
   2   0   0    3.70    0.50
   2   0   0    4.10    0.40
   2   0   0    4.60    0.50
   2   0   0    5.70    0.80
  -3   0   0   92.99    3.80
  -3   0   0   93.39    3.60
  -3   0   0   90.89    3.60
  -3   0   0   98.39    3.80
  -3   0   0   86.59    4.10
  -3   0   0   90.09    3.30
  -3   0   0   83.69    3.90
  -3   0   0   87.89    3.60
   3   0   0   86.69    3.00
   3   0   0   86.49    3.80
   3   0   0   91.19    3.60
   3   0   0   87.39    3.00
   3   0   0   85.99    4.00
   3   0   0   87.39    3.20
   3   0   0   90.09    3.70
   3   0   0   94.99    3.60
  -4   0   0   15.60    2.00
  -4   0   0   11.00    1.80
  -4   0   0   15.70    2.30
  -4   0   0   10.90    1.60
  -4   0   0    8.40    1.50
  -4   0   0    9.20    1.60
  -4   0   0   13.00    1.50
  -4   0   0   11.00    1.70
   4   0   0   13.10    1.50
   4   0   0   14.50    1.80
   4   0   0   12.10    1.90
   4   0   0    9.20    1.60
   4   0   0    7.00    1.30
   4   0   0   14.70    2.10
   4   0   0   11.10    1.20
   4   0   0   11.90    1.30
  -5   0   0    2.50    1.30
  -5   0   0    1.40    1.00
  -5   0   0    3.10    1.10
  -5   0   0    3.30    1.70
  -5   0   0    2.30    1.30
  -5   0   0    2.80    1.40
  -5   0   0    3.80    1.50
  -5   0   0    2.80    0.80
  -5   0   0    1.30    1.30
   5   0   0    5.00    1.60
   5   0   0    1.80    1.10
   5   0   0    1.90    1.00
   5   0   0    2.90    1.40
   5   0   0    3.10    1.40
   5   0   0    3.20    0.90
   5   0   0    2.80    0.90
  -6   0   0    2.50    1.60
  -6   0   0    1.80    1.60
  -6   0   0    4.10    1.70
  -6   0   0    2.40    1.00
  -6   0   0    5.50    1.10
  -6   0   0    3.90    2.10
   6   0   0    1.90    1.40
   6   0   0    4.80    1.90
   6   0   0    2.80    1.40
   6   0   0    5.50    1.30
   6  -1   0    3.00    1.60
   6  -1   0    2.10    1.90
   6  -1   0    2.90    1.60
   6  -1   0    5.50    1.40
   6  -1   0    2.90    1.50
  -6   1   0    1.60    0.90
  -6   1   0    4.60    2.10
  -6   1   0    4.10    2.00
  -6   1   0    2.00    1.10
  -6   1   0    3.20    1.70
   5  -1   0   -0.10    1.10
   5  -1   0    0.90    1.00
   5  -1   0   -0.40    0.90
   5  -1   0    0.60    1.00
   5  -1   0    0.30    0.70
  -5   1   0    0.00    0.60
  -5   1   0    0.40    1.20
  -5   1   0    1.20    1.20
  -5   1   0    1.00    1.20
  -5   1   0   -0.60    1.40
  -5   1   0    0.00    0.80
  -5   1   0    0.80    1.10
  -5   1   0    0.40    1.00
  -5   1   0   -0.20    1.10
   4  -1   0    1.70    0.60
   4  -1   0    3.00    1.10
   4  -1   0    2.30    1.20
   4  -1   0    1.30    1.00
   4  -1   0    0.90    0.60
   4  -1   0    1.10    0.50
   4  -1   0    0.90    0.80
   4  -1   0    1.10    0.70
  -4   1   0    1.30    1.00
  -4   1   0    1.30    0.90
  -4   1   0    0.70    0.90
  -4   1   0    1.40    0.80
  -4   1   0    1.50    0.80
  -4   1   0    2.30    1.10
  -4   1   0    1.90    0.60
  -4   1   0    1.30    1.00
  -4   1   0    0.80    0.60
  -4   1   0    1.80    0.80
  -4   1   0    0.90    0.60
   3  -1   0  286.37    8.90
   3  -1   0  292.47    7.60
   3  -1   0  292.37    8.50
   3  -1   0  286.57    8.90
   3  -1   0  281.97    8.10
   3  -1   0  280.17    7.70
   3  -1   0  293.87    9.10
   3  -1   0  292.47    9.30
   3  -1   0  295.27    8.70
  -3   1   0  289.17    9.20
  -3   1   0  280.27    8.80
  -3   1   0  297.27    8.50
  -3   1   0  289.87    8.80
  -3   1   0  283.37    8.70
  -3   1   0  290.87    8.80
  -3   1   0  286.47    8.80
  -3   1   0  289.47    9.10
   2  -1   0   57.49    2.50
   2  -1   0   56.49    2.30
   2  -1   0   57.29    2.30
   2  -1   0   58.99    2.40
   2  -1   0   62.19    2.60
   2  -1   0   56.29    1.80
   2  -1   0   57.59    2.60
   2  -1   0   60.79    2.50
  -2   1   0   57.09    2.30
  -2   1   0   58.59    2.40
  -2   1   0   57.69    2.50
  -2   1   0   59.99    2.30
  -2   1   0   53.89    2.40
  -2   1   0   55.19    2.30
  -2   1   0   61.49    2.30
   1  -1   0  163.88    4.40
   1  -1   0  161.48    4.50
   1  -1   0  156.78    4.50
   1  -1   0  153.68    4.60
   1  -1   0  162.48    4.40
   1  -1   0  159.38    4.50
   1  -1   0  160.58    4.70
   1  -1   0  160.38    4.60
  -1   1   0  162.98    4.50
  -1   1   0  165.38    4.40
  -1   1   0  152.68    4.40
  -1   1   0  158.88    4.50
  -1   1   0  155.38    4.60
  -1   1   0  158.48    4.70
  -1   1   0  158.28    4.60
  -1   1   0  163.88    4.60
   0  -1   0   46.80    1.40
   0  -1   0   45.40    1.30
   0  -1   0   48.60    1.40
   0  -1   0   46.00    1.50
   0  -1   0   51.39    1.40
   0   1   0   41.70    1.50
   0   1   0   46.70    1.40
   0   1   0   46.60    1.30
   0   1   0   52.09    1.50
   0   1   0   45.60    1.40
  -1  -1   0  753.32   19.30
  -2  -1   0  167.28    4.40
  -2  -1   0  158.48    4.90
  -2  -1   0  160.28    5.30
  -2  -1   0  169.48    5.20
  -2  -1   0  158.38    5.00
  -2  -1   0  167.68    4.70
  -2  -1   0  161.58    5.10
   2   1   0  164.28    5.00
   2   1   0  163.48    4.80
   2   1   0  163.08    4.70
   2   1   0  166.78    5.10
   2   1   0  165.88    4.40
   2   1   0  156.58    5.40
  -3  -1   0   65.19    2.90
  -3  -1   0   65.99    3.00
  -3  -1   0   55.09    3.30
  -3  -1   0   62.89    2.50
  -3  -1   0   62.99    3.00
  -3  -1   0   62.39    2.80
   3   1   0   60.09    2.70
   3   1   0   60.89    2.80
   3   1   0   59.19    3.00
   3   1   0   61.19    3.20
   3   1   0   63.59    2.50
  -4  -1   0   11.80    1.30
  -4  -1   0   10.00    1.50
  -4  -1   0   12.80    1.70
  -4  -1   0   14.00    2.00
  -4  -1   0   18.90    2.20
  -4  -1   0   16.50    2.00
  -4  -1   0   13.80    1.60
  -4  -1   0   13.60    1.70
  -4  -1   0   10.40    1.50
   4   1   0   14.60    1.20
   4   1   0   12.90    2.20
   4   1   0   13.20    1.30
   4   1   0   13.70    1.30
   4   1   0   17.00    1.70
   4   1   0   17.60    2.20
   4   1   0   16.50    2.20
  -5  -1   0    0.40    0.80
  -5  -1   0   -0.20    0.80
  -5  -1   0   -0.10    0.80
  -5  -1   0   -0.80    1.20
  -5  -1   0   -0.40    1.00
  -5  -1   0    0.60    1.20
  -5  -1   0    0.80    1.50
  -5  -1   0   -0.30    1.00
   5   1   0    0.10    0.80
   5   1   0    0.20    0.80
   5   1   0    0.90    1.20
   5   1   0    0.20    0.50
   5   1   0   -0.40    0.60
   5   1   0   -0.90    0.60
   5   1   0    0.00    0.90
  -6  -1   0   -0.60    1.40
  -6  -1   0   -0.10    1.10
  -6  -1   0    0.90    1.40
  -6  -1   0    0.10    1.60
  -6  -1   0   -0.50    0.70
  -6  -1   0   -0.90    1.40
   6   1   0   -0.20    1.20
   6   1   0   -0.30    1.20
   6   1   0    1.40    2.10
   6   1   0    0.20    1.30
   6   1   0    0.10    0.90
   6   1   0   -0.40    1.40
   6  -2   0   -0.10    1.20
   6  -2   0    0.60    1.40
   6  -2   0    1.00    1.20
   6  -2   0    0.10    2.20
   6  -2   0    1.40    1.60
  -6   2   0    0.70    0.80
  -6   2   0    2.20    1.80
  -6   2   0    2.20    1.60
  -6   2   0    0.20    1.80
  -6   2   0    0.70    1.30
  -6   2   0    1.80    2.10
   5  -2   0    1.60    1.00
   5  -2   0    1.10    1.00
   5  -2   0    2.00    1.30
   5  -2   0    0.50    1.30
   5  -2   0    0.90    0.70
  -5   2   0    0.50    1.30
  -5   2   0    0.40    1.20
  -5   2   0   -0.20    1.10
  -5   2   0    0.00    0.90
  -5   2   0    0.60    0.60
  -5   2   0    0.90    1.30
  -5   2   0    1.10    1.50
  -5   2   0    0.60    1.10
  -5   2   0   -0.40    1.20
   4  -2   0    5.50    1.20
   4  -2   0    4.90    1.10
   4  -2   0    6.10    1.30
   4  -2   0    4.80    1.20
   4  -2   0    5.10    1.40
   4  -2   0    6.80    1.10
   4  -2   0    5.10    1.30
  -4   2   0    6.10    1.40
  -4   2   0    7.60    1.30
  -4   2   0    4.50    1.10
  -4   2   0    8.00    1.70
  -4   2   0    7.20    1.60
  -4   2   0    7.30    0.80
  -4   2   0    7.10    1.40
  -4   2   0    5.20    1.40
  -4   2   0    7.30    1.50
  -4   2   0    4.90    1.20
  -4   2   0    7.20    1.50
   3  -2   0    7.20    1.50
   3  -2   0    5.40    0.90
   3  -2   0    7.50    1.20
   3  -2   0    3.70    0.80
   3  -2   0    4.50    0.90
   3  -2   0    7.70    1.30
   3  -2   0    5.90    0.60
   3  -2   0    8.10    1.50
   3  -2   0    4.80    0.80
  -3   2   0    4.80    1.00
  -3   2   0    5.60    1.00
  -3   2   0    9.00    1.30
  -3   2   0    7.20    1.10
  -3   2   0    6.30    0.60
  -3   2   0    4.70    1.20
  -3   2   0    7.00    1.10
  -3   2   0    4.10    0.90
  -3   2   0    6.90    1.00
  -3   2   0    5.30    0.90
   2  -2   0  151.88    4.80
   2  -2   0  157.88    4.70
   2  -2   0  155.78    5.00
   2  -2   0  145.69    5.10
   2  -2   0  147.29    5.10
   2  -2   0  156.28    5.00
   2  -2   0  153.78    4.30
   2  -2   0  154.38    5.20
   2  -2   0  145.79    4.80
  -2   2   0  151.88    5.20
  -2   2   0  153.08    4.80
  -2   2   0  134.99    4.00
  -2   2   0  149.99    4.90
  -2   2   0  156.28    5.00
  -2   2   0  160.28    4.60
  -2   2   0  157.48    5.00
  -2   2   0  146.39    5.10
  -2   2   0  156.68    5.00
  -2   2   0  159.28    4.90
  -2   2   0  156.78    4.70
   1  -2   0  102.59    2.90
   1  -2   0   98.59    2.80
   1  -2   0   97.29    3.10
   1  -2   0   98.69    3.30
   1  -2   0   96.39    3.30
   1  -2   0   96.19    3.20
   1  -2   0   98.49    3.00
   1  -2   0   98.49    3.10
  -1   2   0   97.09    3.30
  -1   2   0   97.49    3.10
  -1   2   0   99.79    2.80
  -1   2   0   97.39    3.10
  -1   2   0   94.69    3.00
  -1   2   0   99.69    3.20
  -1   2   0   95.79    3.10
  -1   2   0   97.69    3.00
  -1   2   0   97.79    3.10
   0  -2   0  211.28    5.90
   0  -2   0  219.08    5.80
   0  -2   0  220.58    5.70
   0  -2   0  217.48    5.80
   0  -2   0  214.58    5.60
   0  -2   0  221.88    5.80
   0  -2   0  211.68    5.80
   0  -2   0  208.28    5.90
   0   2   0  219.08    5.80
   0   2   0  215.28    5.70
   0   2   0  200.08    5.90
   0   2   0  208.58    5.70
   0   2   0  217.98    5.60
   0   2   0  213.58    5.70
   0   2   0  211.38    5.90
   0   2   0  213.58    5.80
   0   2   0  208.18    5.80
  -1  -2   0 1160.48   39.00
   1   2   0 1164.48   39.30
  -2  -2   0   95.49    3.40
  -2  -2   0   98.19    2.90
  -2  -2   0   96.09    3.80
  -2  -2   0   95.99    3.30
  -2  -2   0   97.59    3.70
  -2  -2   0   96.79    3.00
  -2  -2   0   98.99    3.60
  -2  -2   0   93.19    3.30
  -2  -2   0   93.39    3.40
   2   2   0   93.89    3.30
   2   2   0   97.99    3.40
   2   2   0   97.79    3.00
   2   2   0  100.09    3.40
   2   2   0   98.89    3.50
   2   2   0   98.99    3.80
   2   2   0   99.29    2.90
  -3  -2   0   20.00    1.00
  -3  -2   0   17.00    1.50
  -3  -2   0   18.50    1.70
  -3  -2   0   19.10    1.60
  -3  -2   0   19.80    1.20
  -3  -2   0   18.30    1.90
  -3  -2   0   18.90    1.40
  -3  -2   0   17.60    1.50
   3   2   0   19.30    1.40
   3   2   0   21.50    1.90
   3   2   0   20.80    1.00
   3   2   0   19.50    1.70
   3   2   0   17.40    1.40
   3   2   0   17.80    1.40
  -4  -2   0    2.20    1.00
  -4  -2   0    3.80    1.20
  -4  -2   0    3.20    0.80
  -4  -2   0    1.70    0.80
  -4  -2   0    3.50    1.10
  -4  -2   0    2.90    1.10
  -4  -2   0    2.90    0.90
  -4  -2   0    2.40    0.90
   4   2   0    2.60    0.70
   4   2   0    2.90    1.00
   4   2   0    2.10    0.80
   4   2   0    3.40    1.00
   4   2   0    4.70    1.30
   4   2   0    3.30    0.80
   4   2   0    3.60    1.20
   4   2   0    5.40    1.40
  -5  -2   0    7.70    1.30
  -5  -2   0    4.70    1.10
  -5  -2   0    5.60    1.70
  -5  -2   0    6.30    1.80
  -5  -2   0    8.00    2.00
  -5  -2   0    6.70    2.00
  -5  -2   0    8.10    2.00
  -5  -2   0    4.20    1.50
  -5  -2   0    6.80    1.70
   5   2   0    5.30    1.30
   5   2   0    9.20    1.20
   5   2   0    8.40    1.90
   5   2   0    9.80    1.50
   5   2   0    6.50    1.70
   5   2   0    7.90    1.70
   5   2   0    7.80    1.30
  -6  -2   0    0.60    0.80
  -6  -2   0    0.10    1.60
  -6  -2   0    0.10    1.40
  -6  -2   0   -0.30    1.00
  -6  -2   0   -0.20    1.20
  -6  -2   0    0.60    1.70
   6   2   0   -0.70    1.30
   6   2   0   -0.10    1.40
   6   2   0   -0.30    1.30
   6   2   0    1.00    1.50
   6   2   0   -0.10    0.80
   6   2   0   -0.20    1.00
   6  -3   0   -0.20    1.40
   6  -3   0    0.60    1.50
   6  -3   0    0.10    1.10
  -6   3   0    1.30    2.00
  -6   3   0   -0.10    0.90
  -6   3   0    0.50    1.80
   5  -3   0    0.00    1.00
   5  -3   0    0.10    1.10
   5  -3   0    0.90    1.20
   5  -3   0    0.30    0.70
  -5   3   0    0.10    1.20
  -5   3   0   -0.20    1.10
  -5   3   0    0.10    0.50
  -5   3   0   -0.30    0.90
  -5   3   0    2.40    1.70
  -5   3   0    0.40    1.10
  -5   3   0   -0.20    1.10
   4  -3   0    6.90    1.70
   4  -3   0    4.90    1.00
   4  -3   0    6.50    1.40
   4  -3   0    8.20    0.80
   4  -3   0    6.60    1.40
   4  -3   0   12.20    1.50
   4  -3   0    4.90    1.20
   4  -3   0    6.80    0.80
  -4   3   0    5.50    1.30
  -4   3   0    9.40    1.90
  -4   3   0   11.90    1.80
  -4   3   0    4.20    1.10
  -4   3   0    5.10    1.20
  -4   3   0    7.70    1.30
  -4   3   0    6.90    1.40
  -4   3   0    8.30    0.70
  -4   3   0    5.60    1.30
  -4   3   0    8.10    1.60
  -4   3   0    8.60    1.90
   3  -3   0    1.30    0.70
   3  -3   0    1.60    1.00
   3  -3   0    0.50    0.50
   3  -3   0    0.30    0.50
   3  -3   0    1.00    0.50
   3  -3   0    0.60    0.50
   3  -3   0    1.10    0.50
   3  -3   0    1.10    0.50
  -3   3   0    1.40    0.70
  -3   3   0    0.80    0.60
  -3   3   0    0.40    0.60
  -3   3   0    0.30    0.60
  -3   3   0    0.80    0.30
  -3   3   0   -0.10    0.60
  -3   3   0    1.10    0.70
  -3   3   0    0.20    1.10
  -3   3   0    0.50    0.50
   2  -3   0   11.90    1.10
   2  -3   0   11.90    1.00
   2  -3   0    8.90    1.10
   2  -3   0   11.20    0.80
   2  -3   0   10.70    0.90
   2  -3   0   11.70    1.10
   2  -3   0   11.40    0.90
  -2   3   0    9.90    1.30
  -2   3   0   11.40    1.20
  -2   3   0   11.90    0.90
  -2   3   0   12.00    1.10
  -2   3   0   11.50    1.10
  -2   3   0   11.10    1.00
  -2   3   0   10.10    0.90
  -2   3   0   12.00    1.10
  -2   3   0   10.10    1.00
  -2   3   0    7.90    0.90
   1  -3   0   42.60    1.80
   1  -3   0   44.60    2.10
   1  -3   0   43.70    1.90
   1  -3   0   46.80    1.90
   1  -3   0   45.50    1.50
   1  -3   0   47.60    1.70
   1  -3   0   46.10    1.50
   1  -3   0   48.20    1.90
   1  -3   0   47.80    2.20
  -1   3   0   48.20    1.90
  -1   3   0   45.80    1.80
  -1   3   0   43.40    2.00
  -1   3   0   44.00    1.90
  -1   3   0   46.30    2.00
  -1   3   0   48.80    1.80
  -1   3   0   46.10    1.50
  -1   3   0   46.70    1.50
   0  -3   0  211.18    5.90
   0  -3   0  199.48    6.00
   0  -3   0  204.08    6.10
   0  -3   0  192.58    5.80
   0  -3   0  216.88    5.80
   0  -3   0  208.68    5.50
   0  -3   0  211.08    5.70
   0  -3   0  210.08    5.90
   0   3   0  207.38    5.90
   0   3   0  204.18    5.80
   0   3   0  213.48    5.50
   0   3   0  208.08    5.70
   0   3   0  213.28    6.10
   0   3   0  218.58    5.80
   0   3   0  202.28    5.70
   0   3   0  211.58    6.00
   0   3   0  199.68    6.00
  -1  -3   0  825.22   22.10
  -1  -3   0  830.52   21.90
  -1  -3   0  846.82   21.90
  -1  -3   0  819.52   21.80
  -1  -3   0  833.12   21.80
  -1  -3   0  835.82   21.70
   1   3   0  859.51   21.90
   1   3   0  853.51   21.80
   1   3   0  840.02   21.90
   1   3   0  850.91   21.40
   1   3   0  812.42   22.10
   1   3   0  850.61   21.80
   1   3   0  887.71   22.00
  -2  -3   0    4.50    1.30
  -2  -3   0    3.10    0.70
  -2  -3   0    2.30    0.40
  -2  -3   0    2.20    0.60
  -2  -3   0    1.90    0.50
  -2  -3   0    3.60    0.80
  -2  -3   0    2.20    0.50
   2   3   0    2.20    0.60
   2   3   0    3.00    0.80
   2   3   0    2.30    0.50
   2   3   0    4.10    1.10
   2   3   0    2.60    0.40
   2   3   0    2.50    0.60
   2   3   0    2.00    0.40
   2   3   0    2.60    0.50
   2   3   0    2.90    0.70
  -3  -3   0   14.40    1.60
  -3  -3   0    9.70    1.40
  -3  -3   0    9.60    1.30
  -3  -3   0   13.90    1.40
  -3  -3   0   14.90    1.50
  -3  -3   0   14.40    1.00
  -3  -3   0   14.10    0.90
  -3  -3   0   10.10    1.40
  -3  -3   0    9.10    1.10
   3   3   0   13.30    1.60
   3   3   0   13.30    1.30
   3   3   0   10.00    1.30
   3   3   0   13.80    0.90
   3   3   0   13.10    1.00
   3   3   0   11.90    1.50
   3   3   0   15.00    1.40
   3   3   0   14.30    1.30
  -4  -3   0    0.80    0.90
  -4  -3   0    1.40    1.00
  -4  -3   0    0.60    1.00
  -4  -3   0    1.00    0.80
  -4  -3   0    1.00    0.90
  -4  -3   0    1.80    1.10
  -4  -3   0    2.00    0.70
  -4  -3   0    0.60    0.70
  -4  -3   0    1.10    0.80
   4   3   0    1.80    1.00
   4   3   0    1.50    0.80
   4   3   0    1.90    0.70
   4   3   0    1.00    0.90
   4   3   0    3.60    1.10
   4   3   0    1.50    0.60
   4   3   0    1.40    0.90
   4   3   0    1.70    1.20
   4   3   0    1.60    0.50
   4   3   0    1.00    0.70
  -5  -3   0    4.60    1.10
  -5  -3   0    5.10    1.60
  -5  -3   0    7.40    2.20
  -5  -3   0    4.60    1.60
  -5  -3   0    3.30    1.50
  -5  -3   0    1.60    0.70
   5   3   0    5.10    1.70
   5   3   0    3.10    1.20
   5   3   0    6.40    1.00
   5   3   0    2.70    1.00
   5   3   0    2.20    1.20
  -6  -3   0   -0.60    1.60
  -6  -3   0   -0.10    1.30
  -6  -3   0   -0.10    1.00
  -6  -3   0    0.10    1.20
   6   3   0    0.30    0.80
   6   3   0    0.30    1.20
   6   3   0    0.60    2.00
   6   3   0    0.50    1.20
   6   3   0    0.60    1.50
   6   3   0    0.50    1.20
   6   3   0    1.00    1.70
   6  -4   0    0.70    1.60
   6  -4   0    0.60    2.20
   6  -4   0   -0.10    1.70
   6  -4   0    0.40    1.40
  -6   4   0    1.60    2.00
  -6   4   0   -0.30    1.50
  -6   4   0    1.90    2.10
  -6   4   0    1.10    1.60
   5  -4   0    0.00    0.90
   5  -4   0    0.60    1.30
   5  -4   0    0.40    1.20
   5  -4   0    2.30    1.60
  -5   4   0    0.60    1.40
  -5   4   0   -0.70    0.90
  -5   4   0    1.50    1.30
  -5   4   0   -0.20    1.80
  -5   4   0   -0.40    1.10
  -5   4   0    1.20    1.50
   4  -4   0   19.30    2.30
   4  -4   0   15.90    2.50
   4  -4   0   24.10    3.00
   4  -4   0   22.40    2.80
   4  -4   0   17.60    1.60
   4  -4   0   16.70    1.20
   4  -4   0   20.50    2.60
  -4   4   0   18.90    2.60
  -4   4   0   19.80    2.60
  -4   4   0   16.40    2.30
  -4   4   0   16.50    2.10
  -4   4   0   16.80    1.70
  -4   4   0   19.10    2.20
  -4   4   0   12.90    1.90
  -4   4   0   20.90    2.30
  -4   4   0   25.30    3.70
  -4   4   0   15.20    2.00
   3  -4   0    8.00    1.10
   3  -4   0    7.10    0.80
   3  -4   0   10.50    1.80
   3  -4   0    7.40    1.20
   3  -4   0   12.40    1.60
   3  -4   0    9.10    1.30
  -3   4   0    7.50    1.10
  -3   4   0   13.30    1.80
  -3   4   0   14.60    1.90
  -3   4   0   10.50    1.10
  -3   4   0    8.90    1.30
  -3   4   0   10.80    1.20
  -3   4   0   12.20    1.90
  -3   4   0   10.30    1.40
  -3   4   0   12.90    1.60
   2  -4   0  222.78    6.60
   2  -4   0  217.68    7.30
   2  -4   0  221.58    6.80
   2  -4   0  220.78    7.00
   2  -4   0  240.98    7.60
   2  -4   0  219.98    6.20
  -2   4   0  210.78    6.90
  -2   4   0  215.18    7.00
  -2   4   0  219.48    7.00
  -2   4   0  224.48    7.40
  -2   4   0  221.48    6.90
  -2   4   0  216.58    6.80
  -2   4   0  223.08    6.20
  -2   4   0  220.48    6.80
  -2   4   0  219.18    6.70
  -2   4   0  207.78    6.50
   1  -4   0  323.47    8.90
   1  -4   0  299.47    9.40
   1  -4   0  330.17    9.10
   1  -4   0  319.37    9.40
   1  -4   0  323.97    8.40
   1  -4   0  326.77    8.60
   1  -4   0  321.87    9.10
   1  -4   0  324.17    9.20
  -1   4   0  327.57    9.50
  -1   4   0  325.87    8.90
  -1   4   0  315.47    9.10
  -1   4   0  325.67    8.80
  -1   4   0  333.97    8.90
  -1   4   0  308.27    9.00
  -1   4   0  311.27    9.20
  -1   4   0  340.17    9.40
  -1   4   0  331.07    8.60
   0  -4   0  583.94   15.20
   0  -4   0  581.94   15.70
   0  -4   0  577.44   15.40
   0  -4   0  584.24   15.40
   0  -4   0  585.14   15.50
   0  -4   0  585.64   15.00
   0  -4   0  564.74   15.40
   0   4   0  592.44   15.40
   0   4   0  575.24   15.40
   0   4   0  584.74   15.70
   0   4   0  575.34   15.20
   0   4   0  569.84   15.70
   0   4   0  607.04   15.60
   0   4   0  590.24   15.00
   0   4   0  593.74   15.60
  -1  -4   0    1.40    0.40
  -1  -4   0    1.70    0.60
  -1  -4   0    0.80    0.40
  -1  -4   0    0.90    0.50
  -1  -4   0    1.00    0.40
  -1  -4   0    0.50    0.30
   1   4   0    1.20    0.40
   1   4   0    1.10    0.40
   1   4   0    1.90    0.60
   1   4   0    1.50    0.50
   1   4   0    1.40    0.30
   1   4   0    0.50    0.40
   1   4   0    1.70    0.50
  -2  -4   0   16.30    1.00
  -2  -4   0   13.40    1.40
  -2  -4   0   14.80    1.20
  -2  -4   0   15.00    1.30
  -2  -4   0   16.10    1.30
  -2  -4   0   15.90    1.30
  -2  -4   0   12.70    1.20
  -2  -4   0    9.40    1.40
   2   4   0   16.20    1.50
   2   4   0   14.80    1.00
   2   4   0   13.90    1.20
   2   4   0   13.50    0.90
   2   4   0   13.90    1.30
   2   4   0   12.40    0.80
   2   4   0   14.80    1.30
  -3  -4   0    7.90    1.20
  -3  -4   0    6.40    1.00
  -3  -4   0   10.20    1.00
  -3  -4   0    6.00    1.20
  -3  -4   0    5.90    1.00
  -3  -4   0    8.50    1.30
  -3  -4   0    8.30    1.60
   3   4   0    8.00    1.30
   3   4   0    7.10    0.90
   3   4   0    4.30    1.00
   3   4   0    7.10    0.90
   3   4   0    8.60    1.70
   3   4   0    7.40    1.10
   3   4   0    8.10    1.30
   3   4   0    6.70    0.80
   3   4   0    5.50    0.90
   3   4   0    8.60    1.30
  -4  -4   0    7.20    1.40
  -4  -4   0    7.30    1.50
  -4  -4   0    6.20    1.40
  -4  -4   0    9.40    1.00
  -4  -4   0    9.10    1.90
  -4  -4   0    7.00    1.70
   4   4   0   10.60    1.10
   4   4   0    8.00    1.50
   4   4   0    9.50    1.10
   4   4   0    8.30    1.60
   4   4   0    7.90    1.70
   4   4   0    5.60    1.10
   4   4   0    8.00    1.40
   4   4   0    9.10    1.50
   4   4   0    8.40    1.50
   4   4   0   10.20    1.10
  -5  -4   0    9.50    2.30
  -5  -4   0   11.00    2.40
  -5  -4   0   12.00    2.20
  -5  -4   0   12.70    2.40
  -5  -4   0   12.20    2.50
   5   4   0    8.30    1.70
   5   4   0   12.60    1.30
   5   4   0   13.00    1.60
   5   4   0   10.20    1.90
   5   4   0   12.30    2.20
   5   4   0   12.80    1.40
   5   4   0    8.20    1.60
   5   4   0    8.40    1.50
  -6  -4   0   19.60    3.30
  -6  -4   0   20.20    3.10
  -6  -4   0   16.20    3.10
  -6  -4   0   16.30    3.00
   6   4   0   19.50    3.00
   6   4   0   18.50    3.30
   6   4   0   20.40    1.70
   6   4   0   18.00    2.90
   6   4   0   17.00    2.90
   6   4   0   18.20    2.90
   6   4   0   12.60    2.30
   6  -5   0    5.90    3.70
   6  -5   0    4.40    2.90
   6  -5   0    1.60    1.80
   6  -5   0    2.00    1.40
  -6   5   0    1.70    2.30
  -6   5   0    3.10    1.60
  -6   5   0    0.30    2.30
  -6   5   0    4.90    2.70
  -6   5   0    2.30    1.70
   5  -5   0    2.40    1.50
   5  -5   0    3.00    1.90
   5  -5   0    0.70    0.90
  -5   5   0    3.50    3.30
  -5   5   0    2.40    1.90
  -5   5   0    2.50    1.10
  -5   5   0    2.90    1.60
  -5   5   0    3.40    1.90
   4  -5   0   65.39    3.20
   4  -5   0   60.49    3.60
   4  -5   0   60.69    3.60
   4  -5   0   60.89    3.90
   4  -5   0   62.49    2.50
   4  -5   0   54.99    4.50
  -4   5   0   64.09    4.10
  -4   5   0   56.49    3.60
  -4   5   0   64.59    3.80
  -4   5   0   58.89    3.70
  -4   5   0   63.09    3.60
  -4   5   0   57.79    3.50
  -4   5   0   59.39    3.50
  -4   5   0   64.39    3.90
   3  -5   0  179.08    5.80
   3  -5   0  158.98    5.20
   3  -5   0  166.28    6.20
   3  -5   0  179.28    6.10
   3  -5   0  159.08    7.30
   3  -5   0  178.18    6.80
   3  -5   0  173.28    6.60
  -3   5   0  177.78    6.30
  -3   5   0  168.68    6.20
  -3   5   0  160.08    6.00
  -3   5   0  162.18    6.20
  -3   5   0  164.18    5.80
  -3   5   0  176.48    6.20
  -3   5   0  171.68    5.70
  -3   5   0  166.38    6.70
  -3   5   0  168.88    6.30
  -3   5   0  180.58    5.40
   2  -5   0    3.70    0.80
   2  -5   0    3.40    1.00
   2  -5   0    1.90    0.50
   2  -5   0    3.30    0.60
   2  -5   0    2.80    0.50
   2  -5   0    1.60    0.50
   2  -5   0    4.10    1.20
   2  -5   0    2.60    0.70
  -2   5   0    2.70    0.70
  -2   5   0    3.40    0.80
  -2   5   0    2.80    0.80
  -2   5   0    2.40    0.80
  -2   5   0    3.50    0.60
  -2   5   0    3.40    1.00
  -2   5   0    2.70    0.80
  -2   5   0    4.70    1.20
  -2   5   0    2.20    0.90
   1  -5   0  368.16   10.90
   1  -5   0  376.36   10.60
   1  -5   0  376.46   10.10
   1  -5   0  359.46   10.00
   1  -5   0  378.46   10.20
  -1   5   0  359.26   10.60
  -1   5   0  369.36   10.50
  -1   5   0  376.26   10.00
  -1   5   0  361.26   10.40
  -1   5   0  374.06   10.20
  -1   5   0  376.66   10.80
  -1   5   0  378.86   10.90
  -1   5   0  364.86   10.10
  -1   5   0  343.87   10.10
   0  -5   0   27.10    1.80
   0  -5   0   28.80    1.40
   0  -5   0   29.20    1.20
   0  -5   0   29.80    1.60
   0  -5   0   31.40    1.70
   0  -5   0   28.50    1.70
   0   5   0   28.10    1.70
   0   5   0   27.70    1.60
   0   5   0   28.40    1.80
   0   5   0   29.20    1.60
   0   5   0   29.80    1.20
   0   5   0   29.40    1.60
   0   5   0   30.10    1.50
   0   5   0   27.70    1.80
   0   5   0   28.30    1.40
  -1  -5   0    0.50    0.40
  -1  -5   0    0.10    0.40
  -1  -5   0    0.40    0.40
  -1  -5   0    0.10    0.30
  -1  -5   0    1.10    0.50
  -1  -5   0    0.20    0.40
  -1  -5   0    0.70    0.30
  -1  -5   0    0.90    0.60
  -1  -5   0    0.30    0.50
   1   5   0    0.10    0.40
   1   5   0    0.40    0.40
   1   5   0    0.00    0.30
   1   5   0    0.30    0.40
   1   5   0    0.40    0.50
   1   5   0    0.90    0.70
   1   5   0    0.40    0.50
   1   5   0    0.80    0.50
   1   5   0    0.50    0.40
  -2  -5   0   85.19    3.40
  -2  -5   0   84.79    3.60
  -2  -5   0   88.39    3.60
  -2  -5   0   92.19    3.50
  -2  -5   0   87.69    3.10
  -2  -5   0   88.39    4.00
  -2  -5   0   88.59    3.60
  -2  -5   0   83.29    3.50
  -2  -5   0   83.59    3.70
   2   5   0   86.09    3.40
   2   5   0   89.99    3.50
   2   5   0   92.09    3.50
   2   5   0   87.89    3.60
   2   5   0   91.79    3.70
   2   5   0   90.09    3.20
   2   5   0   89.79    2.90
  -3  -5   0  112.89    4.50
  -3  -5   0  116.19    4.40
  -3  -5   0  115.19    4.70
  -3  -5   0  114.59    3.90
  -3  -5   0  110.99    5.10
  -3  -5   0  104.19    4.50
  -3  -5   0  104.49    4.50
   3   5   0  116.79    5.20
   3   5   0  116.19    3.60
   3   5   0  107.19    4.50
   3   5   0  115.89    4.60
   3   5   0  114.69    4.50
   3   5   0  118.39    4.50
   3   5   0  119.49    4.10
   3   5   0  115.29    4.80
  -4  -5   0    3.80    1.20
  -4  -5   0    9.60    2.20
  -4  -5   0    9.00    1.70
  -4  -5   0    8.30    1.60
  -4  -5   0    5.10    0.90
  -4  -5   0    6.30    1.50
  -4  -5   0    5.40    1.70
   4   5   0    5.60    1.30
   4   5   0    8.10    1.50
   4   5   0    6.50    1.50
   4   5   0    6.20    1.40
   4   5   0    9.00    1.70
   4   5   0    7.00    1.30
   4   5   0    8.50    1.10
   4   5   0    6.60    0.90
  -5  -5   0   -1.00    1.40
  -5  -5   0   -0.20    1.40
  -5  -5   0    1.50    1.50
  -5  -5   0    0.60    1.30
  -5  -5   0   -1.10    1.20
  -5  -5   0   -1.80    1.30
  -5  -5   0    0.30    1.10
   5   5   0    0.00    1.00
   5   5   0    0.30    1.00
   5   5   0   -0.30    0.70
   5   5   0   -0.40    1.20
   5   5   0    0.30    1.00
   5   5   0    0.00    0.70
   5   5   0    0.40    0.70
   5   5   0    0.20    1.10
   5   5   0    0.70    0.70
  -6  -5   0    1.00    1.90
  -6  -5   0    3.10    1.90
  -6  -5   0    1.20    0.90
  -6  -5   0    0.20    1.60
   6   5   0    2.30    1.10
   6   5   0    2.10    1.60
   6   5   0    2.20    2.20
   6   5   0    2.00    1.80
   6   5   0    2.60    1.60
   5  -6   0    2.00    1.50
   5  -6   0    2.50    2.00
   5  -6   0    1.60    1.40
   5  -6   0    3.90    1.40
   5  -6   0    1.50    0.80
  -5   6   0    0.20    1.10
  -5   6   0    2.80    1.90
  -5   6   0    1.80    1.20
  -5   6   0    2.90    2.00
  -5   6   0    2.00    1.80
  -5   6   0    0.40    1.60
   4  -6   0    1.70    1.60
   4  -6   0    2.00    1.10
   4  -6   0    2.60    1.50
   4  -6   0    1.20    0.70
   4  -6   0    1.10    1.00
   4  -6   0    1.20    0.80
  -4   6   0    2.50    1.30
  -4   6   0    2.90    1.80
  -4   6   0    0.80    1.30
  -4   6   0    1.30    0.80
  -4   6   0    2.70    1.50
  -4   6   0    1.50    1.10
  -4   6   0    3.30    1.50
  -4   6   0    0.70    1.30
  -4   6   0    0.40    1.10
   3  -6   0  211.48    7.90
   3  -6   0  204.78    6.80
   3  -6   0  195.88    6.90
   3  -6   0  212.38    7.30
   3  -6   0  203.98    6.30
   3  -6   0  198.18    7.30
   3  -6   0  206.88    7.70
  -3   6   0  203.58    7.10
  -3   6   0  186.48    6.80
  -3   6   0  200.88    6.70
  -3   6   0  208.38    8.10
  -3   6   0  205.38    7.30
  -3   6   0  203.28    7.40
  -3   6   0  211.48    6.10
  -3   6   0  207.38    7.30
  -3   6   0  204.58    7.20
  -3   6   0  198.38    7.20
  -3   6   0  211.28    7.90
   2  -6   0   61.99    3.30
   2  -6   0   65.59    3.10
   2  -6   0   61.29    3.10
   2  -6   0   61.29    3.50
   2  -6   0   69.09    2.90
   2  -6   0   63.29    2.20
   2  -6   0   64.29    3.00
   2  -6   0   58.79    2.60
  -2   6   0   62.59    3.10
  -2   6   0   56.29    2.90
  -2   6   0   63.49    2.80
  -2   6   0   63.19    2.80
  -2   6   0   59.79    3.10
  -2   6   0   67.59    2.30
  -2   6   0   73.69    4.30
  -2   6   0   65.89    2.90
  -2   6   0   58.59    3.20
  -2   6   0   62.19    3.50
   1  -6   0   61.39    2.80
   1  -6   0   57.19    3.00
   1  -6   0   64.59    2.40
   1  -6   0   62.19    3.20
   1  -6   0   62.99    2.60
   1  -6   0   62.09    2.10
   1  -6   0   62.99    2.80
   1  -6   0   63.69    2.60
  -1   6   0   66.29    2.80
  -1   6   0   62.99    2.40
  -1   6   0   67.89    3.10
  -1   6   0   67.69    2.60
  -1   6   0   64.59    3.10
  -1   6   0   63.29    3.00
  -1   6   0   60.39    2.70
  -1   6   0   60.29    2.40
  -1   6   0   56.89    3.10
  -1   6   0   60.69    2.60
   0  -6   0  491.05   14.60
   0  -6   0  535.45   14.60
   0  -6   0  550.64   14.60
   0  -6   0  542.55   14.30
   0  -6   0  543.75   14.80
   0  -6   0  536.65   15.10
   0  -6   0  533.85   13.90
   0  -6   0  522.85   15.10
   0   6   0  534.45   15.10
   0   6   0  512.35   15.10
   0   6   0  544.85   13.90
   0   6   0  548.95   15.00
   0   6   0  553.64   14.60
   0   6   0  528.45   14.40
   0   6   0  541.45   14.60
   0   6   0  502.15   14.80
   0   6   0  530.15   14.20
   0   6   0  526.95   14.80
  -1  -6   0   28.30    1.40
  -1  -6   0   27.60    1.50
  -1  -6   0   28.10    1.80
  -1  -6   0   29.60    1.80
  -1  -6   0   24.70    1.70
  -1  -6   0   22.60    1.70
  -1  -6   0   22.60    1.70
   1   6   0   27.70    1.60
   1   6   0   28.20    1.80
   1   6   0   27.80    1.40
   1   6   0   26.10    1.60
   1   6   0   25.60    1.60
   1   6   0   26.40    1.90
   1   6   0   25.90    1.90
   1   6   0   29.20    1.80
   1   6   0   24.50    1.70
  -2  -6   0   20.10    1.60
  -2  -6   0   20.30    1.40
  -2  -6   0   19.10    1.70
  -2  -6   0   19.20    1.70
  -2  -6   0   17.80    1.80
  -2  -6   0   18.60    1.60
  -2  -6   0   17.10    1.60
  -2  -6   0   18.70    1.60
  -2  -6   0   16.90    1.10
   2   6   0   20.10    1.40
   2   6   0   17.10    1.10
   2   6   0   22.00    1.60
   2   6   0   20.60    1.70
   2   6   0   20.00    1.70
   2   6   0   18.10    1.90
   2   6   0   14.50    1.40
   2   6   0   18.50    1.70
   2   6   0   18.70    1.50
   2   6   0   22.50    1.70
  -3  -6   0    6.10    0.90
  -3  -6   0    6.20    1.60
  -3  -6   0    6.50    1.30
  -3  -6   0    4.20    1.20
  -3  -6   0    4.90    1.30
  -3  -6   0    4.70    1.10
  -3  -6   0    6.30    1.40
  -3  -6   0    4.80    1.10
   3   6   0    5.60    1.00
   3   6   0    5.90    0.80
   3   6   0    6.90    1.20
   3   6   0    4.40    1.30
   3   6   0    4.60    1.40
   3   6   0    6.00    1.10
   3   6   0    6.60    1.40
   3   6   0    6.20    1.10
   3   6   0    5.40    1.00
  -4  -6   0   38.50    3.20
  -4  -6   0   40.60    2.90
  -4  -6   0   33.50    2.70
  -4  -6   0   36.10    3.10
  -4  -6   0   42.70    3.50
  -4  -6   0   40.90    2.10
  -4  -6   0   31.40    2.70
   4   6   0   40.40    2.70
   4   6   0   36.90    3.50
   4   6   0   37.70    1.90
   4   6   0   41.90    2.90
   4   6   0   41.80    2.70
   4   6   0   37.10    2.10
   4   6   0   36.50    1.80
   4   6   0   38.70    3.00
   4   6   0   42.80    2.70
   4   6   0   35.80    2.80
  -5  -6   0   -0.70    1.40
  -5  -6   0    1.20    1.90
  -5  -6   0    0.00    0.70
  -5  -6   0   -0.50    1.20
  -5  -6   0    0.50    1.60
   5   6   0    0.10    1.20
   5   6   0    0.10    1.80
   5   6   0   -0.70    1.10
   5   6   0    0.20    1.00
   5   6   0   -0.60    0.70
   5   6   0   -0.20    0.70
   5   6   0   -0.10    0.90
   5   6   0    0.90    1.30
   5   6   0    0.00    1.60
   5   6   0    0.20    0.70
  -6  -6   0    4.70    2.20
  -6  -6   0    1.70    1.90
  -6  -6   0    2.10    1.50
  -6  -6   0    3.40    2.00
   6   6   0    1.20    1.60
   6   6   0    1.60    1.40
   6   6   0    2.90    1.80
   6   6   0    1.60    2.20
   5  -7   0    6.30    2.10
   5  -7   0    3.20    1.10
   5  -7   0    2.40    1.30
   5  -7   0    3.90    2.00
   5  -7   0    3.40    1.40
  -5   7   0    1.80    2.10
  -5   7   0    1.90    1.70
  -5   7   0    4.40    1.80
  -5   7   0    1.90    1.50
  -5   7   0    3.40    1.60
   4  -7   0    6.50    1.60
   4  -7   0    5.20    1.10
   4  -7   0    2.90    1.00
   4  -7   0    4.10    1.60
  -4   7   0    4.70    1.70
  -4   7   0    6.50    1.90
  -4   7   0    6.90    1.60
  -4   7   0    4.30    1.90
  -4   7   0    5.70    1.00
  -4   7   0    7.40    2.00
  -4   7   0    6.30    1.80
   3  -7   0   81.89    4.70
   3  -7   0   82.99    3.70
   3  -7   0   82.59    4.20
   3  -7   0   78.79    3.80
   3  -7   0   79.59    4.00
   3  -7   0   79.99    4.40
   3  -7   0   82.49    3.30
  -3   7   0   75.89    4.00
  -3   7   0   78.49    3.80
  -3   7   0   78.19    3.60
  -3   7   0   84.39    4.70
  -3   7   0   76.89    4.20
  -3   7   0   87.39    4.10
  -3   7   0   81.19    3.90
  -3   7   0   74.69    3.80
  -3   7   0   74.99    4.00
  -3   7   0   81.59    4.70
   2  -7   0   -0.30    0.50
   2  -7   0   -0.30    0.60
   2  -7   0    0.00    0.40
   2  -7   0    0.60    1.00
   2  -7   0    0.80    0.70
   2  -7   0    0.00    0.50
   2  -7   0    0.10    0.90
   2  -7   0    0.70    0.60
  -2   7   0    0.60    0.60
  -2   7   0    0.40    0.70
  -2   7   0    0.70    0.80
  -2   7   0    0.50    0.60
  -2   7   0    0.00    0.40
  -2   7   0   -0.40    0.70
  -2   7   0   -0.40    0.60
  -2   7   0    0.20    0.70
  -2   7   0    0.30    0.70
   1  -7   0    9.10    1.10
   1  -7   0    9.50    0.80
   1  -7   0   11.40    1.00
   1  -7   0   11.70    1.30
   1  -7   0   12.80    1.80
   1  -7   0   12.60    1.70
   1  -7   0   13.60    1.90
  -1   7   0    9.50    1.20
  -1   7   0    9.10    1.20
  -1   7   0   14.70    2.00
  -1   7   0   11.40    1.80
  -1   7   0   13.30    1.60
  -1   7   0   12.10    1.00
  -1   7   0   10.90    1.20
  -1   7   0    8.50    1.10
   0  -7   0  120.79    4.50
   0  -7   0  119.19    5.50
   0  -7   0  142.19    4.80
   0  -7   0  124.09    3.90
   0  -7   0  130.79    5.10
   0  -7   0  129.49    4.60
   0  -7   0  124.49    4.70
   0  -7   0  130.79    4.40
   0   7   0  129.79    4.60
   0   7   0  121.19    4.50
   0   7   0  125.09    4.70
   0   7   0  132.29    5.10
   0   7   0  128.29    4.50
   0   7   0  124.09    5.00
   0   7   0  131.99    4.40
   0   7   0  124.79    4.80
   0   7   0  125.39    4.70
  -1  -7   0  145.39    5.10
  -1  -7   0  141.89    5.50
  -1  -7   0  142.19    5.30
  -1  -7   0  141.39    4.50
  -1  -7   0  137.79    5.10
  -1  -7   0  140.89    5.00
  -1  -7   0  149.39    5.00
  -1  -7   0  139.59    5.10
  -1  -7   0  134.19    4.80
   1   7   0  139.19    4.50
   1   7   0  143.59    5.00
   1   7   0  127.59    5.20
   1   7   0  134.99    5.10
   1   7   0  136.49    5.50
   1   7   0  144.99    4.90
   1   7   0  141.59    5.10
   1   7   0  143.09    4.80
   1   7   0  136.99    5.10
  -2  -7   0    1.60    0.90
  -2  -7   0    1.70    0.70
  -2  -7   0    1.30    0.80
  -2  -7   0    1.10    0.50
  -2  -7   0    0.40    0.50
  -2  -7   0    1.40    0.70
  -2  -7   0    0.70    1.00
  -2  -7   0    1.20    0.60
   2   7   0    1.20    0.70
   2   7   0    1.40    0.80
   2   7   0    0.50    0.60
   2   7   0    1.40    0.60
   2   7   0    1.10    0.70
   2   7   0    1.50    0.50
   2   7   0    0.60    0.70
   2   7   0    0.40    0.70
  -3  -7   0    0.20    0.50
  -3  -7   0   -0.80    0.90
  -3  -7   0   -0.10    0.90
  -3  -7   0   -0.50    0.70
  -3  -7   0    0.90    0.70
  -3  -7   0    0.50    0.80
  -3  -7   0    0.00    0.80
  -3  -7   0   -0.50    0.70
  -3  -7   0   -0.30    0.90
   3   7   0    0.60    0.70
   3   7   0    0.10    0.60
   3   7   0   -0.10    0.70
   3   7   0   -0.20    0.50
   3   7   0   -0.50    0.60
   3   7   0    0.60    0.50
   3   7   0    0.30    1.00
   3   7   0   -0.10    0.50
   3   7   0    0.80    1.20
  -4  -7   0    3.60    1.60
  -4  -7   0    4.80    1.00
  -4  -7   0    3.10    1.10
  -4  -7   0    2.70    1.40
  -4  -7   0    3.30    1.40
  -4  -7   0    5.30    1.60
  -4  -7   0    5.50    1.80
  -4  -7   0    3.30    1.40
   4   7   0    3.50    1.10
   4   7   0    2.40    1.50
   4   7   0    4.20    2.10
   4   7   0    3.00    1.10
   4   7   0    5.30    0.90
   4   7   0    7.20    1.90
   4   7   0    4.20    0.90
   4   7   0    5.70    1.20
   4   7   0    6.20    1.60
   4   7   0    3.20    1.10
  -5  -7   0    2.10    2.00
  -5  -7   0    2.60    1.50
  -5  -7   0    4.00    2.20
  -5  -7   0    1.40    1.80
  -5  -7   0    1.70    1.90
  -5  -7   0    1.80    0.90
   5   7   0    0.70    1.20
   5   7   0    1.80    1.30
   5   7   0    1.10    1.30
   5   7   0    4.50    2.00
   5   7   0    1.80    1.30
   5   7   0    1.10    0.90
   5   7   0    1.70    1.50
  -6  -7   0   -0.30    1.90
  -6  -7   0    0.80    2.00
  -6  -7   0    1.80    2.20
   6   7   0   -0.70    1.80
   6   7   0    0.40    1.70
   6   7   0    0.90    1.70
   6   7   0    1.50    3.40
   5  -8   0   -0.50    1.20
   5  -8   0    0.10    1.00
   5  -8   0    1.60    1.70
   5  -8   0   -0.60    1.80
   5  -8   0   -0.20    1.30
  -5   8   0    0.40    1.60
  -5   8   0    1.40    1.90
  -5   8   0    0.80    1.80
  -5   8   0   -0.50    1.40
   4  -8   0    7.60    1.30
   4  -8   0    3.30    1.20
   4  -8   0    5.10    1.30
   4  -8   0    6.60    2.00
   4  -8   0    5.70    1.80
  -4   8   0    9.60    2.20
  -4   8   0    4.30    1.70
  -4   8   0   10.30    2.80
  -4   8   0    5.10    1.80
  -4   8   0    6.60    1.70
   3  -8   0    1.20    0.80
   3  -8   0    1.90    1.30
   3  -8   0    1.00    0.80
   3  -8   0    0.40    1.20
   3  -8   0    1.70    0.80
   3  -8   0    2.00    1.10
   3  -8   0    3.20    1.20
  -3   8   0    3.60    1.60
  -3   8   0    1.90    1.20
  -3   8   0    0.50    1.20
  -3   8   0    2.10    1.10
  -3   8   0    1.00    0.70
  -3   8   0    0.90    1.00
  -3   8   0    3.80    1.40
  -3   8   0    1.30    0.90
  -3   8   0    1.80    1.10
  -3   8   0    1.20    0.90
   2  -8   0   21.90    1.70
   2  -8   0   20.90    1.40
   2  -8   0   22.00    2.30
   2  -8   0   19.40    1.80
   2  -8   0   25.90    2.50
   2  -8   0   23.30    1.80
   2  -8   0   21.40    2.00
  -2   8   0   21.30    1.70
  -2   8   0   21.90    1.40
  -2   8   0   21.60    1.80
  -2   8   0   19.60    2.00
  -2   8   0   18.70    1.90
  -2   8   0   22.20    2.00
  -2   8   0   22.90    1.90
  -2   8   0   17.70    2.30
  -2   8   0   26.10    2.50
  -2   8   0   22.50    2.20
   1  -8   0    0.20    0.50
   1  -8   0    0.80    0.60
   1  -8   0    0.30    0.60
   1  -8   0    0.90    0.70
   1  -8   0    0.80    0.70
   1  -8   0    0.90    0.70
   1  -8   0    0.50    0.40
   1  -8   0    0.30    0.80
   1  -8   0    0.90    0.80
  -1   8   0    2.30    0.90
  -1   8   0    0.80    0.50
  -1   8   0    0.40    0.50
  -1   8   0    0.60    0.70
  -1   8   0    0.80    0.80
  -1   8   0    0.50    0.80
  -1   8   0   -0.10    0.50
  -1   8   0    0.80    0.80
  -1   8   0    1.00    0.60
  -1   8   0    1.00    0.70
   0  -8   0  112.39    4.90
   0  -8   0  107.79    4.30
   0  -8   0  116.19    4.60
   0  -8   0  109.49    3.60
   0  -8   0  112.19    4.50
   0  -8   0  122.89    5.00
   0  -8   0  107.09    4.10
   0  -8   0  109.09    4.40
   0   8   0  106.79    4.30
   0   8   0  112.99    4.40
   0   8   0  116.19    4.10
   0   8   0  113.29    5.40
   0   8   0  115.99    4.70
   0   8   0  110.39    4.90
   0   8   0  115.39    4.30
   0   8   0  115.19    4.50
  -1  -8   0    1.50    0.60
  -1  -8   0    0.60    0.60
  -1  -8   0    1.20    0.80
  -1  -8   0    1.60    0.60
  -1  -8   0    0.10    0.40
  -1  -8   0    0.50    0.80
  -1  -8   0    0.70    0.80
  -1  -8   0    0.40    0.50
   1   8   0    1.40    0.70
   1   8   0    0.80    0.80
   1   8   0    0.30    0.70
   1   8   0    1.10    0.70
   1   8   0    2.10    1.00
   1   8   0    1.30    0.70
   1   8   0    1.20    0.60
   1   8   0    1.10    0.60
   1   8   0    1.30    0.80
  -2  -8   0    2.60    0.90
  -2  -8   0    1.70    1.10
  -2  -8   0    2.00    1.00
  -2  -8   0    1.70    0.90
  -2  -8   0    2.60    1.10
  -2  -8   0    1.70    0.90
  -2  -8   0    2.60    0.60
  -2  -8   0    1.60    1.00
  -2  -8   0    1.50    0.80
   2   8   0    1.50    0.90
   2   8   0    3.30    0.70
   2   8   0    2.00    0.70
   2   8   0    3.40    1.40
   2   8   0    2.00    0.90
   2   8   0    1.90    0.80
   2   8   0    2.90    0.90
   2   8   0    1.40    0.70
   2   8   0    1.60    0.90
  -3  -8   0   10.10    1.70
  -3  -8   0    8.10    1.40
  -3  -8   0    6.50    1.40
  -3  -8   0   12.00    2.00
  -3  -8   0   11.70    2.30
  -3  -8   0    9.00    1.60
  -3  -8   0   16.90    1.90
  -3  -8   0    7.30    1.60
   3   8   0   10.50    1.90
   3   8   0   15.50    2.20
   3   8   0   13.50    1.90
   3   8   0   12.50    1.90
   3   8   0   12.80    1.30
   3   8   0   13.20    1.70
   3   8   0   10.50    2.10
   3   8   0    9.00    1.40
  -4  -8   0    5.90    2.00
  -4  -8   0    6.20    1.90
  -4  -8   0    5.30    1.90
  -4  -8   0    6.00    1.20
  -4  -8   0    5.40    1.80
  -4  -8   0    5.40    1.60
  -4  -8   0    6.90    2.00
   4   8   0    4.80    1.30
   4   8   0    3.80    1.20
   4   8   0    6.30    1.00
   4   8   0    7.10    1.20
   4   8   0    9.10    2.00
   4   8   0    8.10    1.60
   4   8   0    7.10    1.70
   4   8   0    2.10    2.30
   4   8   0    4.60    1.40
  -5  -8   0    0.40    1.70
  -5  -8   0   -0.70    1.80
  -5  -8   0    0.70    0.90
  -5  -8   0    1.30    2.10
  -5  -8   0    0.50    2.20
   5   8   0   -0.80    1.30
   5   8   0   -0.70    1.50
   5   8   0    0.40    1.40
   5   8   0    0.70    0.90
   5   8   0   -0.60    1.00
   5   8   0   -1.00    1.60
   5   8   0   -0.50    1.30
   5  -9   0    2.30    1.80
   5  -9   0    0.00    2.00
   5  -9   0    1.00    1.60
   5  -9   0    2.20    1.50
   5  -9   0    0.60    1.60
  -5   9   0    1.70    2.20
  -5   9   0    0.70    2.40
  -5   9   0    0.70    1.20
  -5   9   0    3.50    3.90
   4  -9   0    3.00    1.60
   4  -9   0   -0.10    0.90
   4  -9   0    0.80    1.00
   4  -9   0    1.30    1.40
   4  -9   0    1.30    1.50
  -4   9   0    1.50    1.80
  -4   9   0    0.60    1.00
  -4   9   0    0.60    1.30
  -4   9   0    0.80    1.50
  -4   9   0    4.10    2.10
   3  -9   0    4.00    1.10
   3  -9   0    3.40    1.40
   3  -9   0    5.60    1.60
   3  -9   0    3.90    1.10
  -3   9   0    2.30    0.90
  -3   9   0    4.30    1.50
  -3   9   0    3.10    1.50
  -3   9   0    5.20    1.30
  -3   9   0    7.00    2.00
  -3   9   0    3.00    1.30
  -3   9   0    4.90    1.30
   2  -9   0    0.90    0.70
   2  -9   0    0.60    0.80
   2  -9   0    1.00    1.20
   2  -9   0    0.20    1.00
   2  -9   0    0.20    1.10
   2  -9   0    0.10    0.50
  -2   9   0    0.50    1.00
  -2   9   0   -0.10    0.90
  -2   9   0    1.60    1.20
  -2   9   0    0.40    0.70
  -2   9   0    0.20    1.20
  -2   9   0   -0.20    1.00
  -2   9   0    0.80    0.90
  -2   9   0    0.20    0.60
  -2   9   0    0.80    0.70
  -2   9   0   -0.60    0.80
   1  -9   0    0.60    0.60
   1  -9   0   -0.10    0.70
   1  -9   0    0.00    0.70
   1  -9   0    0.50    0.70
   1  -9   0    0.70    0.50
   1  -9   0    0.20    0.60
   1  -9   0   -0.50    0.50
   1  -9   0   -0.10    1.10
  -1   9   0    0.40    0.70
  -1   9   0    0.00    0.60
  -1   9   0   -0.10    1.00
  -1   9   0    0.20    0.50
  -1   9   0   -0.20    0.70
  -1   9   0   -0.10    0.60
  -1   9   0   -0.20    0.70
  -1   9   0   -0.30    0.60
  -1   9   0    0.10    0.40
  -1   9   0    0.00    0.60
  -1   9   0    0.60    1.00
   0  -9   0    1.00    1.00
   0  -9   0    3.00    0.80
   0  -9   0    1.60    0.80
   0  -9   0    1.70    0.70
   0  -9   0    3.00    1.30
   0  -9   0    2.00    0.90
   0  -9   0    2.90    0.60
   0  -9   0    1.50    0.90
   0  -9   0    2.40    1.20
   0   9   0    2.80    1.00
   0   9   0    1.80    0.90
   0   9   0    1.90    0.80
   0   9   0    2.60    1.30
   0   9   0    1.70    0.70
   0   9   0    1.30    0.90
   0   9   0    2.00    0.80
   0   9   0    1.80    0.80
   0   9   0    1.40    0.90
   0   9   0    2.70    0.90
   0   9   0    1.90    0.90
  -1  -9   0    9.50    1.10
  -1  -9   0    8.60    1.30
  -1  -9   0   15.00    2.20
  -1  -9   0   12.20    1.20
  -1  -9   0   15.40    2.00
  -1  -9   0   15.30    1.90
  -1  -9   0   11.80    1.60
  -1  -9   0   12.20    1.80
   1   9   0   10.60    2.00
   1   9   0   14.10    1.50
   1   9   0   13.60    1.60
   1   9   0   18.90    2.30
   1   9   0   16.20    2.10
   1   9   0   10.60    1.60
   1   9   0   13.60    1.90
   1   9   0   13.10    1.70
   1   9   0   11.50    1.50
   1   9   0   11.70    1.80
  -2  -9   0   11.50    1.80
  -2  -9   0    5.50    1.40
  -2  -9   0    9.80    1.70
  -2  -9   0   10.60    1.50
  -2  -9   0    8.00    1.40
  -2  -9   0   10.80    1.80
  -2  -9   0    6.70    1.00
  -2  -9   0   11.90    2.10
  -2  -9   0   11.40    1.30
  -2  -9   0   14.10    2.00
   2   9   0   13.80    1.90
   2   9   0    7.50    1.40
   2   9   0    7.70    1.50
   2   9   0   12.40    1.70
   2   9   0    7.00    1.50
   2   9   0   10.50    1.80
   2   9   0   11.10    1.30
   2   9   0   13.80    2.20
   2   9   0   10.80    1.60
  -3  -9   0    2.00    1.20
  -3  -9   0    1.00    1.00
  -3  -9   0    1.80    0.90
  -3  -9   0    1.80    1.30
  -3  -9   0    0.80    1.20
  -3  -9   0    1.00    1.20
  -3  -9   0    1.50    1.20
  -3  -9   0    1.40    1.10
  -3  -9   0    0.80    1.30
   3   9   0    2.20    1.10
   3   9   0    2.30    1.00
   3   9   0    2.40    1.00
   3   9   0    1.60    0.80
   3   9   0    2.30    1.20
   3   9   0    2.00    1.70
   3   9   0    2.00    1.10
   3   9   0    1.70    1.10
   3   9   0    2.30    1.30
   3   9   0    1.60    0.90
  -4  -9   0    0.40    1.40
  -4  -9   0    1.70    1.80
  -4  -9   0    2.10    1.80
  -4  -9   0    2.20    1.70
  -4  -9   0    2.70    2.10
  -4  -9   0    0.80    0.80
   4   9   0    2.70    1.40
   4   9   0    1.30    1.10
   4   9   0    0.30    1.30
   4   9   0   -0.20    0.80
   4   9   0    1.80    1.30
   4   9   0    1.10    0.70
   4   9   0    1.40    1.30
  -5  -9   0   -0.20    1.90
  -5  -9   0    0.20    0.90
  -5  -9   0   -0.80    1.80
  -5  -9   0    0.50    1.40
   5   9   0   -0.10    1.30
   5   9   0   -0.40    1.60
   5   9   0    0.30    1.40
   5   9   0    1.10    1.20
   5   9   0    0.20    1.00
   5   9   0    0.50    1.40
   4 -10   0   -1.10    1.00
   4 -10   0    0.80    1.20
   4 -10   0    0.00    1.60
   4 -10   0   -0.10    1.30
  -4  10   0    0.80    1.50
  -4  10   0   -1.10    1.30
  -4  10   0   -0.40    1.50
  -4  10   0   -0.50    1.80
  -4  10   0    0.80    1.30
   3 -10   0    6.00    1.40
   3 -10   0    8.20    2.50
   3 -10   0    7.10    1.40
   3 -10   0    7.80    2.00
  -3  10   0    8.70    2.40
  -3  10   0    6.50    1.70
  -3  10   0    5.30    1.40
  -3  10   0    5.70    1.80
  -3  10   0    5.10    2.30
   2 -10   0    1.90    1.40
   2 -10   0    1.90    0.90
   2 -10   0    2.30    1.20
   2 -10   0    2.30    1.00
   2 -10   0    4.10    1.50
   2 -10   0    6.30    1.70
  -2  10   0    2.20    0.80
  -2  10   0    5.60    1.60
  -2  10   0    4.40    1.40
  -2  10   0    2.80    1.30
  -2  10   0    2.50    1.30
  -2  10   0    3.20    1.40
  -2  10   0    4.10    1.40
  -2  10   0    4.70    1.70
  -2  10   0    5.70    1.10
  -2  10   0    4.30    1.20
  -2  10   0    3.10    1.10
   1 -10   0    7.30    1.20
   1 -10   0    9.10    1.40
   1 -10   0    4.40    1.10
   1 -10   0    8.30    1.40
   1 -10   0    7.50    1.60
   1 -10   0    8.60    1.00
   1 -10   0    5.60    1.30
  -1  10   0    8.90    2.30
  -1  10   0    9.60    1.70
  -1  10   0    6.20    1.30
  -1  10   0    7.10    1.40
  -1  10   0    5.00    1.20
  -1  10   0    8.40    1.00
  -1  10   0    6.70    1.80
  -1  10   0    6.80    1.70
  -1  10   0   10.40    2.00
  -1  10   0   12.00    2.30
  -1  10   0    7.20    1.50
   0 -10   0   10.60    1.80
   0 -10   0    9.90    1.40
   0 -10   0   10.10    1.00
   0 -10   0    8.80    1.20
   0 -10   0    7.80    1.30
   0 -10   0    9.80    1.30
   0 -10   0   14.20    2.30
   0 -10   0    9.30    1.90
   0  10   0   11.70    1.80
   0  10   0    6.50    1.50
   0  10   0    7.50    1.40
   0  10   0    9.20    1.30
   0  10   0    7.60    1.50
   0  10   0   11.70    1.90
   0  10   0    9.40    1.50
   0  10   0    6.10    1.30
   0  10   0   13.20    2.40
   0  10   0    7.80    1.60
   0  10   0    9.00    1.50
  -1 -10   0   63.49    3.80
  -1 -10   0   65.39    3.60
  -1 -10   0   62.99    3.60
  -1 -10   0   63.89    4.00
  -1 -10   0   66.09    4.10
  -1 -10   0   65.59    3.30
  -1 -10   0   66.69    3.00
  -1 -10   0   62.89    3.30
  -1 -10   0   65.19    2.70
   1  10   0   63.19    3.60
   1  10   0   63.19    3.60
   1  10   0   52.29    3.20
   1  10   0   63.29    3.30
   1  10   0   64.99    3.90
   1  10   0   63.49    4.10
   1  10   0   60.99    3.30
   1  10   0   63.69    3.00
   1  10   0   68.79    3.70
   1  10   0   61.39    3.40
  -2 -10   0   10.40    2.20
  -2 -10   0    5.10    1.10
  -2 -10   0    4.40    1.10
  -2 -10   0   10.30    2.00
  -2 -10   0    7.20    1.60
  -2 -10   0    8.40    2.00
  -2 -10   0    6.30    1.70
  -2 -10   0   10.20    1.60
  -2 -10   0    8.50    1.30
  -2 -10   0    9.80    1.90
   2  10   0    8.80    1.60
   2  10   0    9.60    1.90
   2  10   0    6.40    1.70
   2  10   0    7.30    1.60
   2  10   0    6.10    1.60
   2  10   0    5.20    1.20
   2  10   0    7.60    1.50
   2  10   0    9.60    2.00
   2  10   0    8.00    1.20
  -3 -10   0    4.50    1.60
  -3 -10   0    3.50    2.00
  -3 -10   0    2.70    1.60
  -3 -10   0    2.20    1.30
  -3 -10   0    3.10    1.40
  -3 -10   0    3.00    1.30
  -3 -10   0    2.20    0.90
   3  10   0    3.30    1.10
   3  10   0    2.20    1.10
   3  10   0    6.20    1.70
   3  10   0    2.10    1.60
   3  10   0    2.30    1.10
   3  10   0    3.90    1.50
   3  10   0    2.20    1.20
   3  10   0    3.20    1.00
  -4 -10   0   15.20    2.50
  -4 -10   0   18.40    3.00
  -4 -10   0   24.00    3.50
  -4 -10   0   21.70    3.10
  -4 -10   0   24.70    2.30
  -4 -10   0   23.80    3.80
  -4 -10   0   20.70    3.20
   4  10   0   25.40    2.90
   4  10   0   23.60    2.00
   4  10   0   24.60    2.00
   4  10   0   28.60    3.40
   4  10   0   27.30    3.20
   4  10   0   25.80    3.40
  -5 -10   0    0.90    1.80
  -5 -10   0    0.70    1.20
  -5 -10   0   -0.60    1.30
  -5 -10   0    1.00    2.20
   5  10   0    1.70    1.50
   5  10   0   -0.50    1.30
   5  10   0    1.20    1.70
   5  10   0    1.20    1.70
   5  10   0   -0.90    1.30
   5  10   0    0.90    1.60
   4 -11   0   -0.30    1.30
   4 -11   0    0.40    3.50
   4 -11   0    1.00    1.80
   4 -11   0   -0.90    1.40
  -4  11   0   -0.60    2.00
  -4  11   0    0.00    1.70
  -4  11   0   -0.30    1.80
  -4  11   0    0.00    1.20
   3 -11   0   10.40    1.90
   3 -11   0   16.40    2.30
   3 -11   0   15.20    2.00
   3 -11   0   13.60    3.20
  -3  11   0   15.20    3.00
  -3  11   0   15.80    3.10
  -3  11   0   16.70    2.30
  -3  11   0   14.90    3.00
  -3  11   0   20.70    3.00
   2 -11   0    2.80    1.10
   2 -11   0    1.90    1.50
   2 -11   0    1.10    1.00
   2 -11   0    2.20    1.20
  -2  11   0    1.70    0.90
  -2  11   0    0.80    1.40
  -2  11   0    2.10    1.50
  -2  11   0    1.00    1.50
  -2  11   0    2.00    0.90
  -2  11   0    2.00    1.00
  -2  11   0    1.40    1.10
  -2  11   0    2.00    1.40
   1 -11   0    0.40    0.90
   1 -11   0    0.90    1.40
   1 -11   0    0.70    1.10
   1 -11   0    0.70    1.30
   1 -11   0    0.20    1.00
   1 -11   0    1.40    0.90
   1 -11   0    1.90    1.00
  -1  11   0    1.30    1.00
  -1  11   0    0.60    1.20
  -1  11   0    0.80    1.10
  -1  11   0    0.60    1.10
  -1  11   0    0.10    0.80
  -1  11   0    0.50    1.40
  -1  11   0    0.10    0.80
  -1  11   0    0.30    1.00
  -1  11   0    0.10    0.50
  -1  11   0    1.50    1.20
  -1  11   0    0.90    1.30
   0 -11   0   24.00    2.20
   0 -11   0   14.80    2.30
   0 -11   0   22.60    2.30
   0 -11   0   19.60    1.70
   0 -11   0   18.80    2.30
   0 -11   0   14.50    1.70
   0 -11   0   13.60    2.20
   0  11   0   18.90    2.40
   0  11   0   21.50    2.20
   0  11   0   16.80    2.50
   0  11   0   17.30    2.10
   0  11   0   20.60    3.00
   0  11   0   19.50    2.30
   0  11   0   20.50    2.20
   0  11   0   16.00    2.20
   0  11   0   17.70    2.30
  -1 -11   0   36.30    1.90
  -1 -11   0   35.50    3.00
  -1 -11   0   37.50    2.90
  -1 -11   0   37.00    2.60
  -1 -11   0   36.00    2.90
  -1 -11   0   35.20    2.60
  -1 -11   0   35.90    2.40
  -1 -11   0   31.20    4.20
   1  11   0   29.10    2.60
   1  11   0   32.10    2.70
   1  11   0   31.20    2.80
   1  11   0   32.40    2.50
   1  11   0   32.00    2.60
   1  11   0   33.50    2.90
   1  11   0   38.00    3.30
   1  11   0   33.30    2.30
   1  11   0   38.60    3.40
   1  11   0   33.30    2.60
  -2 -11   0   11.00    2.40
  -2 -11   0   10.90    2.60
  -2 -11   0   12.90    2.20
  -2 -11   0    9.00    1.50
  -2 -11   0   16.90    2.00
  -2 -11   0   12.20    1.70
  -2 -11   0   13.60    2.30
  -2 -11   0   11.70    2.10
   2  11   0   14.40    2.20
   2  11   0   10.50    1.40
   2  11   0   12.60    2.10
   2  11   0    7.50    2.40
   2  11   0   16.70    3.10
   2  11   0   13.60    1.90
  -3 -11   0    5.80    2.00
  -3 -11   0    4.00    1.20
  -3 -11   0    5.40    2.10
  -3 -11   0    3.80    1.60
  -3 -11   0    3.70    2.20
  -3 -11   0    4.80    2.10
  -3 -11   0    9.50    2.10
   3  11   0    5.80    1.60
   3  11   0    5.40    1.80
   3  11   0    5.70    1.90
   3  11   0    8.10    1.40
   3  11   0    4.60    1.50
   3  11   0    5.80    1.50
   3  11   0    8.40    2.00
  -4 -11   0    1.90    2.20
  -4 -11   0    0.40    2.40
  -4 -11   0    2.40    2.20
  -4 -11   0   -1.20    1.20
  -4 -11   0    0.10    1.00
   4  11   0   -0.40    1.00
   4  11   0    2.60    1.80
   4  11   0    0.30    1.00
   4  11   0    0.70    1.30
   4  11   0   -0.50    1.20
   4  11   0    0.40    1.80
   4  11   0   -0.20    1.20
  -5 -11   0    0.30    1.50
  -5 -11   0   -1.50    1.90
  -5 -11   0    0.40    2.10
  -5 -11   0    1.10    2.30
   5  11   0    0.20    1.80
   5  11   0    0.90    1.80
   5  11   0    0.10    1.70
   5  11   0    0.70    1.80
   5  11   0    1.10    1.80
   3 -12   0   26.30    2.80
   3 -12   0   26.60    2.90
   3 -12   0   28.30    3.70
   3 -12   0   25.60    3.60
  -3  12   0   24.60    2.70
  -3  12   0   26.90    3.90
  -3  12   0   23.80    3.40
  -3  12   0   25.10    3.80
   2 -12   0    5.10    1.90
   2 -12   0    4.30    1.50
   2 -12   0    2.60    1.60
   2 -12   0    4.80    1.60
  -2  12   0    2.70    2.00
  -2  12   0    5.40    2.40
  -2  12   0    3.00    1.40
  -2  12   0    2.20    1.30
  -2  12   0    4.30    1.90
  -2  12   0    4.20    1.50
  -2  12   0    4.00    1.10
   1 -12   0   18.90    3.30
   1 -12   0   17.50    2.10
   1 -12   0   20.50    4.30
   1 -12   0   16.10    2.00
  -1  12   0   13.70    2.50
  -1  12   0   14.70    2.80
  -1  12   0   19.90    2.50
  -1  12   0   15.50    2.40
  -1  12   0   19.80    2.90
  -1  12   0   15.80    2.30
   0 -12   0    1.20    1.20
   0 -12   0    1.20    0.90
   0 -12   0    0.70    0.80
   0 -12   0    1.60    1.00
   0 -12   0    1.50    1.10
   0 -12   0    1.00    1.20
   0  12   0    1.20    1.10
   0  12   0    1.10    1.40
   0  12   0    1.40    1.40
   0  12   0    1.10    0.90
   0  12   0    2.90    1.40
   0  12   0    3.80    1.80
   0  12   0    1.90    1.20
   0  12   0   -0.20    1.20
   0  12   0    1.40    1.40
  -1 -12   0   -0.20    0.70
  -1 -12   0   -0.50    0.80
  -1 -12   0    0.10    0.90
  -1 -12   0    0.30    1.30
  -1 -12   0    0.50    1.30
  -1 -12   0    0.20    1.80
  -1 -12   0   -0.30    1.40
   1  12   0   -0.10    1.20
   1  12   0    0.50    1.10
   1  12   0    0.40    1.00
   1  12   0   -0.10    1.10
   1  12   0    0.70    1.10
   1  12   0    0.60    1.70
   1  12   0    0.40    1.50
   1  12   0   -0.40    0.80
   1  12   0   -0.10    1.00
  -2 -12   0    2.90    1.60
  -2 -12   0    0.20    1.10
  -2 -12   0    2.00    1.10
  -2 -12   0    1.00    0.80
  -2 -12   0    0.70    1.20
  -2 -12   0    0.60    0.90
   2  12   0    2.00    1.50
   2  12   0    4.10    1.60
   2  12   0    1.00    1.40
   2  12   0    1.30    1.60
   2  12   0    3.10    1.40
   2  12   0    0.90    1.10
  -3 -12   0    1.50    2.20
  -3 -12   0    3.00    1.80
  -3 -12   0    2.20    1.40
  -3 -12   0    2.20    1.70
  -3 -12   0    1.60    1.50
   3  12   0    2.70    1.40
   3  12   0    4.40    1.80
   3  12   0    3.10    1.40
   3  12   0    1.70    1.30
   3  12   0    4.10    1.60
   3  12   0    4.60    2.00
   3  12   0    4.80    1.90
   3  12   0    4.70    1.80
  -4 -12   0   45.30    3.30
  -4 -12   0   32.50    4.60
  -4 -12   0   47.80    5.00
  -4 -12   0   51.69    4.50
   4  12   0   45.90    4.00
   4  12   0   45.20    3.40
   4  12   0   48.20    4.50
   4  12   0   43.50    3.10
   4  12   0   46.50    3.90
   4  12   0   38.10    3.00
   4  12   0   54.59    4.00
   3 -13   0    0.30    1.60
   3 -13   0    0.40    2.10
   3 -13   0    0.30    1.20
   3 -13   0    0.30    1.60
  -3  13   0    2.10    2.30
  -3  13   0    0.90    1.30
  -3  13   0    1.80    1.50
  -3  13   0    0.30    2.00
  -3  13   0    0.60    2.30
   2 -13   0    5.10    1.60
   2 -13   0    7.00    1.80
   2 -13   0    6.50    2.10
   2 -13   0    5.80    2.00
  -2  13   0    6.50    1.90
  -2  13   0    5.60    1.90
  -2  13   0    5.60    1.50
  -2  13   0    7.50    2.30
  -2  13   0    5.60    2.20
   1 -13   0    1.40    1.30
   1 -13   0    2.70    2.00
   1 -13   0   -0.10    1.00
   1 -13   0    1.90    1.20
  -1  13   0    1.00    1.60
  -1  13   0    1.30    2.20
  -1  13   0    1.50    1.20
  -1  13   0    0.40    1.40
  -1  13   0    0.90    1.40
  -1  13   0    0.90    1.50
   0 -13   0    3.20    1.10
   0 -13   0    2.30    1.50
   0 -13   0    2.40    1.00
   0 -13   0    4.00    1.40
   0 -13   0    2.40    1.40
   0 -13   0    4.10    2.00
   0  13   0    2.70    1.30
   0  13   0    5.60    1.70
   0  13   0    3.90    1.90
   0  13   0    3.00    1.00
   0  13   0    2.00    2.00
   0  13   0    4.20    1.80
  -1 -13   0    5.80    1.60
  -1 -13   0    8.40    2.10
  -1 -13   0    7.60    1.60
  -1 -13   0    6.10    1.50
   1  13   0    7.30    1.70
   1  13   0    9.20    2.30
   1  13   0    3.70    1.60
   1  13   0    7.20    1.60
   1  13   0    7.30    2.00
   1  13   0    6.10    1.70
  -2 -13   0    0.10    1.40
  -2 -13   0    1.30    1.70
  -2 -13   0    0.40    1.30
  -2 -13   0    0.50    1.30
  -2 -13   0    1.20    1.40
  -2 -13   0    0.70    2.10
   2  13   0    0.60    1.50
   2  13   0    0.10    1.00
   2  13   0   -0.50    1.10
   2  13   0   -0.60    1.60
   2  13   0    1.30    1.70
   2  13   0   -0.30    1.30
  -3 -13   0    0.30    2.40
  -3 -13   0    1.00    1.20
  -3 -13   0    1.00    1.60
  -3 -13   0    2.00    2.00
  -3 -13   0    2.20    2.10
   3  13   0    1.80    1.60
   3  13   0    1.50    1.40
   3  13   0    0.60    2.00
   3  13   0    0.20    1.40
   3  13   0    1.00    1.50
   3  13   0   -0.70    1.50
   3  13   0    0.10    1.30
  -4 -13   0    0.70    2.10
  -4 -13   0    0.50    3.50
  -4 -13   0    0.20    1.30
   4  13   0    0.00    1.60
   4  13   0    0.60    1.90
   4  13   0   -0.50    1.60
   4  13   0    1.60    2.10
   2 -14   0    0.70    1.80
   2 -14   0    0.60    2.00
   2 -14   0    0.20    2.10
   2 -14   0    0.50    1.60
  -2  14   0    1.40    2.60
  -2  14   0    0.70    2.90
  -2  14   0    0.90    2.20
  -2  14   0   -0.20    2.10
   1 -14   0   10.50    2.10
   1 -14   0    8.40    2.00
   1 -14   0    9.40    2.60
  -1  14   0   12.50    3.30
  -1  14   0   10.40    2.60
  -1  14   0    7.50    1.60
  -1  14   0   10.70    2.70
   0 -14   0    7.10    1.50
   0 -14   0    7.90    1.90
   0 -14   0    5.50    1.60
   0 -14   0    7.90    1.90
   0 -14   0    5.30    2.00
   0  14   0    5.00    1.70
   0  14   0    7.20    1.80
   0  14   0    5.50    1.90
   0  14   0    4.40    1.80
   0  14   0    7.10    2.00
  -1 -14   0    1.40    1.30
  -1 -14   0    0.10    1.30
  -1 -14   0    0.00    0.90
  -1 -14   0   -0.60    1.20
   1  14   0    0.40    1.20
   1  14   0    1.20    1.30
   1  14   0    0.20    1.60
   1  14   0    1.50    1.50
  -2 -14   0   -0.40    2.30
  -2 -14   0    0.80    1.30
  -2 -14   0    0.80    1.80
  -2 -14   0   -0.10    1.10
  -2 -14   0   -0.90    1.30
   2  14   0   -0.40    1.20
   2  14   0    0.10    1.40
   2  14   0   -0.10    1.40
   2  14   0    0.80    1.30
   2  14   0   -0.70    1.10
  -3 -14   0    1.00    2.10
  -3 -14   0   -0.70    1.30
  -3 -14   0    1.00    1.80
  -3 -14   0   -0.30    1.70
  -3 -14   0   -0.10    3.20
   3  14   0   -0.60    1.40
   3  14   0   -1.40    1.50
   3  14   0   -1.00    1.40
   3  14   0   -0.40    1.60
   3  14   0    0.80    1.80
   1 -15   0    0.80    2.30
   1 -15   0    1.40    0.90
   1 -15   0    0.90    1.60
   1 -15   0    1.10    1.60
  -1  15   0    3.10    2.30
  -1  15   0    1.80    1.70
  -1  15   0    1.80    2.10
  -1  15   0    1.60    2.00
   0 -15   0    0.00    1.10
   0 -15   0    0.60    1.30
   0 -15   0    0.30    2.00
   0 -15   0   -0.70    1.10
   0 -15   0    1.40    2.20
   0  15   0    0.50    1.40
   0  15   0    3.40    1.70
   0  15   0    1.30    2.00
   0  15   0   -0.10    2.20
  -1 -15   0    0.50    2.00
  -1 -15   0    0.80    1.60
  -1 -15   0    2.00    1.50
  -1 -15   0    1.30    1.30
   1  15   0    2.30    1.80
   1  15   0    1.00    1.70
   1  15   0    0.90    1.70
   1  15   0    1.00    1.90
  -2 -15   0    0.80    1.50
  -2 -15   0    0.20    1.70
  -2 -15   0    0.50    1.50
  -2 -15   0    1.70    2.00
   2  15   0    0.00    1.60
   2  15   0    1.40    1.60
   2  15   0    2.90    1.90
   2  15   0    0.30    1.70
   2  15   0    0.30    1.70
   2  15  -1    1.20    2.10
   2  15  -1    0.70    1.70
   2  15  -1    0.90    1.50
   2  15  -1    1.40    1.90
   2  15  -1    0.90    1.70
  -2 -15   1    1.00    1.40
  -2 -15   1   -1.40    1.80
  -2 -15   1    0.10    2.10
  -2 -15   1    1.10    1.60
   1  15  -1    1.30    1.90
   1  15  -1   -2.00    1.60
   1  15  -1    0.50    3.20
   1  15  -1   -0.90    1.70
  -1 -15   1    0.20    1.30
  -1 -15   1    0.90    2.90
  -1 -15   1   -0.30    1.20
  -1 -15   1   -0.30    1.90
   0  15  -1    1.20    3.00
   0  15  -1    0.30    2.00
   0  15  -1   -0.40    2.30
   0  15  -1    1.10    2.00
   0  15  -1   -0.10    1.60
   0 -15   1   -0.40    1.30
   0 -15   1   -0.80    2.20
   0 -15   1   -0.10    2.30
   0 -15   1   -0.70    1.10
   0 -15   1    0.00    1.40
  -1  15  -1    1.20    1.60
  -1  15  -1    4.60    2.40
  -1  15  -1    3.70    2.60
  -1  15  -1    2.20    2.00
  -1  15  -1    1.80    1.50
   1 -15   1    2.00    1.80
   1 -15   1    8.40    2.90
   1 -15   1    5.40    2.10
   3  14  -1    1.20    2.10
   3  14  -1    0.30    1.70
   3  14  -1   -1.50    1.70
   3  14  -1    0.20    1.80
   3  14  -1   -1.00    1.70
  -3 -14   1    0.50    1.80
  -3 -14   1    0.60    1.90
  -3 -14   1   -0.10    1.40
   2  14  -1    0.90    1.40
   2  14  -1    0.30    1.30
   2  14  -1    2.10    1.70
   2  14  -1   -0.80    1.10
   2  14  -1    0.80    1.70
  -2 -14   1    0.20    1.70
  -2 -14   1    0.20    1.60
  -2 -14   1    0.00    1.30
  -2 -14   1   -0.10    2.80
  -2 -14   1    0.00    1.50
  -2 -14   1    0.10    1.20
  -2 -14   1    0.80    1.70
   1  14  -1    2.90    1.80
   1  14  -1    2.30    1.60
   1  14  -1    4.70    1.60
   1  14  -1    3.90    1.60
  -1 -14   1    5.70    2.10
  -1 -14   1    0.90    2.70
  -1 -14   1    1.00    1.10
  -1 -14   1    3.00    1.50
  -1 -14   1    2.90    1.60
  -1 -14   1    1.40    1.50
   0  14  -1   -0.40    1.30
   0  14  -1   -0.20    0.90
   0  14  -1    0.10    1.40
   0  14  -1   -0.10    1.80
   0  14  -1    0.50    1.90
   0 -14   1   -0.90    1.10
   0 -14   1    0.70    1.90
   0 -14   1   -0.30    1.10
   0 -14   1    0.00    1.20
   0 -14   1   -0.40    1.20
   0 -14   1   -0.50    1.50
  -1  14  -1    2.60    1.90
  -1  14  -1    5.70    2.50
  -1  14  -1    6.90    2.10
  -1  14  -1    5.30    2.40
   1 -14   1    5.80    1.60
   1 -14   1    5.20    1.80
   1 -14   1    8.30    2.90
  -2  14  -1    3.30    2.60
  -2  14  -1   -0.10    1.50
  -2  14  -1    0.80    2.30
  -2  14  -1    0.00    1.80
  -2  14  -1    0.10    1.80
   2 -14   1    1.10    1.60
   2 -14   1    2.50    2.80
   2 -14   1    1.80    1.40
   2 -14   1    1.10    1.80
   3  13  -1   -0.30    1.90
   3  13  -1   -1.10    1.60
   3  13  -1    0.90    1.40
   3  13  -1    1.00    1.60
   3  13  -1    0.50    1.90
   3  13  -1   -0.20    1.40
   3  13  -1    0.10    1.50
   3  13  -1    0.50    1.40
  -3 -13   1   -0.10    1.50
  -3 -13   1   -0.80    2.30
  -3 -13   1    0.40    2.80
  -3 -13   1   -0.10    1.40
  -3 -13   1   -1.20    1.80
   2  13  -1   13.80    2.50
   2  13  -1   11.50    2.30
   2  13  -1   14.80    2.60
   2  13  -1   11.80    1.90
   2  13  -1   16.60    2.50
   2  13  -1   12.90    2.70
   2  13  -1   13.80    2.40
   2  13  -1    6.90    1.70
  -2 -13   1   11.10    1.90
  -2 -13   1    9.80    2.40
  -2 -13   1   13.50    2.30
  -2 -13   1   11.30    3.10
  -2 -13   1   11.70    2.30
  -2 -13   1   12.60    1.80
  -2 -13   1   10.40    2.30
   1  13  -1    6.80    1.70
   1  13  -1    4.60    1.50
   1  13  -1    7.20    1.90
   1  13  -1    4.80    1.70
   1  13  -1    6.90    1.90
  -1 -13   1    3.90    1.40
  -1 -13   1    3.30    2.20
  -1 -13   1    4.80    1.70
  -1 -13   1    6.10    1.30
  -1 -13   1    4.90    1.40
  -1 -13   1    6.90    1.90
  -1 -13   1    4.90    1.80
   0  13  -1    4.00    1.70
   0  13  -1    3.70    1.70
   0  13  -1    4.20    1.70
   0  13  -1    3.00    1.40
   0  13  -1    3.10    1.60
   0  13  -1    5.00    2.40
   0 -13   1    1.70    1.50
   0 -13   1    6.20    1.80
   0 -13   1    4.70    1.50
   0 -13   1    3.30    1.30
   0 -13   1    4.80    2.40
   0 -13   1    4.20    1.20
  -1  13  -1    1.60    1.60
  -1  13  -1    1.00    1.10
  -1  13  -1    1.70    1.60
  -1  13  -1    1.90    2.00
   1 -13   1    1.70    1.40
   1 -13   1    0.80    1.20
   1 -13   1    0.60    1.40
   1 -13   1    1.10    1.20
   1 -13   1    2.10    2.30
  -2  13  -1   27.00    3.00
  -2  13  -1   24.90    3.90
  -2  13  -1   28.50    4.10
  -2  13  -1   29.60    2.20
  -2  13  -1   22.00    3.30
  -2  13  -1   32.80    3.20
   2 -13   1   36.60    3.10
   2 -13   1   31.30    3.80
   2 -13   1   29.50    3.00
   2 -13   1   42.00    5.20
  -3  13  -1    0.80    2.30
  -3  13  -1   -0.20    1.00
  -3  13  -1    0.20    1.50
  -3  13  -1    1.00    2.30
  -3  13  -1    0.50    1.70
   3 -13   1   -0.30    1.50
   3 -13   1    2.10    1.90
   3 -13   1    0.20    2.30
   3 -13   1    0.50    1.70
   4  12  -1    0.30    2.60
   4  12  -1    1.20    1.70
   4  12  -1   -1.20    1.50
   4  12  -1   -0.90    1.50
   4  12  -1   -0.50    1.70
   4  12  -1    0.30    1.90
   4  12  -1    0.30    1.40
   4  12  -1    0.40    1.10
  -4 -12   1   -0.70    1.50
  -4 -12   1   -0.20    2.20
  -4 -12   1    0.50    1.40
   3  12  -1   -0.90    1.30
   3  12  -1   -0.40    1.10
   3  12  -1   -1.00    0.90
   3  12  -1    0.80    1.60
   3  12  -1    0.30    1.50
   3  12  -1    0.60    1.30
   3  12  -1    0.20    1.20
  -3 -12   1    0.10    1.30
  -3 -12   1   -0.60    1.20
  -3 -12   1   -0.20    1.10
  -3 -12   1    0.20    2.40
  -3 -12   1    0.70    2.00
   2  12  -1   -0.40    1.00
   2  12  -1    0.50    1.20
   2  12  -1    1.10    1.20
   2  12  -1    0.30    1.30
   2  12  -1    0.30    1.20
   2  12  -1    0.40    1.20
   2  12  -1    0.30    1.30
   2  12  -1    0.70    1.40
  -2 -12   1   -0.40    1.60
  -2 -12   1   -0.20    1.30
  -2 -12   1    0.30    1.20
  -2 -12   1   -0.30    1.50
  -2 -12   1    1.00    1.20
  -2 -12   1    1.00    0.90
  -2 -12   1    0.30    0.90
   1  12  -1   10.80    1.80
   1  12  -1    9.70    1.70
   1  12  -1   11.80    2.20
   1  12  -1   15.00    2.60
   1  12  -1   16.00    2.40
   1  12  -1   12.00    1.90
   1  12  -1   12.20    2.20
   1  12  -1    6.60    2.10
  -1 -12   1   11.90    1.80
  -1 -12   1   13.00    2.50
  -1 -12   1   13.00    1.60
  -1 -12   1   12.90    2.20
  -1 -12   1   12.90    2.10
  -1 -12   1    9.60    1.40
   0  12  -1    6.50    1.60
   0  12  -1    9.00    1.90
   0  12  -1    8.40    2.10
   0  12  -1   10.90    2.30
   0  12  -1    8.00    1.70
   0  12  -1    8.90    1.90
   0  12  -1   14.60    3.20
   0  12  -1    7.10    1.80
   0  12  -1    5.80    1.50
   0  12  -1   10.10    2.40
   0 -12   1   10.30    2.10
   0 -12   1    8.40    1.40
   0 -12   1    7.70    1.70
   0 -12   1   12.80    1.90
   0 -12   1    7.20    1.70
   0 -12   1   10.90    1.30
  -1  12  -1   -0.10    1.30
  -1  12  -1   -0.10    1.50
  -1  12  -1    0.40    1.40
  -1  12  -1   -0.40    1.40
  -1  12  -1   -0.30    1.30
  -1  12  -1   -0.30    1.30
  -1  12  -1    0.40    1.20
  -1  12  -1   -0.10    0.80
   1 -12   1    0.10    0.80
   1 -12   1   -0.20    1.30
   1 -12   1   -0.30    0.80
   1 -12   1    0.00    0.90
   1 -12   1    0.20    1.10
   1 -12   1   -0.20    0.70
   1 -12   1    0.30    1.10
  -2  12  -1   -0.70    1.40
  -2  12  -1    3.00    1.20
  -2  12  -1    3.30    1.40
  -2  12  -1    2.10    1.90
  -2  12  -1    6.00    2.40
  -2  12  -1    0.50    1.20
  -2  12  -1    0.50    1.60
   2 -12   1    4.40    1.70
   2 -12   1    2.40    1.30
   2 -12   1    3.00    2.00
  -3  12  -1    2.90    1.40
  -3  12  -1    3.60    2.20
  -3  12  -1    3.60    1.60
  -3  12  -1    2.70    1.60
  -3  12  -1    2.20    2.10
  -3  12  -1    4.40    1.30
   3 -12   1    2.10    1.50
   3 -12   1    4.10    1.60
   3 -12   1    4.60    1.60
   3 -12   1    1.00    2.20
   4  11  -1   34.90    4.20
   4  11  -1   31.30    2.40
   4  11  -1   25.90    2.30
   4  11  -1   33.90    3.70
   4  11  -1   31.20    3.60
   4  11  -1   37.60    3.50
   4  11  -1   29.80    2.30
   4  11  -1   28.90    3.30
  -4 -11   1   35.30    4.60
  -4 -11   1   33.80    2.90
  -4 -11   1   21.20    2.80
  -4 -11   1   34.60    4.60
   3  11  -1    7.40    1.80
   3  11  -1    4.80    1.60
   3  11  -1   10.60    1.70
   3  11  -1    8.40    1.40
   3  11  -1    7.80    1.60
   3  11  -1    7.50    1.80
   3  11  -1    6.10    1.60
   3  11  -1   10.40    2.30
  -3 -11   1    7.20    2.40
  -3 -11   1    8.70    1.90
  -3 -11   1    5.70    1.70
  -3 -11   1    6.50    1.40
  -3 -11   1    6.90    2.20
  -3 -11   1    9.60    2.20
   2  11  -1    2.00    1.10
   2  11  -1    3.70    1.20
   2  11  -1    1.90    1.10
   2  11  -1    2.00    1.10
   2  11  -1    0.50    0.90
   2  11  -1    2.10    1.20
   2  11  -1    1.90    1.70
   2  11  -1    1.00    0.80
  -2 -11   1    0.90    1.30
  -2 -11   1    1.20    1.10
  -2 -11   1    3.20    1.90
  -2 -11   1    0.80    0.90
  -2 -11   1    2.10    0.90
  -2 -11   1    2.00    1.50
  -2 -11   1    2.60    1.30
  -2 -11   1    0.40    1.10
   1  11  -1   -0.10    1.10
   1  11  -1    0.10    0.80
   1  11  -1   -0.50    0.80
   1  11  -1    0.00    1.50
   1  11  -1   -0.30    0.80
   1  11  -1    0.00    0.90
   1  11  -1    0.20    0.90
   1  11  -1   -0.20    1.10
   1  11  -1   -0.50    0.90
   1  11  -1    0.10    0.90
  -1 -11   1    0.00    0.90
  -1 -11   1    0.30    1.20
  -1 -11   1   -0.20    1.00
  -1 -11   1    1.40    0.90
  -1 -11   1    0.00    0.70
  -1 -11   1    0.40    1.20
  -1 -11   1    0.70    1.60
  -1 -11   1    0.00    0.70
  -1 -11   1    0.10    1.10
   0  11  -1   10.10    2.10
   0  11  -1    9.10    1.30
   0  11  -1   15.00    2.70
   0  11  -1   14.30    2.30
   0  11  -1   10.40    2.00
   0  11  -1   16.50    2.30
   0  11  -1   20.00    2.40
   0  11  -1   12.90    2.00
   0  11  -1   13.40    1.80
   0  11  -1   17.20    3.00
   0 -11   1   15.60    2.10
   0 -11   1   12.30    1.80
   0 -11   1   15.30    1.90
   0 -11   1   10.70    2.30
   0 -11   1   17.80    3.00
   0 -11   1   14.00    1.90
   0 -11   1   16.50    2.60
   0 -11   1   15.80    1.60
  -1  11  -1    7.80    1.60
  -1  11  -1    7.20    1.80
  -1  11  -1   10.10    1.70
  -1  11  -1    7.70    1.50
  -1  11  -1    9.50    2.10
  -1  11  -1    6.80    1.80
  -1  11  -1   12.30    1.40
   1 -11   1   11.40    1.40
   1 -11   1   12.10    2.60
   1 -11   1   12.70    2.10
   1 -11   1    9.40    1.30
   1 -11   1   12.60    1.90
   1 -11   1    7.70    1.40
   1 -11   1   11.10    1.70
  -2  11  -1   16.40    2.80
  -2  11  -1   13.70    2.10
  -2  11  -1   18.60    3.10
  -2  11  -1   20.00    2.60
  -2  11  -1   21.40    3.20
  -2  11  -1   19.70    2.10
  -2  11  -1   20.30    2.90
  -2  11  -1   20.10    2.20
   2 -11   1   19.80    2.40
   2 -11   1   15.50    2.00
   2 -11   1   19.10    1.80
   2 -11   1   18.00    2.90
   2 -11   1   23.60    3.10
  -3  11  -1    7.30    1.60
  -3  11  -1    8.50    2.60
  -3  11  -1    6.60    1.70
  -3  11  -1    4.70    1.70
  -3  11  -1    8.10    2.40
  -3  11  -1    9.10    3.00
   3 -11   1   10.90    2.10
   3 -11   1    6.40    1.60
   3 -11   1   10.10    1.90
   3 -11   1    8.80    2.70
  -4  11  -1    6.10    2.30
  -4  11  -1    4.20    2.20
  -4  11  -1    2.20    1.40
  -4  11  -1    6.30    2.50
   4 -11   1    7.30    1.80
   4 -11   1    7.60    2.90
   4 -11   1    6.70    2.30
   4 -11   1    6.70    1.90
   5  10  -1   -0.70    2.20
   5  10  -1    0.30    1.80
   5  10  -1    0.10    1.60
   5  10  -1    0.70    1.70
   5  10  -1   -0.10    1.60
  -5 -10   1    0.00    1.60
  -5 -10   1   -0.60    1.20
  -5 -10   1    2.70    3.60
   4  10  -1    0.60    1.10
   4  10  -1    2.40    1.00
   4  10  -1    2.30    1.80
   4  10  -1    0.50    1.40
   4  10  -1   -0.30    1.50
   4  10  -1    2.20    1.50
   4  10  -1    1.30    0.90
  -4 -10   1    2.10    2.00
  -4 -10   1    4.30    2.40
  -4 -10   1    0.90    1.10
  -4 -10   1    1.50    2.00
  -4 -10   1    1.40    1.50
   3  10  -1    3.20    1.20
   3  10  -1    1.70    0.90
   3  10  -1    2.60    1.20
   3  10  -1    1.10    1.00
   3  10  -1    1.20    1.50
   3  10  -1    2.40    0.90
   3  10  -1    3.60    1.40
   3  10  -1    2.50    1.30
  -3 -10   1    2.70    1.80
  -3 -10   1    2.00    2.10
  -3 -10   1    2.30    1.70
  -3 -10   1    3.70    1.80
  -3 -10   1    1.20    0.80
  -3 -10   1    2.20    1.90
  -3 -10   1    2.50    1.30
  -3 -10   1    3.50    1.60
   2  10  -1    4.30    1.30
   2  10  -1    2.00    1.00
   2  10  -1    2.30    1.00
   2  10  -1    2.20    1.60
   2  10  -1    3.00    1.20
   2  10  -1    2.60    1.20
   2  10  -1    2.30    1.10
   2  10  -1    2.50    1.40
   2  10  -1    2.20    0.90
   2  10  -1    0.40    0.90
  -2 -10   1    2.70    1.50
  -2 -10   1    2.10    1.40
  -2 -10   1    2.70    0.90
  -2 -10   1    0.80    0.70
  -2 -10   1    2.30    1.20
  -2 -10   1    3.70    1.60
  -2 -10   1    3.30    1.20
  -2 -10   1    2.70    1.00
  -2 -10   1    2.90    1.30
  -2 -10   1    2.80    1.70
   1  10  -1    0.70    1.00
   1  10  -1    0.10    0.80
   1  10  -1    0.70    0.90
   1  10  -1    0.00    1.10
   1  10  -1   -0.30    0.70
   1  10  -1    0.00    0.80
   1  10  -1   -0.20    1.00
   1  10  -1   -0.40    0.90
   1  10  -1    0.10    0.70
   1  10  -1   -0.10    0.70
   1  10  -1   -0.30    0.90
  -1 -10   1   -0.70    1.10
  -1 -10   1   -0.30    0.60
  -1 -10   1   -0.50    0.60
  -1 -10   1    0.10    0.70
  -1 -10   1   -0.40    0.50
  -1 -10   1   -1.10    0.80
  -1 -10   1   -0.30    0.70
  -1 -10   1   -0.30    1.10
   0  10  -1    0.10    0.80
   0  10  -1   -0.30    0.60
   0  10  -1    0.50    0.90
   0  10  -1   -0.50    1.00
   0  10  -1    0.20    0.80
   0  10  -1    0.20    0.70
   0  10  -1    0.40    0.80
   0  10  -1   -0.10    0.80
   0  10  -1   -0.30    0.70
   0  10  -1    0.30    0.80
   0 -10   1   -0.10    0.50
   0 -10   1   -0.30    0.70
   0 -10   1   -0.30    0.50
   0 -10   1    0.00    1.00
   0 -10   1   -0.40    0.60
   0 -10   1   -0.20    1.20
   0 -10   1    0.10    0.50
   0 -10   1   -0.60    0.60
  -1  10  -1    7.80    1.50
  -1  10  -1   10.60    1.80
  -1  10  -1   11.10    2.30
  -1  10  -1   14.60    3.50
  -1  10  -1    9.90    2.00
  -1  10  -1   10.80    2.30
  -1  10  -1    7.20    1.40
  -1  10  -1    7.40    1.80
  -1  10  -1    8.10    1.40
  -1  10  -1    8.90    1.20
   1 -10   1    9.50    1.50
   1 -10   1   12.10    1.40
   1 -10   1    6.90    1.30
   1 -10   1    9.80    1.60
   1 -10   1    9.40    1.60
   1 -10   1    4.90    1.80
   1 -10   1    8.20    1.70
   1 -10   1   10.10    1.30
   1 -10   1    8.50    1.40
  -2  10  -1    0.40    1.30
  -2  10  -1    0.30    0.80
  -2  10  -1    0.30    0.90
  -2  10  -1    0.50    0.90
  -2  10  -1    1.10    1.40
  -2  10  -1   -1.00    0.70
  -2  10  -1    1.00    2.10
  -2  10  -1    0.50    1.10
  -2  10  -1   -0.70    0.90
  -2  10  -1   -0.70    1.00
  -2  10  -1   -0.60    1.20
   2 -10   1    0.30    1.30
   2 -10   1   -0.70    1.50
   2 -10   1   -0.10    0.90
   2 -10   1    1.10    0.80
   2 -10   1    1.00    0.80
   2 -10   1    0.40    1.30
   2 -10   1    0.10    0.80
  -3  10  -1    3.00    1.50
  -3  10  -1    5.30    1.50
  -3  10  -1    4.00    1.80
  -3  10  -1    4.50    1.90
  -3  10  -1    1.30    1.70
  -3  10  -1    3.10    1.30
   3 -10   1    4.30    1.30
   3 -10   1    3.50    2.00
   3 -10   1    3.00    1.20
   3 -10   1    3.70    1.30
  -4  10  -1    1.40    1.60
  -4  10  -1   -1.40    1.90
  -4  10  -1   -0.80    1.50
  -4  10  -1    0.10    1.10
   4 -10   1    0.30    1.10
   4 -10   1   -0.40    2.00
   4 -10   1    0.00    1.20
   4 -10   1    0.30    1.20
   5   9  -1    0.70    1.90
   5   9  -1    0.00    1.40
   5   9  -1    0.00    1.40
   5   9  -1   -0.60    2.80
   5   9  -1    0.80    1.50
  -5  -9   1   -0.10    1.80
  -5  -9   1    0.10    1.00
  -5  -9   1   -1.00    1.40
   4   9  -1    1.30    0.80
   4   9  -1    2.10    0.90
   4   9  -1    0.80    1.00
   4   9  -1    1.40    1.30
   4   9  -1    1.70    1.50
   4   9  -1    2.70    1.60
   4   9  -1    2.00    1.20
  -4  -9   1    2.00    2.10
  -4  -9   1    1.40    2.00
  -4  -9   1    2.00    1.60
  -4  -9   1    0.60    1.90
  -4  -9   1    2.10    1.00
  -4  -9   1    0.80    1.00
   3   9  -1    0.20    0.80
   3   9  -1    0.20    1.10
   3   9  -1   -0.80    0.90
   3   9  -1    0.30    0.60
   3   9  -1    0.60    0.80
   3   9  -1   -0.30    1.00
   3   9  -1   -0.40    0.60
   3   9  -1    0.20    1.00
   3   9  -1    0.70    1.00
  -3  -9   1   -0.10    1.30
  -3  -9   1   -0.20    0.60
  -3  -9   1    0.00    1.10
  -3  -9   1   -0.50    1.20
  -3  -9   1    0.10    0.90
  -3  -9   1    0.00    1.10
  -3  -9   1   -0.40    1.20
  -3  -9   1   -0.60    1.40
  -3  -9   1   -0.30    1.00
   2   9  -1   14.10    2.00
   2   9  -1   14.40    2.00
   2   9  -1   11.30    2.00
   2   9  -1   14.70    1.80
   2   9  -1   14.20    2.10
   2   9  -1    8.20    1.30
   2   9  -1   15.60    2.10
   2   9  -1   10.40    1.40
   2   9  -1   12.60    1.70
   2   9  -1   13.40    1.30
  -2  -9   1   17.20    2.30
  -2  -9   1   14.40    2.00
  -2  -9   1   10.00    1.90
  -2  -9   1   17.30    2.00
  -2  -9   1   13.40    2.20
  -2  -9   1   13.90    1.30
  -2  -9   1   11.30    2.00
  -2  -9   1   17.20    2.30
   1   9  -1   54.49    3.10
   1   9  -1   55.79    2.80
   1   9  -1   47.50    3.30
   1   9  -1   52.19    3.10
   1   9  -1   56.09    3.40
   1   9  -1   52.79    2.50
   1   9  -1   48.80    3.40
   1   9  -1   52.19    2.80
   1   9  -1   52.39    3.20
   1   9  -1   54.59    3.20
   1   9  -1   54.89    2.90
  -1  -9   1   52.79    2.60
  -1  -9   1   49.80    2.80
  -1  -9   1   50.19    3.40
  -1  -9   1   55.19    3.60
  -1  -9   1   52.79    3.10
  -1  -9   1   53.79    3.10
  -1  -9   1   53.29    2.50
  -1  -9   1   56.29    3.30
   0   9  -1   25.30    2.10
   0   9  -1   26.00    2.20
   0   9  -1   21.70    1.90
   0   9  -1   23.10    2.50
   0   9  -1   22.10    2.30
   0   9  -1   21.90    1.90
   0   9  -1   26.20    1.90
   0   9  -1   24.30    1.90
   0   9  -1   21.70    1.70
   0   9  -1   16.40    2.10
   0  -9   1   22.60    1.70
   0  -9   1   22.10    1.80
   0  -9   1   22.30    2.00
   0  -9   1   22.40    2.20
   0  -9   1   24.20    2.00
   0  -9   1   21.40    2.60
   0  -9   1   22.40    1.60
   0  -9   1   22.20    2.30
   0  -9   1   18.90    1.80
  -1   9  -1   12.10    1.60
  -1   9  -1   11.50    1.70
  -1   9  -1   10.50    2.00
  -1   9  -1   12.50    2.20
  -1   9  -1   12.70    2.20
  -1   9  -1   16.00    2.10
  -1   9  -1   11.80    1.70
  -1   9  -1   10.20    1.50
  -1   9  -1   10.30    1.30
  -1   9  -1   12.00    1.80
  -1   9  -1   14.70    2.30
   1  -9   1   14.70    2.00
   1  -9   1   13.50    1.50
   1  -9   1    9.70    1.50
   1  -9   1   14.00    1.70
   1  -9   1   11.40    1.90
   1  -9   1   12.20    1.40
   1  -9   1    9.40    1.70
   1  -9   1   12.80    1.40
  -2   9  -1   22.90    2.30
  -2   9  -1   25.00    2.20
  -2   9  -1   24.60    2.90
  -2   9  -1   25.00    2.10
  -2   9  -1   27.30    2.00
  -2   9  -1   20.40    2.00
  -2   9  -1   25.90    2.50
  -2   9  -1   29.50    2.90
  -2   9  -1   24.00    2.20
  -2   9  -1   24.10    2.50
  -2   9  -1   23.40    1.80
   2  -9   1   19.50    2.20
   2  -9   1   28.50    2.40
   2  -9   1   22.70    1.70
   2  -9   1   27.50    3.30
   2  -9   1   24.00    2.60
   2  -9   1   26.60    2.00
   2  -9   1   21.10    1.90
  -3   9  -1    0.50    1.10
  -3   9  -1    1.60    1.40
  -3   9  -1    1.00    1.20
  -3   9  -1    1.40    1.20
  -3   9  -1    0.80    1.10
  -3   9  -1    0.10    0.50
  -3   9  -1    1.40    1.10
   3  -9   1    2.00    1.30
   3  -9   1    1.00    1.40
   3  -9   1    1.00    0.70
   3  -9   1    1.00    0.90
  -4   9  -1    2.30    1.40
  -4   9  -1    2.20    1.00
  -4   9  -1    4.50    2.20
  -4   9  -1    4.00    2.20
  -4   9  -1    4.90    2.30
   4  -9   1    0.80    1.20
   4  -9   1    4.10    2.00
   4  -9   1    2.30    1.20
   4  -9   1    2.00    1.20
   4  -9   1    2.20    1.60
  -5   9  -1    4.00    2.90
  -5   9  -1    2.70    1.80
  -5   9  -1    3.00    1.90
  -5   9  -1    1.50    2.40
   5  -9   1    2.20    1.90
   5  -9   1    3.30    1.60
   5  -9   1    3.20    2.00
   5  -9   1    2.60    1.70
   5  -9   1   -0.30    2.20
   5   8  -1    1.00    1.40
   5   8  -1    2.50    1.70
   5   8  -1    0.60    1.80
   5   8  -1    2.20    1.50
   5   8  -1    2.60    1.50
  -5  -8   1    2.00    1.10
  -5  -8   1    1.40    1.40
  -5  -8   1    0.70    1.60
   4   8  -1    1.90    0.70
   4   8  -1    2.40    1.20
   4   8  -1    4.70    1.40
   4   8  -1    5.00    1.60
   4   8  -1    1.10    1.00
   4   8  -1    2.40    1.20
   4   8  -1    4.40    1.50
  -4  -8   1    2.10    1.60
  -4  -8   1    2.60    1.80
  -4  -8   1    2.30    1.30
  -4  -8   1    3.30    1.80
  -4  -8   1    4.20    2.00
  -4  -8   1    2.20    0.90
  -4  -8   1    3.00    1.80
  -4  -8   1    1.60    1.50
   3   8  -1    9.40    2.40
   3   8  -1   13.60    2.00
   3   8  -1   14.30    1.30
   3   8  -1   16.50    4.60
   3   8  -1    9.80    1.50
   3   8  -1   13.40    1.20
   3   8  -1   11.20    1.80
   3   8  -1   13.40    1.60
   3   8  -1   14.90    2.20
  -3  -8   1   12.70    2.10
  -3  -8   1   10.30    1.70
  -3  -8   1   14.60    2.20
  -3  -8   1   16.80    1.80
  -3  -8   1   14.90    2.40
  -3  -8   1    8.50    1.50
  -3  -8   1   17.10    2.40
  -3  -8   1   10.70    1.70
   2   8  -1   15.70    2.20
   2   8  -1   18.40    1.70
   2   8  -1   17.90    1.30
   2   8  -1   21.20    2.40
   2   8  -1   19.00    1.80
   2   8  -1   21.80    2.30
   2   8  -1   18.90    1.60
   2   8  -1   18.70    2.40
   2   8  -1   17.60    1.80
   2   8  -1   19.80    1.70
  -2  -8   1   20.00    2.20
  -2  -8   1   22.30    2.70
  -2  -8   1   17.70    1.80
  -2  -8   1   19.30    1.40
  -2  -8   1   21.30    2.00
  -2  -8   1   17.70    1.50
  -2  -8   1   20.40    2.30
  -2  -8   1   17.00    1.70
   1   8  -1   11.70    1.50
   1   8  -1   16.40    1.60
   1   8  -1   14.50    1.60
   1   8  -1   19.40    2.60
   1   8  -1   17.20    1.70
   1   8  -1   14.40    1.40
   1   8  -1   15.90    1.90
   1   8  -1   13.50    1.40
   1   8  -1   13.90    2.00
   1   8  -1   17.20    1.90
  -1  -8   1   15.60    1.40
  -1  -8   1   17.10    2.00
  -1  -8   1   15.60    2.00
  -1  -8   1   16.50    1.70
  -1  -8   1   17.60    1.30
  -1  -8   1   17.10    1.60
  -1  -8   1   18.20    2.00
  -1  -8   1   22.20    2.50
   0   8  -1    3.30    0.90
   0   8  -1    1.80    0.80
   0   8  -1    2.70    1.10
   0   8  -1    3.10    1.00
   0   8  -1    2.70    1.10
   0   8  -1    2.20    0.90
   0   8  -1    2.10    0.60
   0   8  -1    1.80    0.70
   0   8  -1    3.70    0.90
   0   8  -1    1.70    0.90
   0  -8   1    1.60    0.80
   0  -8   1    2.30    0.70
   0  -8   1    2.50    0.90
   0  -8   1    1.90    1.00
   0  -8   1    1.70    1.00
   0  -8   1    0.90    0.60
   0  -8   1    2.10    0.70
   0  -8   1    1.60    0.60
  -1   8  -1    0.70    0.60
  -1   8  -1    0.10    0.50
  -1   8  -1   -0.40    0.60
  -1   8  -1   -0.30    0.40
  -1   8  -1   -0.60    0.60
  -1   8  -1   -0.10    0.50
  -1   8  -1    0.10    0.60
  -1   8  -1   -0.20    0.50
  -1   8  -1   -0.10    0.50
   1  -8   1    0.10    0.50
   1  -8   1   -0.10    0.60
   1  -8   1   -0.90    0.80
   1  -8   1   -0.40    0.70
   1  -8   1    0.20    0.50
   1  -8   1    0.00    0.60
   1  -8   1   -0.40    0.40
   1  -8   1    0.00    0.40
   1  -8   1    0.10    0.50
  -2   8  -1   12.60    2.00
  -2   8  -1   13.50    1.30
  -2   8  -1   12.70    1.60
  -2   8  -1   11.50    1.80
  -2   8  -1   14.20    1.70
  -2   8  -1   14.70    2.10
  -2   8  -1   15.30    2.10
  -2   8  -1   17.90    2.60
  -2   8  -1   15.60    2.50
  -2   8  -1   15.70    1.80
   2  -8   1   12.00    1.60
   2  -8   1   17.70    2.20
   2  -8   1    9.20    1.50
   2  -8   1   18.10    1.60
   2  -8   1   13.70    1.20
   2  -8   1   16.70    2.40
  -3   8  -1   49.40    3.00
  -3   8  -1   51.39    3.20
  -3   8  -1   49.00    3.50
  -3   8  -1   45.50    3.10
  -3   8  -1   55.99    4.00
  -3   8  -1   52.79    3.60
  -3   8  -1   51.39    3.40
  -3   8  -1   50.79    3.90
  -3   8  -1   48.80    3.10
   3  -8   1   52.59    3.30
   3  -8   1   51.79    4.00
   3  -8   1   57.59    3.50
   3  -8   1   51.69    3.70
   3  -8   1   51.39    2.80
   3  -8   1   50.99    3.30
   3  -8   1   46.30    2.90
  -4   8  -1    0.20    1.20
  -4   8  -1    0.00    0.70
  -4   8  -1   -0.10    1.20
  -4   8  -1    0.20    1.60
  -4   8  -1   -0.70    1.60
   4  -8   1    0.20    1.20
   4  -8   1    0.30    1.00
   4  -8   1    0.20    1.40
   4  -8   1   -0.10    0.90
   4  -8   1   -0.60    0.80
  -5   8  -1   -0.30    2.10
  -5   8  -1    2.30    2.30
  -5   8  -1   -0.10    1.00
  -5   8  -1   -0.70    1.70
   5  -8   1    0.40    2.00
   5  -8   1    0.10    1.50
   5  -8   1    2.10    1.20
   5  -8   1    0.10    1.60
   5  -8   1    1.20    1.30
   6   7  -1   -0.90    2.30
   6   7  -1   -0.40    1.80
   6   7  -1    0.70    1.50
   6   7  -1   -0.10    1.60
  -6  -7   1   -1.50    2.00
  -6  -7   1    1.60    2.10
  -6  -7   1    1.10    2.80
   5   7  -1    1.00    1.30
   5   7  -1    0.50    1.30
   5   7  -1    0.80    1.30
   5   7  -1    0.50    1.60
   5   7  -1    2.10    1.30
  -5  -7   1    2.50    1.70
  -5  -7   1   -0.10    1.70
   4   7  -1    7.70    1.60
   4   7  -1   15.40    2.20
   4   7  -1   11.80    1.80
   4   7  -1   10.90    1.00
   4   7  -1    6.40    1.50
   4   7  -1    5.60    1.40
   4   7  -1   11.50    1.50
  -4  -7   1    8.00    1.60
  -4  -7   1   10.70    3.40
  -4  -7   1    7.80    1.70
  -4  -7   1    9.60    1.30
  -4  -7   1   10.20    2.30
  -4  -7   1    5.80    1.70
  -4  -7   1    9.80    2.20
  -4  -7   1   10.90    1.90
   3   7  -1    0.80    0.80
   3   7  -1    0.40    1.10
   3   7  -1    1.00    0.80
   3   7  -1    0.90    0.80
   3   7  -1    0.20    0.60
   3   7  -1    0.70    1.00
   3   7  -1    0.90    0.50
   3   7  -1    0.40    0.70
  -3  -7   1    1.40    1.10
  -3  -7   1    0.60    1.00
  -3  -7   1    1.10    1.10
  -3  -7   1    1.90    1.00
  -3  -7   1    0.50    0.90
  -3  -7   1    0.50    0.90
  -3  -7   1    0.10    0.50
  -3  -7   1    0.40    1.00
  -3  -7   1    0.70    0.80
   2   7  -1   33.30    2.40
   2   7  -1   32.40    2.00
   2   7  -1   34.10    2.30
   2   7  -1   34.80    2.30
   2   7  -1   33.70    1.60
   2   7  -1   33.10    2.70
   2   7  -1   32.80    2.30
   2   7  -1   33.50    2.00
   2   7  -1   33.00    2.10
  -2  -7   1   30.60    2.50
  -2  -7   1   30.70    2.20
  -2  -7   1   36.30    2.20
  -2  -7   1   36.40    2.40
  -2  -7   1   33.20    1.70
  -2  -7   1   33.00    2.00
  -2  -7   1   31.70    2.50
  -2  -7   1   36.30    2.40
   1   7  -1   15.20    2.10
   1   7  -1   15.90    1.80
   1   7  -1   13.10    1.10
   1   7  -1   14.20    1.30
   1   7  -1   13.50    1.20
   1   7  -1   13.70    1.30
   1   7  -1   16.90    2.20
   1   7  -1   13.80    1.40
   1   7  -1   15.70    1.80
   1   7  -1   12.90    1.60
  -1  -7   1   10.40    1.60
  -1  -7   1   13.80    1.40
  -1  -7   1   12.80    1.10
  -1  -7   1   15.20    1.80
  -1  -7   1   14.10    1.20
  -1  -7   1   15.00    1.70
  -1  -7   1   14.30    1.80
  -1  -7   1   16.30    1.90
   0   7  -1    3.20    1.00
   0   7  -1    3.60    0.80
   0   7  -1    1.10    0.60
   0   7  -1    1.80    0.50
   0   7  -1    1.50    0.70
   0   7  -1    4.80    1.20
   0   7  -1    1.60    0.70
   0   7  -1    4.60    0.80
   0   7  -1    3.30    0.80
   0   7  -1    1.60    0.60
   0  -7   1    2.80    0.80
   0  -7   1    2.20    0.90
   0  -7   1    3.00    0.80
   0  -7   1    3.00    0.70
   0  -7   1    3.00    0.70
   0  -7   1    1.40    0.70
   0  -7   1    2.70    0.60
   0  -7   1    2.70    1.00
  -1   7  -1   14.30    1.20
  -1   7  -1   13.00    1.10
  -1   7  -1   12.30    1.20
  -1   7  -1   12.60    1.80
  -1   7  -1   12.90    1.40
  -1   7  -1   13.70    2.00
  -1   7  -1   13.70    1.30
  -1   7  -1   12.90    1.50
   1  -7   1   13.10    1.20
   1  -7   1   12.00    1.30
   1  -7   1   12.20    1.80
   1  -7   1   11.00    1.30
   1  -7   1   14.10    1.20
   1  -7   1   11.20    1.70
   1  -7   1   14.70    1.80
   1  -7   1   12.40    1.20
   1  -7   1   14.10    1.10
  -2   7  -1  611.54   17.30
  -2   7  -1  637.54   17.50
  -2   7  -1  615.64   17.90
  -2   7  -1  649.74   16.80
  -2   7  -1  626.14   18.70
  -2   7  -1  638.84   17.50
  -2   7  -1  626.84   18.50
  -2   7  -1  652.73   18.30
  -2   7  -1  630.24   17.70
   2  -7   1  589.84   17.20
   2  -7   1  629.94   17.70
   2  -7   1  638.94   17.90
   2  -7   1  632.54   18.50
   2  -7   1  628.54   18.50
   2  -7   1  589.14   16.80
   2  -7   1  652.33   16.50
  -3   7  -1   10.10    1.50
  -3   7  -1   15.00    2.50
  -3   7  -1   17.70    2.20
  -3   7  -1   19.20    2.30
  -3   7  -1   11.20    2.00
  -3   7  -1   13.60    1.90
  -3   7  -1   13.80    1.70
  -3   7  -1   16.00    2.20
  -3   7  -1   15.60    2.10
  -3   7  -1   16.60    2.30
   3  -7   1   16.80    2.10
   3  -7   1   15.20    1.80
   3  -7   1   15.10    2.60
   3  -7   1   15.40    2.60
   3  -7   1   14.90    1.40
   3  -7   1   13.60    1.20
   3  -7   1   18.20    1.90
  -4   7  -1    1.00    1.00
  -4   7  -1    0.80    1.40
  -4   7  -1    1.70    0.80
  -4   7  -1    1.10    1.40
  -4   7  -1    1.20    1.30
  -4   7  -1    1.20    1.00
  -4   7  -1    0.40    1.10
  -4   7  -1    0.00    1.30
   4  -7   1    3.00    1.00
   4  -7   1    0.40    1.30
   4  -7   1    4.70    1.80
   4  -7   1    0.60    1.00
   4  -7   1    1.60    1.10
  -5   7  -1    1.50    1.30
  -5   7  -1    2.40    1.90
  -5   7  -1    2.00    1.90
  -5   7  -1   -0.80    1.70
  -5   7  -1    1.80    1.10
   5  -7   1    1.80    1.00
   5  -7   1    1.80    1.50
   5  -7   1    0.90    1.20
   5  -7   1    1.00    1.10
   5  -7   1    1.20    2.00
   6   6  -1    1.40    1.40
   6   6  -1    0.40    1.70
   6   6  -1    1.20    2.10
  -6  -6   1   -0.50    1.80
  -6  -6   1    1.80    2.30
   5   6  -1    0.10    1.10
   5   6  -1    0.50    1.30
   5   6  -1   -0.20    0.90
   5   6  -1    0.70    1.60
   5   6  -1    0.20    1.40
  -5  -6   1    0.90    1.80
  -5  -6   1    1.90    1.40
  -5  -6   1    0.20    0.60
   4   6  -1   21.30    2.90
   4   6  -1   14.90    1.50
   4   6  -1   14.40    1.00
   4   6  -1   18.60    2.10
   4   6  -1   13.90    1.90
   4   6  -1   18.80    2.10
   4   6  -1   11.20    1.60
   4   6  -1   13.30    2.20
   4   6  -1   14.20    2.10
  -4  -6   1   17.60    2.60
  -4  -6   1   10.60    1.70
  -4  -6   1   15.10    1.30
  -4  -6   1   13.60    2.20
  -4  -6   1   19.20    2.40
  -4  -6   1   15.20    2.30
  -4  -6   1   15.20    2.30
  -4  -6   1   18.60    2.90
   3   6  -1    2.40    1.40
   3   6  -1    0.70    0.70
   3   6  -1    0.80    0.70
   3   6  -1    2.00    0.80
   3   6  -1    1.10    0.70
   3   6  -1    1.20    0.40
   3   6  -1    1.10    0.50
   3   6  -1    0.60    0.70
   3   6  -1    0.60    0.90
  -3  -6   1    0.30    0.70
  -3  -6   1    0.00    0.70
  -3  -6   1    0.80    0.70
  -3  -6   1    1.10    0.90
  -3  -6   1    1.20    0.90
  -3  -6   1    0.40    0.80
  -3  -6   1    1.90    1.10
  -3  -6   1    0.00    0.70
  -3  -6   1    0.90    0.60
   2   6  -1   12.50    1.60
   2   6  -1    8.10    1.10
   2   6  -1    7.40    1.40
   2   6  -1   11.50    0.90
   2   6  -1   11.60    1.60
   2   6  -1   14.00    1.30
   2   6  -1   15.20    1.70
   2   6  -1   12.80    1.10
  -2  -6   1   11.50    1.10
  -2  -6   1   13.00    1.70
  -2  -6   1    9.80    1.20
  -2  -6   1   12.70    0.90
  -2  -6   1   11.50    1.50
  -2  -6   1    7.90    1.40
  -2  -6   1   16.30    2.30
  -2  -6   1   12.30    1.50
  -2  -6   1   14.50    1.60
   1   6  -1  516.25   14.50
   1   6  -1  493.95   14.60
   1   6  -1  525.95   15.20
   1   6  -1  530.95   14.80
   1   6  -1  531.35   14.30
   1   6  -1  535.05   14.30
   1   6  -1  516.75   13.90
   1   6  -1  539.05   14.80
   1   6  -1  542.45   14.80
  -1  -6   1  520.55   14.80
  -1  -6   1  529.25   14.40
  -1  -6   1  497.35   15.10
  -1  -6   1  545.35   15.10
  -1  -6   1  520.55   14.80
  -1  -6   1  536.35   14.40
  -1  -6   1  534.85   14.00
  -1  -6   1  524.25   14.80
   0   6  -1  484.05   13.20
   0   6  -1  471.75   13.10
   0   6  -1  494.35   13.90
   0   6  -1  472.25   12.80
   0   6  -1  468.15   13.20
   0   6  -1  454.55   13.70
   0   6  -1  474.45   13.60
   0   6  -1  483.35   13.40
   0   6  -1  484.85   13.50
   0   6  -1  476.75   12.80
   0   6  -1  460.25   12.90
   0  -6   1  469.05   12.90
   0  -6   1  460.45   13.70
   0  -6   1  475.15   13.20
   0  -6   1  477.15   13.60
   0  -6   1  475.35   12.80
   0  -6   1  477.15   13.40
   0  -6   1  480.35   13.10
  -1   6  -1   17.60    1.70
  -1   6  -1   15.50    1.30
  -1   6  -1   17.10    1.20
  -1   6  -1   17.80    1.30
  -1   6  -1   19.40    1.70
  -1   6  -1   16.20    1.30
  -1   6  -1   17.80    1.20
   1  -6   1   15.40    1.60
   1  -6   1   16.60    1.30
   1  -6   1   16.80    1.30
   1  -6   1   18.20    1.30
   1  -6   1   18.00    1.30
   1  -6   1   17.60    1.30
   1  -6   1   17.60    1.10
   1  -6   1   17.50    2.40
  -2   6  -1    0.60    0.60
  -2   6  -1    0.70    0.60
  -2   6  -1    1.20    0.80
  -2   6  -1    0.20    0.50
  -2   6  -1    1.30    0.90
  -2   6  -1    0.50    0.60
  -2   6  -1    1.50    0.50
  -2   6  -1    0.80    0.60
  -2   6  -1    1.30    0.70
  -2   6  -1    0.80    0.80
   2  -6   1    0.60    0.50
   2  -6   1    0.60    0.60
   2  -6   1    0.40    0.50
   2  -6   1    1.10    0.50
   2  -6   1    1.70    0.70
   2  -6   1    1.00    0.80
   2  -6   1    1.80    0.70
   2  -6   1    0.90    0.80
  -3   6  -1  182.88    6.30
  -3   6  -1  181.18    7.60
  -3   6  -1  184.08    6.70
  -3   6  -1  177.88    6.70
  -3   6  -1  173.38    7.20
  -3   6  -1  182.78    5.80
  -3   6  -1  186.78    6.70
  -3   6  -1  180.08    6.80
  -3   6  -1  188.08    6.30
  -3   6  -1  186.78    6.50
   3  -6   1  182.38    6.30
   3  -6   1  193.18    6.70
   3  -6   1  173.68    6.50
   3  -6   1  181.48    5.70
   3  -6   1  185.48    6.80
   3  -6   1  186.68    7.30
   3  -6   1  188.38    7.30
  -4   6  -1    8.90    1.70
  -4   6  -1    4.80    1.40
  -4   6  -1    8.20    1.80
  -4   6  -1    6.60    1.60
  -4   6  -1    5.90    1.70
  -4   6  -1    6.90    1.80
   4  -6   1    8.50    1.50
   4  -6   1    6.90    1.90
   4  -6   1    6.90    1.50
   4  -6   1    7.20    1.10
   4  -6   1    8.10    1.80
  -5   6  -1    5.70    2.10
  -5   6  -1    5.30    1.70
  -5   6  -1    6.70    1.50
  -5   6  -1    5.00    2.10
  -5   6  -1    3.50    1.80
  -5   6  -1    4.20    1.90
   5  -6   1    2.90    1.60
   5  -6   1    4.60    1.80
   5  -6   1    5.40    1.50
   5  -6   1    5.40    1.10
   5  -6   1    3.90    1.30
   6   5  -1    0.30    1.50
   6   5  -1   -0.10    1.60
   6   5  -1    1.10    1.40
   6   5  -1   -0.30    1.90
  -6  -5   1    0.40    1.50
  -6  -5   1    2.50    2.10
  -6  -5   1    0.60    1.30
  -6  -5   1    0.80    1.70
   5   5  -1    0.40    1.60
   5   5  -1    0.30    1.00
   5   5  -1    0.10    1.00
   5   5  -1    0.70    1.50
   5   5  -1    0.50    1.20
   5   5  -1    0.00    1.10
  -5  -5   1    1.00    1.50
  -5  -5   1   -0.10    1.60
  -5  -5   1    0.20    1.20
  -5  -5   1    0.00    1.20
  -5  -5   1    0.40    1.30
  -5  -5   1    0.80    1.30
   4   5  -1   56.69    3.40
   4   5  -1   62.79    2.20
   4   5  -1   62.79    3.60
   4   5  -1   60.89    3.40
   4   5  -1   60.49    3.40
   4   5  -1   60.69    4.30
   4   5  -1   60.39    3.10
   4   5  -1   55.99    2.40
   4   5  -1   61.29    3.70
  -4  -5   1   58.89    3.60
  -4  -5   1   60.79    3.60
  -4  -5   1   54.69    3.70
  -4  -5   1   65.39    4.10
  -4  -5   1   64.19    2.50
  -4  -5   1   58.79    3.90
   3   5  -1   21.40    1.60
   3   5  -1   21.60    1.80
   3   5  -1   24.20    2.30
   3   5  -1   22.40    2.00
   3   5  -1   23.00    1.90
   3   5  -1   22.30    1.20
   3   5  -1   27.80    2.10
   3   5  -1   23.70    1.70
   3   5  -1   23.50    1.10
   3   5  -1   24.60    1.90
  -3  -5   1   22.10    1.90
  -3  -5   1   19.70    1.90
  -3  -5   1   23.00    1.40
  -3  -5   1   21.90    2.10
  -3  -5   1   23.70    1.90
  -3  -5   1   20.00    2.20
  -3  -5   1   23.10    1.80
   2   5  -1    6.80    1.10
   2   5  -1    5.20    1.00
   2   5  -1    3.00    0.90
   2   5  -1    3.80    1.00
   2   5  -1    2.50    0.50
   2   5  -1    2.90    0.90
   2   5  -1    2.70    0.70
   2   5  -1    2.20    0.60
   2   5  -1    3.00    0.50
  -2  -5   1    2.00    0.80
  -2  -5   1    1.70    0.80
  -2  -5   1    1.90    0.70
  -2  -5   1    2.60    0.60
  -2  -5   1    2.70    0.70
  -2  -5   1    1.80    0.70
  -2  -5   1    3.00    0.70
  -2  -5   1    3.00    1.00
   1   5  -1  135.99    4.60
   1   5  -1  140.49    4.80
   1   5  -1  139.69    4.40
   1   5  -1  141.49    4.20
   1   5  -1  139.79    4.50
   1   5  -1  145.69    4.80
   1   5  -1  140.79    5.10
   1   5  -1  146.79    4.90
   1   5  -1  126.69    4.70
  -1  -5   1  142.39    4.20
  -1  -5   1  136.39    4.90
  -1  -5   1  146.09    4.50
  -1  -5   1  141.09    4.80
  -1  -5   1  138.29    5.00
  -1  -5   1  138.89    5.10
  -1  -5   1  138.89    4.60
  -1  -5   1  141.39    4.80
   0   5  -1  416.56   11.20
   0   5  -1  417.46   11.90
   0   5  -1  417.96   11.50
   0   5  -1  430.16   11.60
   0   5  -1  416.86   11.40
   0   5  -1  424.36   11.40
   0   5  -1  400.96   11.60
   0   5  -1  406.46   12.00
   0   5  -1  419.36   11.80
   0   5  -1  437.26   11.30
   0   5  -1  428.86   12.10
   0  -5   1  388.36   11.90
   0  -5   1  410.26   11.90
   0  -5   1  420.46   11.20
   0  -5   1  415.96   11.60
   0  -5   1  422.06   11.30
   0  -5   1  414.96   12.00
   0  -5   1  439.26   11.50
   0  -5   1  395.96   11.60
  -1   5  -1    0.20    0.40
  -1   5  -1    0.00    0.30
  -1   5  -1    0.20    0.40
  -1   5  -1    0.40    0.50
  -1   5  -1    0.40    0.40
  -1   5  -1    0.60    0.70
  -1   5  -1    0.40    0.30
  -1   5  -1    0.10    0.50
  -1   5  -1    0.30    0.30
  -1   5  -1   -0.20    0.30
   1  -5   1    0.30    0.40
   1  -5   1    0.40    0.50
   1  -5   1   -0.10    0.30
   1  -5   1   -0.10    0.40
   1  -5   1    0.50    0.30
   1  -5   1   -0.30    0.60
   1  -5   1   -0.20    0.30
   1  -5   1    0.50    0.50
  -2   5  -1  190.68    6.30
  -2   5  -1  186.58    5.30
  -2   5  -1  185.78    6.70
  -2   5  -1  184.28    5.50
  -2   5  -1  187.08    6.00
  -2   5  -1  186.98    6.20
  -2   5  -1  188.18    6.90
  -2   5  -1  179.48    5.80
  -2   5  -1  182.98    6.40
  -2   5  -1  171.58    6.70
  -2   5  -1  181.38    5.80
  -2   5  -1  184.08    6.10
   2  -5   1  186.18    5.90
   2  -5   1  177.28    6.50
   2  -5   1  187.78    6.70
   2  -5   1  181.48    6.10
   2  -5   1  185.98    6.10
   2  -5   1  182.68    5.70
   2  -5   1  175.58    5.20
   2  -5   1  192.68    5.50
   2  -5   1  178.28    6.20
  -3   5  -1   30.90    2.30
  -3   5  -1   32.60    2.10
  -3   5  -1   36.90    2.10
  -3   5  -1   30.00    2.80
  -3   5  -1   34.50    2.50
  -3   5  -1   35.30    2.40
  -3   5  -1   29.10    2.40
  -3   5  -1   32.90    2.20
  -3   5  -1   33.70    1.90
  -3   5  -1   33.20    2.70
  -3   5  -1   38.70    2.60
   3  -5   1   34.90    2.70
   3  -5   1   32.40    1.80
   3  -5   1   34.80    1.90
   3  -5   1   34.20    2.10
   3  -5   1   31.70    2.20
   3  -5   1   32.80    2.40
   3  -5   1   32.80    2.30
   3  -5   1   29.70    2.50
  -4   5  -1   58.09    3.30
  -4   5  -1   58.49    3.50
  -4   5  -1   54.39    2.90
  -4   5  -1   58.69    4.20
  -4   5  -1   57.89    3.80
  -4   5  -1   59.99    3.70
  -4   5  -1   51.09    3.40
  -4   5  -1   57.59    3.90
  -4   5  -1   55.19    3.50
   4  -5   1   56.59    3.50
   4  -5   1   62.09    3.60
   4  -5   1   56.19    3.00
   4  -5   1   56.69    3.80
   4  -5   1   57.19    2.50
   4  -5   1   56.89    3.40
   4  -5   1   52.59    3.90
  -5   5  -1    2.80    2.10
  -5   5  -1    1.80    1.20
  -5   5  -1   -0.60    1.50
  -5   5  -1    1.60    1.00
  -5   5  -1    0.10    1.50
  -5   5  -1    0.30    1.60
   5  -5   1    0.40    1.00
   5  -5   1    1.60    1.80
   5  -5   1    0.40    1.10
   5  -5   1    1.90    1.30
   5  -5   1    1.90    0.80
   5  -5   1    1.10    1.00
  -6   5  -1    0.00    1.60
  -6   5  -1   -0.10    1.30
  -6   5  -1    0.00    2.10
  -6   5  -1   -0.70    2.20
  -6   5  -1    0.50    2.20
   6  -5   1    1.80    2.20
   6  -5   1    0.20    1.30
   6  -5   1    0.30    1.30
   6  -5   1    3.10    1.90
   6   4  -1   -0.50    1.70
   6   4  -1    0.00    1.20
   6   4  -1   -0.10    1.10
   6   4  -1    0.20    1.10
   6   4  -1    2.50    2.10
  -6  -4   1   -1.00    1.20
  -6  -4   1   -0.10    0.90
  -6  -4   1   -0.60    1.60
  -6  -4   1   -0.10    2.00
   5   4  -1    0.40    0.80
   5   4  -1   -0.40    0.80
   5   4  -1    0.70    1.20
   5   4  -1    0.10    1.00
   5   4  -1    0.50    1.20
  -5  -4   1    0.80    1.50
  -5  -4   1    1.20    2.00
  -5  -4   1    0.30    1.20
  -5  -4   1   -0.20    1.10
  -5  -4   1    0.60    1.20
   4   4  -1    9.60    1.60
   4   4  -1   13.20    1.90
   4   4  -1   11.00    1.70
   4   4  -1    9.60    0.80
   4   4  -1    9.20    1.40
   4   4  -1   10.20    1.00
   4   4  -1   13.90    2.00
   4   4  -1   10.50    1.50
   4   4  -1   11.10    2.10
   4   4  -1   11.20    0.90
  -4  -4   1   10.80    1.70
  -4  -4   1   11.90    1.80
  -4  -4   1   10.90    0.90
  -4  -4   1   14.70    2.30
  -4  -4   1   11.50    1.60
  -4  -4   1    6.20    1.40
  -4  -4   1    7.00    1.70
  -4  -4   1   13.70    2.00
   3   4  -1   -0.30    0.70
   3   4  -1   -0.30    0.40
   3   4  -1   -0.20    0.60
   3   4  -1   -0.10    0.50
   3   4  -1    0.30    0.50
   3   4  -1    0.20    0.30
   3   4  -1    0.10    0.40
   3   4  -1   -0.10    0.30
   3   4  -1   -0.10    0.30
   3   4  -1    0.30    0.50
  -3  -4   1   -0.10    0.50
  -3  -4   1    0.00    0.60
  -3  -4   1    0.00    0.30
  -3  -4   1   -0.10    0.70
  -3  -4   1   -0.40    0.50
  -3  -4   1   -0.30    0.50
   2   4  -1  157.68    5.20
   2   4  -1  151.28    4.30
   2   4  -1  154.88    5.30
   2   4  -1  155.18    5.10
   2   4  -1  159.08    5.20
   2   4  -1  152.88    4.60
   2   4  -1  146.29    4.40
   2   4  -1  148.09    5.10
   2   4  -1  150.68    5.60
  -2  -4   1  148.49    5.00
  -2  -4   1  159.98    5.30
  -2  -4   1  155.78    5.40
  -2  -4   1  146.09    5.50
  -2  -4   1  155.08    4.60
   1   4  -1   20.00    1.40
   1   4  -1   18.30    1.30
   1   4  -1   18.00    1.30
   1   4  -1   19.10    1.50
   1   4  -1   16.90    1.30
   1   4  -1   19.10    0.90
   1   4  -1   19.00    1.10
  -1  -4   1   18.90    1.20
  -1  -4   1   19.00    1.40
  -1  -4   1   18.80    1.40
  -1  -4   1   17.40    1.30
  -1  -4   1   19.60    1.20
  -1  -4   1   20.00    1.10
  -1  -4   1   18.50    0.90
  -1  -4   1   21.10    1.30
   0   4  -1   63.39    2.20
   0   4  -1   68.89    2.70
   0   4  -1   67.99    2.50
   0   4  -1   64.19    2.30
   0   4  -1   63.59    2.40
   0   4  -1   66.69    2.30
   0   4  -1   60.49    2.70
   0   4  -1   65.59    2.80
   0   4  -1   68.19    2.50
   0   4  -1   61.59    2.60
   0  -4   1   66.49    2.40
   0  -4   1   64.49    2.70
   0  -4   1   63.79    2.70
   0  -4   1   57.19    2.40
   0  -4   1   65.89    2.30
   0  -4   1   64.59    2.30
   0  -4   1   69.69    2.60
  -1   4  -1   24.90    1.40
  -1   4  -1   23.70    1.40
  -1   4  -1   24.40    1.30
  -1   4  -1   25.90    1.20
  -1   4  -1   22.70    1.40
  -1   4  -1   24.90    1.60
  -1   4  -1   23.50    1.50
  -1   4  -1   23.70    1.70
  -1   4  -1   20.60    1.60
  -1   4  -1   24.70    1.30
   1  -4   1   25.10    1.70
   1  -4   1   25.20    1.40
   1  -4   1   25.80    1.30
   1  -4   1   24.50    1.50
   1  -4   1   24.10    1.50
   1  -4   1   24.50    1.20
   1  -4   1   25.20    1.20
   1  -4   1   23.60    1.30
   1  -4   1   24.10    1.40
  -2   4  -1   15.30    1.20
  -2   4  -1   15.60    1.10
  -2   4  -1   13.10    1.40
  -2   4  -1   15.50    1.30
  -2   4  -1   18.50    1.60
  -2   4  -1   17.00    1.30
  -2   4  -1   15.70    1.60
  -2   4  -1   18.90    1.50
  -2   4  -1   15.90    1.40
  -2   4  -1   16.00    1.70
  -2   4  -1   16.20    1.20
   2  -4   1   15.20    1.30
   2  -4   1   14.70    1.00
   2  -4   1   16.90    1.60
   2  -4   1   16.30    1.40
   2  -4   1   16.20    1.40
   2  -4   1   15.10    1.10
   2  -4   1   16.10    1.30
   2  -4   1   17.20    0.90
   2  -4   1   15.80    1.50
  -3   4  -1   59.29    3.30
  -3   4  -1   65.19    3.50
  -3   4  -1   60.99    3.00
  -3   4  -1   64.09    2.80
  -3   4  -1   60.59    2.90
  -3   4  -1   62.29    3.20
  -3   4  -1   68.89    3.30
   3  -4   1   68.19    3.20
   3  -4   1   67.49    2.90
   3  -4   1   57.79    2.40
   3  -4   1   64.59    3.50
   3  -4   1   65.69    3.30
   3  -4   1   67.69    2.80
   3  -4   1   64.79    3.10
   3  -4   1   66.59    3.50
  -4   4  -1    9.30    1.50
  -4   4  -1    8.90    1.70
  -4   4  -1    8.70    1.60
  -4   4  -1    6.20    1.80
  -4   4  -1    4.80    1.20
  -4   4  -1    6.60    1.30
  -4   4  -1    9.20    1.90
  -4   4  -1    8.30    1.50
  -4   4  -1    8.20    1.70
   4  -4   1   12.10    1.60
   4  -4   1    6.80    1.40
   4  -4   1    8.30    1.50
   4  -4   1   10.20    1.80
   4  -4   1    6.90    0.90
   4  -4   1    7.30    1.70
   4  -4   1    7.00    1.50
  -5   4  -1    1.20    1.40
  -5   4  -1    6.40    1.80
  -5   4  -1    4.20    1.90
  -5   4  -1    5.40    1.70
  -5   4  -1    4.40    1.40
   5  -4   1    5.20    1.60
   5  -4   1    5.80    1.00
   5  -4   1    4.80    1.30
   5  -4   1    6.70    2.30
   5  -4   1    5.60    1.80
   5  -4   1    6.50    0.90
  -6   4  -1    0.50    1.60
  -6   4  -1    0.20    2.10
  -6   4  -1   -1.60    1.80
  -6   4  -1   -0.60    1.10
  -6   4  -1   -0.30    2.10
   6  -4   1    0.20    1.40
   6  -4   1    0.30    1.30
   6  -4   1    0.20    1.50
   6  -4   1    0.90    2.40
   6   3  -1    1.70    1.30
   6   3  -1    0.70    1.90
   6   3  -1    3.10    1.80
   6   3  -1    2.00    1.60
   6   3  -1    1.90    1.60
  -6  -3   1    1.50    1.90
  -6  -3   1    1.70    1.60
  -6  -3   1    3.40    1.90
  -6  -3   1    2.30    1.30
   5   3  -1   -0.30    0.50
   5   3  -1   -0.30    1.00
   5   3  -1    0.00    0.40
   5   3  -1    0.60    1.00
   5   3  -1   -0.10    1.10
   5   3  -1    1.40    1.10
   5   3  -1   -0.60    0.80
  -5  -3   1    0.50    1.40
  -5  -3   1   -0.50    0.60
  -5  -3   1   -0.10    1.10
  -5  -3   1    0.80    1.10
  -5  -3   1    0.30    1.30
  -5  -3   1   -0.10    1.70
   4   3  -1    1.80    1.10
   4   3  -1    1.30    0.90
   4   3  -1    1.50    0.50
   4   3  -1    0.90    0.80
   4   3  -1    0.30    0.90
   4   3  -1    1.30    0.50
   4   3  -1    1.50    0.80
   4   3  -1    1.60    0.80
   4   3  -1    2.60    1.00
  -4  -3   1    2.20    1.00
  -4  -3   1    2.00    1.10
  -4  -3   1    1.10    1.10
  -4  -3   1    1.60    1.00
  -4  -3   1    1.20    1.00
  -4  -3   1    1.00    1.00
  -4  -3   1    1.20    1.00
   3   3  -1   21.30    1.70
   3   3  -1   21.40    1.80
   3   3  -1   19.00    1.60
   3   3  -1   19.40    1.90
   3   3  -1   22.70    1.60
   3   3  -1   22.90    1.10
   3   3  -1   21.10    1.50
   3   3  -1   22.90    1.10
   3   3  -1   21.80    1.10
   3   3  -1   23.60    1.80
  -3  -3   1   22.40    1.70
  -3  -3   1   20.20    1.70
  -3  -3   1   24.80    1.90
  -3  -3   1   19.20    1.50
  -3  -3   1   22.70    1.80
  -3  -3   1   25.20    2.10
  -3  -3   1   22.70    1.10
  -3  -3   1   23.90    2.00
   2   3  -1  135.99    4.50
   2   3  -1  128.79    3.70
   2   3  -1  128.39    5.00
   2   3  -1  131.09    4.90
   2   3  -1  133.29    4.60
   2   3  -1  136.79    4.50
   2   3  -1  132.49    3.70
   2   3  -1  133.79    3.90
   2   3  -1  142.59    4.60
  -2  -3   1  137.39    4.50
  -2  -3   1  135.49    4.60
  -2  -3   1  142.59    4.00
  -2  -3   1  132.09    4.40
  -2  -3   1  130.09    4.60
  -2  -3   1  128.89    4.40
  -2  -3   1  129.69    4.80
   1   3  -1  211.98    6.20
   1   3  -1  196.18    6.10
   1   3  -1  213.58    6.30
   1   3  -1  204.88    5.90
   1   3  -1  207.28    5.50
   1   3  -1  216.28    6.40
   1   3  -1  187.38    6.00
   1   3  -1  202.28    5.70
  -1  -3   1  208.28    6.10
  -1  -3   1  208.98    5.80
  -1  -3   1  197.28    6.10
  -1  -3   1  208.98    6.30
  -1  -3   1  211.68    5.50
  -1  -3   1  206.48    6.10
  -1  -3   1  208.08    6.30
  -1  -3   1  210.28    6.00
   0   3  -1  283.57    8.10
   0   3  -1  293.67    7.80
   0   3  -1  288.97    8.10
   0   3  -1  282.97    7.60
   0   3  -1  295.07    7.90
   0   3  -1  276.47    7.60
   0   3  -1  287.77    7.70
   0   3  -1  283.77    7.80
   0  -3   1  276.97    7.80
   0  -3   1  274.27    8.00
   0  -3   1  280.97    8.10
   0  -3   1  284.37    7.70
   0  -3   1  272.07    8.00
   0  -3   1  287.37    7.60
   0  -3   1  282.97    7.90
   0  -3   1  280.17    7.80
   0  -3   1  292.07    7.70
  -1   3  -1  860.01   21.80
  -1   3  -1  846.42   22.20
  -1   3  -1  864.11   21.90
  -1   3  -1  855.91   21.60
  -1   3  -1  796.32   21.20
  -1   3  -1  862.81   21.70
  -1   3  -1  840.62   21.80
  -1   3  -1  844.32   21.90
  -1   3  -1  868.21   22.10
   1  -3   1  790.72   22.00
   1  -3   1  833.22   21.80
   1  -3   1  850.71   21.90
   1  -3   1  863.91   22.30
   1  -3   1  844.22   21.90
   1  -3   1  879.31   22.00
   1  -3   1  853.61   21.60
   1  -3   1  798.12   22.20
   1  -3   1  837.62   21.60
  -2   3  -1   20.10    1.30
  -2   3  -1   19.70    0.80
  -2   3  -1   24.50    1.40
  -2   3  -1   21.80    1.50
  -2   3  -1   23.60    1.60
  -2   3  -1   18.80    1.20
  -2   3  -1   21.10    1.60
  -2   3  -1   22.40    1.60
  -2   3  -1   17.30    1.40
  -2   3  -1   24.20    1.70
  -2   3  -1   23.30    1.40
   2  -3   1   19.50    1.50
   2  -3   1   17.80    1.50
   2  -3   1   20.40    1.30
   2  -3   1   24.50    1.60
   2  -3   1   23.20    1.40
   2  -3   1   21.30    0.90
   2  -3   1   20.60    1.40
   2  -3   1   24.50    1.70
   2  -3   1   22.00    1.30
  -3   3  -1    7.10    1.40
  -3   3  -1    8.70    1.20
  -3   3  -1    6.10    1.20
  -3   3  -1    6.50    1.00
  -3   3  -1    6.40    1.30
  -3   3  -1    5.80    1.10
  -3   3  -1    6.40    1.20
  -3   3  -1    4.30    0.90
   3  -3   1    5.90    1.00
   3  -3   1    5.00    0.70
   3  -3   1    6.10    1.00
   3  -3   1    4.80    0.90
   3  -3   1    5.00    1.10
   3  -3   1    3.10    0.80
   3  -3   1    3.20    0.80
   3  -3   1    6.00    1.30
  -4   3  -1    5.10    1.30
  -4   3  -1    7.70    1.50
  -4   3  -1    6.40    1.30
  -4   3  -1    8.00    1.60
  -4   3  -1    7.20    0.70
  -4   3  -1    8.70    1.40
  -4   3  -1    8.80    1.60
  -4   3  -1   10.80    2.00
  -4   3  -1    6.40    1.20
  -4   3  -1    5.50    1.40
  -4   3  -1    8.00    1.80
   4  -3   1    5.20    1.10
   4  -3   1    7.30    1.70
   4  -3   1    7.00    0.90
   4  -3   1    7.30    1.80
   4  -3   1    5.20    1.20
   4  -3   1    5.60    0.90
   4  -3   1    8.60    1.50
   4  -3   1    8.80    1.90
  -5   3  -1   10.00    1.90
  -5   3  -1   13.30    1.10
  -5   3  -1   22.40    3.80
  -5   3  -1   11.40    2.50
  -5   3  -1   13.20    2.40
  -5   3  -1   15.10    2.40
  -5   3  -1   15.60    2.40
  -5   3  -1   11.80    2.40
   5  -3   1   12.50    2.20
   5  -3   1   13.70    2.60
   5  -3   1   11.20    2.00
   5  -3   1   12.00    1.70
   5  -3   1   13.20    1.20
  -6   3  -1   -0.40    1.90
  -6   3  -1    2.40    1.80
  -6   3  -1    0.20    2.00
  -6   3  -1    0.40    1.50
   6  -3   1    0.50    1.80
   6  -3   1    1.10    1.50
   6  -3   1    0.60    1.30
   6  -3   1    0.30    1.50
   6   2  -1    0.90    0.90
   6   2  -1   -0.20    1.00
   6   2  -1    1.30    1.10
   6   2  -1    0.50    1.30
   6   2  -1    0.70    1.50
   6   2  -1    0.30    1.50
  -6  -2   1    0.30    1.50
  -6  -2   1    1.00    1.00
  -6  -2   1    1.40    2.00
  -6  -2   1    1.80    1.80
  -6  -2   1    0.40    1.20
   5   2  -1   -0.70    0.80
   5   2  -1    0.20    0.50
   5   2  -1    1.10    0.90
   5   2  -1    0.50    1.00
   5   2  -1    0.20    0.80
   5   2  -1    1.10    1.30
  -5  -2   1    0.50    1.70
  -5  -2   1   -0.10    0.70
  -5  -2   1    0.80    1.30
  -5  -2   1    0.60    1.30
  -5  -2   1    0.80    1.10
  -5  -2   1    0.30    0.70
  -5  -2   1    0.10    1.10
   4   2  -1    8.60    1.30
   4   2  -1   11.30    1.70
   4   2  -1   12.30    1.50
   4   2  -1   16.30    2.30
   4   2  -1    8.80    1.40
   4   2  -1   11.30    2.00
  -4  -2   1   10.80    1.00
  -4  -2   1   14.80    2.00
  -4  -2   1   13.70    2.20
  -4  -2   1   11.60    1.80
  -4  -2   1   13.20    2.10
  -4  -2   1    9.80    1.50
  -4  -2   1   13.10    1.80
  -4  -2   1   12.20    1.90
   3   2  -1    3.40    0.60
   3   2  -1    4.40    0.50
   3   2  -1    6.40    1.20
   3   2  -1    5.30    1.10
   3   2  -1    4.50    0.50
   3   2  -1    6.10    1.00
   3   2  -1    3.60    0.90
   3   2  -1    4.90    0.90
   3   2  -1    5.30    1.20
   3   2  -1    5.10    1.10
  -3  -2   1    4.40    0.60
  -3  -2   1    3.30    0.70
  -3  -2   1    5.70    1.00
  -3  -2   1    4.90    1.20
  -3  -2   1    4.50    1.00
  -3  -2   1    3.30    0.90
  -3  -2   1    2.60    0.80
  -3  -2   1    6.80    1.40
   2   2  -1  148.99    4.10
   2   2  -1  147.39    4.70
   2   2  -1  149.49    4.10
   2   2  -1  142.39    4.80
   2   2  -1  146.49    4.70
   2   2  -1  149.19    5.10
   2   2  -1  149.49    4.90
  -2  -2   1  148.79    4.80
  -2  -2   1  152.68    4.80
  -2  -2   1  147.09    5.10
  -2  -2   1  149.79    4.90
  -2  -2   1  151.18    4.10
  -2  -2   1  158.38    4.70
  -2  -2   1  148.69    4.10
  -2  -2   1  144.49    4.70
  -1  -2   1 3184.28   90.79
   0   2  -1  321.47    8.30
   0   2  -1  321.27    8.50
   0   2  -1  313.27    8.30
   0   2  -1  319.27    8.40
   0   2  -1  321.17    8.70
   0   2  -1  325.27    8.70
   0   2  -1  320.37    8.50
   0   2  -1  313.27    8.20
   0   2  -1  322.07    8.50
   0  -2   1  313.17    8.70
   0  -2   1  299.47    8.50
   0  -2   1  331.67    8.50
   0  -2   1  326.47    8.30
   0  -2   1  308.67    8.50
   0  -2   1  333.67    8.50
   0  -2   1  320.37    8.30
   0  -2   1  319.97    8.70
   0  -2   1  330.47    8.60
   0  -2   1  318.57    8.50
  -1   2  -1  615.84   15.30
  -1   2  -1  588.24   15.40
  -1   2  -1  585.04   15.40
  -1   2  -1  601.54   15.50
  -1   2  -1  596.24   16.50
  -1   2  -1  582.74   15.60
  -1   2  -1  585.54   15.80
  -1   2  -1  594.84   15.80
  -1   2  -1  592.54   15.70
  -1   2  -1  620.84   15.70
  -1   2  -1  617.54   15.70
   1  -2   1  574.74   15.20
   1  -2   1  611.24   15.80
   1  -2   1  603.54   15.40
   1  -2   1  600.74   15.60
   1  -2   1  595.14   15.50
   1  -2   1  563.64   15.80
   1  -2   1  607.54   15.70
  -2   2  -1   22.20    1.30
  -2   2  -1   19.90    1.50
  -2   2  -1   23.00    1.40
  -2   2  -1   21.60    1.50
  -2   2  -1   22.10    1.40
  -2   2  -1   19.40    1.40
  -2   2  -1   19.60    1.50
  -2   2  -1   21.50    1.20
  -2   2  -1   21.30    0.80
   2  -2   1   22.70    1.30
   2  -2   1   22.90    1.20
   2  -2   1   23.30    1.40
   2  -2   1   20.30    1.20
   2  -2   1   20.90    1.40
   2  -2   1   23.40    1.60
   2  -2   1   20.50    0.90
   2  -2   1   24.10    1.50
  -3   2  -1  104.49    4.00
  -3   2  -1  104.29    4.00
  -3   2  -1   98.19    4.30
  -3   2  -1  100.09    4.10
  -3   2  -1   97.29    3.00
  -3   2  -1  101.89    4.00
  -3   2  -1   97.69    4.10
  -3   2  -1  100.89    3.70
  -3   2  -1  105.99    4.30
   3  -2   1   96.29    3.10
   3  -2   1  104.79    4.30
   3  -2   1  108.89    3.90
   3  -2   1   99.79    4.00
   3  -2   1  104.19    3.90
   3  -2   1   97.59    3.60
   3  -2   1   98.09    3.00
   3  -2   1  109.89    5.10
   3  -2   1   97.79    3.90
  -4   2  -1   12.20    1.70
  -4   2  -1   17.60    2.10
  -4   2  -1   12.00    0.90
  -4   2  -1   12.20    1.70
  -4   2  -1   16.80    2.30
  -4   2  -1   11.20    1.50
  -4   2  -1   15.20    1.90
  -4   2  -1   13.10    2.10
  -4   2  -1   14.40    2.00
  -4   2  -1   15.60    2.00
   4  -2   1   12.30    1.90
   4  -2   1   11.00    1.30
   4  -2   1   10.50    1.90
   4  -2   1   12.60    1.00
   4  -2   1   14.30    2.00
   4  -2   1   12.50    1.50
   4  -2   1    9.70    1.50
   4  -2   1   17.30    1.70
  -5   2  -1    9.20    2.10
  -5   2  -1    9.80    2.10
  -5   2  -1    9.60    1.10
  -5   2  -1    9.60    2.00
  -5   2  -1   11.60    2.30
  -5   2  -1   10.80    1.90
  -5   2  -1    7.20    1.30
  -5   2  -1   10.50    1.80
  -5   2  -1   10.70    2.00
   5  -2   1   13.30    2.50
   5  -2   1    9.30    1.90
   5  -2   1    7.90    1.80
   5  -2   1   10.50    1.80
   5  -2   1    7.30    1.50
   5  -2   1   12.70    1.70
  -6   2  -1    3.80    1.90
  -6   2  -1    1.30    2.10
  -6   2  -1    2.20    0.80
  -6   2  -1    3.10    2.00
  -6   2  -1    2.30    1.50
   6  -2   1    1.90    1.60
   6  -2   1    2.50    1.60
   6  -2   1    1.10    1.20
   6  -2   1    2.20    1.60
   6  -2   1    3.10    2.30
   6   1  -1    0.90    1.90
   6   1  -1   -0.50    1.20
   6   1  -1    1.40    1.00
   6   1  -1    1.90    1.80
   6   1  -1    0.50    1.40
  -6  -1   1    0.70    1.60
  -6  -1   1    0.90    1.20
  -6  -1   1    1.20    1.90
  -6  -1   1    0.10    0.80
  -6  -1   1    0.20    1.10
  -6  -1   1   -0.30    1.60
   5   1  -1    0.30    1.00
   5   1  -1    0.00    0.60
   5   1  -1    0.90    0.90
   5   1  -1   -0.20    0.90
   5   1  -1    0.40    1.10
  -5  -1   1    0.30    1.30
  -5  -1   1    1.40    1.20
  -5  -1   1    1.10    1.10
  -5  -1   1    1.00    1.20
  -5  -1   1    0.20    0.80
  -5  -1   1    0.50    0.80
  -5  -1   1   -0.10    1.20
   4   1  -1   39.40    2.70
   4   1  -1   38.50    2.50
   4   1  -1   38.40    2.60
   4   1  -1   39.10    2.50
   4   1  -1   37.80    1.70
   4   1  -1   36.40    2.00
   4   1  -1   38.70    2.90
   4   1  -1   34.80    1.90
  -4  -1   1   34.80    2.50
  -4  -1   1   36.10    2.60
  -4  -1   1   44.60    3.00
  -4  -1   1   41.70    2.00
  -4  -1   1   39.40    2.70
  -4  -1   1   35.40    2.50
  -4  -1   1   42.40    2.60
   3   1  -1    5.30    0.60
   3   1  -1    5.90    0.90
   3   1  -1    5.40    1.10
   3   1  -1    5.60    0.80
   3   1  -1    5.60    1.00
   3   1  -1    4.60    0.80
   3   1  -1    7.50    1.40
   3   1  -1    4.20    0.80
   3   1  -1    4.30    0.90
  -3  -1   1    7.40    0.80
  -3  -1   1    5.20    1.00
  -3  -1   1    6.00    1.10
  -3  -1   1    6.20    1.10
  -3  -1   1    8.20    1.30
  -3  -1   1    5.90    1.10
  -3  -1   1    4.40    1.00
   2   1  -1  219.98    6.00
   2   1  -1  223.28    5.90
   2   1  -1  224.98    6.70
   2   1  -1  228.18    6.70
   2   1  -1  229.88    6.40
   2   1  -1  226.88    6.90
   2   1  -1  212.28    6.60
   2   1  -1  218.18    6.70
  -2  -1   1  220.48    6.70
  -2  -1   1  222.08    6.40
  -2  -1   1  212.08    6.70
  -2  -1   1  220.78    7.00
  -2  -1   1  232.18    6.60
  -2  -1   1  228.58    6.00
  -2  -1   1  231.58    6.70
   1   1  -1 2644.24   76.29
  -1  -1   1 2757.92   76.29
   0   1  -1 1466.85   42.30
   0  -1   1 1545.85   42.60
  -1   1  -1  915.01   22.60
  -1   1  -1  897.31   22.70
  -1   1  -1  854.71   22.60
  -1   1  -1  873.81   22.40
   1  -1   1  873.51   22.30
   1  -1   1  889.11   22.60
   1  -1   1  869.41   22.70
  -2   1  -1 1564.84   41.10
   2  -1   1 1595.24   41.20
   2  -1   1 1634.84   41.20
   2  -1   1 1654.03   41.40
  -3   1  -1  153.68    5.50
  -3   1  -1  154.78    5.70
  -3   1  -1  160.68    4.60
  -3   1  -1  156.48    5.90
  -3   1  -1  159.88    5.40
  -3   1  -1  163.68    5.50
  -3   1  -1  159.68    5.60
  -3   1  -1  164.38    5.50
  -3   1  -1  170.78    5.30
   3  -1   1  169.68    6.10
   3  -1   1  168.88    5.40
   3  -1   1  160.18    5.70
   3  -1   1  167.98    5.60
   3  -1   1  165.18    4.70
   3  -1   1  156.88    5.50
   3  -1   1  172.08    5.70
   3  -1   1  165.38    4.80
  -4   1  -1    0.10    0.70
  -4   1  -1    0.90    0.80
  -4   1  -1    0.60    0.60
  -4   1  -1    1.40    1.00
  -4   1  -1    0.30    0.50
  -4   1  -1    0.80    0.90
  -4   1  -1    0.20    0.60
  -4   1  -1    0.50    0.80
  -4   1  -1    0.70    0.50
  -4   1  -1    0.60    0.70
   4  -1   1    1.00    0.50
   4  -1   1    0.00    0.60
   4  -1   1    0.60    0.60
   4  -1   1    0.10    0.70
   4  -1   1    1.40    1.20
   4  -1   1    0.90    0.60
   4  -1   1    0.40    0.60
   4  -1   1    0.50    0.50
   4  -1   1    1.50    0.60
  -5   1  -1    0.70    0.80
  -5   1  -1    0.10    0.90
  -5   1  -1   -0.30    1.20
  -5   1  -1    0.20    1.10
  -5   1  -1   -0.30    1.00
  -5   1  -1    0.20    1.20
  -5   1  -1    0.70    0.60
  -5   1  -1    0.60    1.10
   5  -1   1    0.70    0.90
   5  -1   1    0.20    0.80
   5  -1   1   -0.60    0.60
   5  -1   1   -0.50    1.20
   5  -1   1   -0.20    1.20
   5  -1   1   -0.10    0.90
  -6   1  -1   15.70    2.60
  -6   1  -1   20.20    3.20
  -6   1  -1   13.20    2.60
  -6   1  -1   16.60    1.60
  -6   1  -1   19.10    3.10
  -6   1  -1   17.70    3.20
   6  -1   1   20.00    2.20
   6  -1   1   16.30    2.60
   6  -1   1   13.90    2.30
   6  -1   1   18.40    3.00
   6  -1   1   14.80    2.50
   6   0  -1    1.10    1.60
   6   0  -1    2.10    1.70
   6   0  -1    0.10    1.20
   6   0  -1    0.90    1.70
   6   0  -1    1.70    1.10
  -6   0   1    1.40    1.40
  -6   0   1    4.80    2.50
  -6   0   1    1.80    1.50
  -6   0   1    1.10    1.60
  -6   0   1    3.40    1.10
  -6   0   1    2.60    1.20
   5   0  -1    0.90    1.10
   5   0  -1    1.20    0.70
   5   0  -1    0.20    1.00
   5   0  -1    2.00    1.30
   5   0  -1    0.90    0.70
  -5   0   1    0.50    1.30
  -5   0   1    1.90    1.40
  -5   0   1    1.00    0.80
  -5   0   1   -1.00    1.40
  -5   0   1    1.70    1.00
  -5   0   1    3.10    1.50
  -5   0   1    1.90    1.20
   4   0  -1   34.70    2.30
   4   0  -1   33.40    1.70
   4   0  -1   30.30    2.60
   4   0  -1   33.80    1.70
   4   0  -1   31.50    2.40
   4   0  -1   36.80    2.60
   4   0  -1   32.70    2.30
  -4   0   1   32.80    2.30
  -4   0   1   36.00    2.70
  -4   0   1   30.60    2.30
  -4   0   1   32.70    1.90
  -4   0   1   35.00    2.50
  -4   0   1   33.10    2.50
  -4   0   1   28.00    2.30
   3   0  -1  142.79    5.00
   3   0  -1  146.09    4.50
   3   0  -1  142.19    5.20
   3   0  -1  149.59    5.50
   3   0  -1  146.89    5.10
  -3   0   1  145.09    4.60
  -3   0   1  149.29    5.00
  -3   0   1  145.39    5.20
  -3   0   1  148.49    5.30
  -3   0   1  143.99    5.10
  -3   0   1  146.59    5.50
  -3   0   1  153.08    5.30
  -3   0   1  148.39    5.10
   2   0  -1  181.18    5.60
   2   0  -1  177.88    5.00
   2   0  -1  181.48    6.20
   2   0  -1  172.58    5.00
   2   0  -1  177.18    5.70
   2   0  -1  166.88    5.40
   2   0  -1  170.18    4.80
   2   0  -1  174.28    5.50
  -2   0   1  181.78    5.50
  -2   0   1  167.98    5.30
  -2   0   1  174.98    5.40
  -2   0   1  180.18    5.00
  -2   0   1  170.88    5.70
  -2   0   1  171.98    5.40
  -2   0   1  178.08    5.40
  -2   0   1  181.58    5.00
  -2   0   1  183.98    5.60
  -1   0   1 1460.85   43.60
   0   0  -1  120.49    3.40
   0   0  -1  120.69    3.30
   0   0  -1  122.99    3.20
   0   0  -1  113.09    3.20
   0   0  -1  126.09    3.20
   0   0   1  126.89    3.30
   0   0   1  131.89    3.20
   0   0   1  118.79    3.20
   0   0   1  138.19    3.70
   0   0   1  117.99    3.20
  -1   0  -1  420.16   11.40
  -1   0  -1  458.05   11.90
  -1   0  -1  460.45   11.80
  -1   0  -1  455.15   11.80
  -1   0  -1  449.06   11.80
  -1   0  -1  440.56   11.70
  -1   0  -1  444.96   11.60
  -1   0  -1  451.45   11.70
   1   0   1  461.25   11.70
   1   0   1  439.26   11.90
   1   0   1  441.76   11.80
   1   0   1  469.45   11.80
   1   0   1  445.76   11.90
   1   0   1  461.35   11.70
   1   0   1  458.45   11.90
   1   0   1  456.95   11.60
  -2   0  -1   89.49    3.30
  -2   0  -1   87.19    3.20
  -2   0  -1   88.59    3.30
  -2   0  -1   91.49    3.00
  -2   0  -1   83.59    3.20
  -2   0  -1   84.09    3.10
  -2   0  -1   92.79    3.10
  -2   0  -1   87.69    3.20
  -2   0  -1   85.49    2.90
   2   0   1   90.59    3.00
   2   0   1   87.89    2.80
   2   0   1   82.79    3.20
   2   0   1   89.09    3.50
   2   0   1   88.09    2.70
   2   0   1   87.29    3.20
   2   0   1   87.19    3.10
  -3   0  -1  159.68    5.60
  -3   0  -1  167.88    5.70
  -3   0  -1  161.58    5.50
  -3   0  -1  155.88    5.20
  -3   0  -1  159.88    5.30
  -3   0  -1  167.48    5.40
  -3   0  -1  163.48    5.70
  -3   0  -1  152.48    5.50
   3   0   1  158.98    5.30
   3   0   1  159.08    5.30
   3   0   1  162.88    4.60
   3   0   1  167.38    4.90
   3   0   1  159.88    5.00
   3   0   1  164.48    5.60
   3   0   1  159.18    5.60
   3   0   1  170.08    6.10
  -4   0  -1   -0.40    0.60
  -4   0  -1    0.00    0.70
  -4   0  -1   -0.20    0.70
  -4   0  -1   -0.90    0.60
  -4   0  -1    0.00    0.70
  -4   0  -1   -0.30    0.50
  -4   0  -1   -0.10    0.50
  -4   0  -1    0.20    0.80
  -4   0  -1    0.00    0.50
   4   0   1   -0.20    0.50
   4   0   1    0.50    0.70
   4   0   1    0.30    0.60
   4   0   1    0.20    0.70
   4   0   1    0.10    0.60
   4   0   1    1.00    0.60
   4   0   1    0.20    0.30
   4   0   1    1.20    1.10
   4   0   1   -0.30    0.60
  -5   0  -1   -0.10    0.50
  -5   0  -1    1.30    1.40
  -5   0  -1    0.40    0.90
  -5   0  -1    0.10    1.00
  -5   0  -1    0.00    0.50
  -5   0  -1    1.00    1.30
  -5   0  -1   -0.10    0.90
  -5   0  -1   -0.20    0.90
  -5   0  -1    1.10    1.20
   5   0   1    0.20    1.10
   5   0   1    0.50    0.80
   5   0   1    0.00    0.70
   5   0   1    0.80    1.10
   5   0   1    0.20    0.80
   5   0   1    1.00    0.80
   5   0   1   -0.30    0.80
  -6   0  -1    0.40    1.60
  -6   0  -1    0.80    1.30
  -6   0  -1    0.40    0.70
  -6   0  -1    0.10    1.40
  -6   0  -1    0.50    1.60
   6   0   1    1.30    1.20
   6   0   1    0.70    1.00
   6   0   1    0.50    1.40
   6   0   1    1.10    1.40
   6   0   1    0.40    1.70
   6  -1  -1    3.30    1.80
   6  -1  -1    1.50    1.40
   6  -1  -1    4.50    1.70
   6  -1  -1    4.80    1.30
   6  -1  -1    3.40    3.10
  -6   1   1    3.50    2.00
  -6   1   1    3.00    1.00
  -6   1   1    3.00    1.60
  -6   1   1    2.80    1.70
  -6   1   1    3.40    1.70
  -6   1   1    4.70    2.10
   5  -1  -1    0.10    1.10
   5  -1  -1   -0.20    0.80
   5  -1  -1    0.20    1.00
   5  -1  -1    0.50    1.00
   5  -1  -1   -0.10    0.60
  -5   1   1   -0.30    1.20
  -5   1   1   -0.20    0.60
  -5   1   1   -0.30    0.80
  -5   1   1   -0.10    1.30
  -5   1   1   -0.50    1.10
  -5   1   1   -0.20    0.90
  -5   1   1   -0.50    1.20
  -5   1   1    0.10    0.60
   4  -1  -1   25.60    2.20
   4  -1  -1   28.20    2.10
   4  -1  -1   26.80    1.60
   4  -1  -1   29.50    2.60
   4  -1  -1   27.90    2.40
   4  -1  -1   26.00    2.20
  -4   1   1   28.40    2.60
  -4   1   1   28.00    2.50
  -4   1   1   27.50    2.20
  -4   1   1   27.10    2.10
  -4   1   1   28.60    2.40
  -4   1   1   28.20    2.20
  -4   1   1   27.70    2.10
  -4   1   1   29.30    1.90
  -4   1   1   26.90    2.10
  -4   1   1   29.50    2.30
   3  -1  -1    8.20    1.10
   3  -1  -1   12.20    1.10
   3  -1  -1   10.70    0.80
   3  -1  -1   12.40    1.40
   3  -1  -1   11.10    0.90
   3  -1  -1   12.30    1.60
   3  -1  -1   12.20    1.40
  -3   1   1   11.20    1.20
  -3   1   1   12.80    1.30
  -3   1   1    9.10    1.30
  -3   1   1    7.60    1.20
  -3   1   1   11.10    1.30
  -3   1   1   12.30    1.50
  -3   1   1   12.10    1.40
  -3   1   1   14.10    1.60
  -3   1   1   11.70    1.10
   2  -1  -1    0.40    0.40
   2  -1  -1    0.30    0.30
   2  -1  -1    0.20    0.30
   2  -1  -1    0.30    0.30
   2  -1  -1    0.00    0.50
   2  -1  -1    0.40    0.40
   2  -1  -1    0.20    0.20
  -2   1   1    0.50    0.50
  -2   1   1    0.50    0.40
  -2   1   1    0.20    0.40
  -2   1   1    0.20    0.40
  -2   1   1    0.00    0.30
  -2   1   1    0.20    0.30
  -2   1   1    0.50    0.40
  -2   1   1   -0.10    0.40
  -2   1   1    0.50    0.50
  -2   1   1    0.30    0.40
   1  -1  -1  954.90   24.60
   0  -1  -1  111.19    3.10
  -1  -1  -1  418.56   10.90
  -1  -1  -1  425.66   11.00
  -1  -1  -1  407.96   10.90
  -1  -1  -1  415.96   10.70
  -1  -1  -1  421.66   10.70
  -1  -1  -1  395.46   10.60
  -1  -1  -1  410.06   11.00
   1   1   1  417.16   10.70
   1   1   1  414.56   11.10
   1   1   1  412.76   11.00
   1   1   1  416.66   10.90
   1   1   1  419.06   10.90
   1   1   1  422.26   10.70
   1   1   1  406.36   10.70
  -2  -1  -1    0.40    0.40
  -2  -1  -1    0.40    0.40
  -2  -1  -1    0.00    0.50
  -2  -1  -1    0.10    0.30
  -2  -1  -1   -0.10    0.30
  -2  -1  -1   -0.10    0.30
  -2  -1  -1   -0.10    0.40
  -2  -1  -1    0.30    0.30
   2   1   1    0.40    0.40
   2   1   1    0.00    0.20
   2   1   1    0.30    0.30
   2   1   1    0.10    0.40
   2   1   1    0.20    0.40
   2   1   1   -0.10    0.30
   2   1   1   -0.10    0.40
   2   1   1    0.10    0.30
  -3  -1  -1    0.90    0.60
  -3  -1  -1    0.70    0.50
  -3  -1  -1    0.30    0.50
  -3  -1  -1    0.80    0.50
  -3  -1  -1    0.40    0.60
  -3  -1  -1    0.70    0.50
  -3  -1  -1    0.80    0.50
  -3  -1  -1    0.90    0.60
  -3  -1  -1    0.60    0.50
   3   1   1   -0.20    0.50
   3   1   1    0.50    0.40
   3   1   1    0.70    0.30
   3   1   1    0.40    0.50
   3   1   1    1.60    0.90
   3   1   1    1.00    0.50
   3   1   1    0.70    0.50
   3   1   1    0.30    0.40
  -4  -1  -1    1.30    0.90
  -4  -1  -1    1.40    0.70
  -4  -1  -1    1.80    0.80
  -4  -1  -1    1.00    0.60
  -4  -1  -1    1.30    0.90
  -4  -1  -1    1.70    0.90
  -4  -1  -1    2.70    1.00
  -4  -1  -1    1.70    1.10
  -4  -1  -1    3.30    1.00
   4   1   1    1.40    0.70
   4   1   1    1.90    0.70
   4   1   1    2.80    0.70
   4   1   1    2.00    1.00
   4   1   1    3.00    0.90
   4   1   1    3.40    1.00
   4   1   1    2.20    0.80
   4   1   1    2.30    1.00
   4   1   1    2.40    0.50
  -5  -1  -1    1.00    1.00
  -5  -1  -1    0.90    1.00
  -5  -1  -1   -0.60    1.20
  -5  -1  -1    0.40    1.20
  -5  -1  -1    0.70    1.00
  -5  -1  -1    0.90    0.70
  -5  -1  -1    1.40    1.20
  -5  -1  -1    1.20    1.30
  -5  -1  -1    0.80    1.00
   5   1   1    2.30    1.30
   5   1   1    0.90    1.00
   5   1   1    0.30    0.80
   5   1   1    1.40    1.30
   5   1   1    0.60    0.80
   5   1   1   -0.20    0.60
   5   1   1   -0.20    1.00
  -6  -1  -1    0.30    1.60
  -6  -1  -1    0.40    1.80
  -6  -1  -1    0.30    0.80
  -6  -1  -1    0.00    1.50
  -6  -1  -1   -0.10    0.80
  -6  -1  -1    0.50    1.30
   6   1   1    0.30    1.40
   6   1   1    0.00    1.70
   6   1   1    0.30    1.20
   6   1   1   -0.20    0.90
   6   1   1    0.60    1.20
   6   1   1   -0.50    1.10
   6   1   1   -0.20    1.00
   6  -2  -1    2.30    1.50
   6  -2  -1    1.50    1.70
   6  -2  -1    0.60    1.30
   6  -2  -1    0.30    1.80
   6  -2  -1    0.80    1.00
  -6   2   1    1.60    1.80
  -6   2   1    0.60    0.90
  -6   2   1    0.70    2.10
  -6   2   1    0.50    1.10
  -6   2   1    0.50    1.50
  -6   2   1    0.50    1.80
   5  -2  -1    0.90    1.00
   5  -2  -1    1.10    0.70
   5  -2  -1    0.20    1.10
   5  -2  -1    0.90    1.20
   5  -2  -1    1.30    1.20
  -5   2   1    1.50    0.70
  -5   2   1    1.00    1.30
  -5   2   1    1.50    1.40
  -5   2   1    1.40    1.30
  -5   2   1    1.50    1.20
  -5   2   1    0.70    0.90
  -5   2   1    0.60    1.00
   4  -2  -1   11.40    1.70
   4  -2  -1    8.00    1.40
   4  -2  -1   16.40    2.10
   4  -2  -1   12.20    1.80
   4  -2  -1   11.30    1.50
   4  -2  -1   10.50    1.20
  -4   2   1    8.30    1.30
  -4   2   1   13.00    1.90
  -4   2   1   10.10    2.00
  -4   2   1   12.40    1.60
  -4   2   1   13.80    2.10
  -4   2   1    7.90    1.30
  -4   2   1   11.50    0.90
  -4   2   1   10.60    1.70
  -4   2   1    9.90    1.60
  -4   2   1   11.30    1.70
  -4   2   1   14.20    1.90
   3  -2  -1   57.09    3.10
   3  -2  -1   62.29    3.00
   3  -2  -1   62.89    2.90
   3  -2  -1   61.89    3.00
   3  -2  -1   66.29    2.50
  -3   2   1   63.89    3.10
  -3   2   1   60.39    3.30
  -3   2   1   63.79    2.90
  -3   2   1   63.49    2.70
  -3   2   1   63.39    2.80
  -3   2   1   59.09    2.90
  -3   2   1   65.99    3.00
  -3   2   1   62.99    2.90
  -3   2   1   56.19    2.80
   2  -2  -1   16.10    1.20
   2  -2  -1   15.30    1.20
   2  -2  -1   17.40    1.50
   2  -2  -1   15.40    1.20
   2  -2  -1   17.20    0.80
   2  -2  -1   16.80    1.30
   2  -2  -1   15.60    1.10
  -2   2   1   20.80    1.30
  -2   2   1   18.10    1.00
  -2   2   1   17.60    1.20
  -2   2   1   19.20    1.30
  -2   2   1   15.50    1.00
  -2   2   1   21.40    1.30
  -2   2   1   19.20    1.30
  -2   2   1   14.90    1.40
  -2   2   1   15.00    1.10
   1  -2  -1    0.00    0.20
   1  -2  -1    0.00    0.20
   1  -2  -1    0.10    0.30
   1  -2  -1   -0.10    0.20
   1  -2  -1    0.10    0.20
   1  -2  -1    0.10    0.20
   1  -2  -1    0.20    0.30
  -1   2   1    0.30    0.30
  -1   2   1    0.20    0.30
  -1   2   1    0.10    0.20
  -1   2   1    0.00    0.10
  -1   2   1    0.50    0.20
  -1   2   1   -0.10    0.20
  -1   2   1   -0.10    0.20
  -1   2   1    0.00    0.30
   0  -2  -1   65.59    2.00
   0  -2  -1   72.19    2.00
   0  -2  -1   66.59    2.10
   0  -2  -1   69.69    2.20
   0  -2  -1   63.69    2.10
   0   2   1   67.99    2.20
   0   2   1   65.99    2.10
   0   2   1   69.19    2.10
   0   2   1   66.79    2.20
   0   2   1   67.69    2.10
   0   2   1   66.59    2.10
   0   2   1   70.09    2.10
   0   2   1   70.99    2.20
  -1  -2  -1   90.39    3.10
  -1  -2  -1   85.19    2.80
  -1  -2  -1   93.29    2.70
  -1  -2  -1   92.09    2.80
  -1  -2  -1   91.19    3.10
  -1  -2  -1   95.09    2.80
   1   2   1   91.99    3.00
   1   2   1   92.89    2.90
   1   2   1   91.89    2.70
   1   2   1   97.99    2.80
   1   2   1   89.69    2.70
   1   2   1   90.89    2.70
   1   2   1   84.59    3.20
   1   2   1   93.19    3.20
   1   2   1   90.09    2.90
  -2  -2  -1   84.89    3.40
  -2  -2  -1   82.79    3.20
  -2  -2  -1   88.19    3.20
  -2  -2  -1   90.89    2.80
  -2  -2  -1   88.39    3.00
  -2  -2  -1   84.39    3.50
  -2  -2  -1   86.89    2.90
  -2  -2  -1   85.39    3.00
   2   2   1   84.29    2.90
   2   2   1   81.49    3.20
   2   2   1   87.99    3.10
   2   2   1   85.39    2.70
   2   2   1   84.99    3.30
   2   2   1   81.89    2.90
   2   2   1   87.29    3.00
  -3  -2  -1    6.50    0.90
  -3  -2  -1    5.90    1.40
  -3  -2  -1    4.10    0.80
  -3  -2  -1    5.90    1.00
  -3  -2  -1    5.00    0.90
  -3  -2  -1    5.70    1.00
  -3  -2  -1    3.70    0.80
  -3  -2  -1    5.10    0.80
   3   2   1    4.70    0.80
   3   2   1    7.70    0.80
   3   2   1    5.30    0.90
   3   2   1    8.60    1.30
   3   2   1    6.30    1.00
   3   2   1    4.50    0.90
   3   2   1    7.90    1.20
   3   2   1    7.80    1.30
  -4  -2  -1   10.70    1.50
  -4  -2  -1    9.10    1.30
  -4  -2  -1    6.40    1.30
  -4  -2  -1    5.30    1.20
  -4  -2  -1   12.30    2.00
  -4  -2  -1    8.70    1.50
  -4  -2  -1    9.70    1.50
  -4  -2  -1    7.20    1.40
  -4  -2  -1    8.20    1.50
   4   2   1   10.80    1.20
   4   2   1    6.50    1.30
   4   2   1    5.80    1.00
   4   2   1    7.20    1.30
   4   2   1    9.50    1.60
   4   2   1    6.20    1.50
   4   2   1    9.20    0.90
   4   2   1   10.10    1.40
   4   2   1    6.90    1.30
  -5  -2  -1    1.40    1.30
  -5  -2  -1    2.60    1.50
  -5  -2  -1    0.20    0.70
  -5  -2  -1    0.70    0.90
  -5  -2  -1    1.60    1.30
  -5  -2  -1    0.50    1.90
  -5  -2  -1    0.00    0.70
  -5  -2  -1    0.40    1.10
  -5  -2  -1    0.70    0.90
   5   2   1    0.90    1.00
   5   2   1    0.60    0.80
   5   2   1   -0.10    0.80
   5   2   1    0.60    0.80
   5   2   1    1.60    0.80
   5   2   1    1.30    1.00
   5   2   1    0.70    1.30
  -6  -2  -1   -0.10    0.70
  -6  -2  -1    0.10    0.90
  -6  -2  -1   -0.30    1.40
  -6  -2  -1    0.00    1.30
  -6  -2  -1    0.60    1.60
   6   2   1    1.20    1.40
   6   2   1    0.80    1.10
   6   2   1    0.30    1.40
   6   2   1    0.60    1.10
   6   2   1    0.70    0.90
   6   2   1    0.60    1.30
   6   2   1    0.00    1.70
   6  -3  -1   -0.50    1.50
   6  -3  -1    0.50    1.40
   6  -3  -1    1.50    1.20
   6  -3  -1    3.10    2.20
  -6   3   1    1.80    2.10
  -6   3   1    2.20    1.50
  -6   3   1   -0.40    2.20
   5  -3  -1    0.60    1.10
   5  -3  -1    1.00    1.30
   5  -3  -1    0.40    1.10
   5  -3  -1    1.70    1.20
   5  -3  -1    0.50    0.90
  -5   3   1    1.20    0.60
  -5   3   1    0.80    1.10
  -5   3   1    1.70    1.20
  -5   3   1    1.70    1.30
  -5   3   1    0.10    1.30
  -5   3   1   -0.30    1.20
  -5   3   1    1.50    1.10
   4  -3  -1    1.30    0.90
   4  -3  -1    1.20    0.70
   4  -3  -1    1.70    1.20
   4  -3  -1    0.00    0.60
   4  -3  -1    1.30    1.10
   4  -3  -1    0.60    0.80
  -4   3   1    1.30    1.00
  -4   3   1    2.90    1.30
  -4   3   1    1.50    0.80
  -4   3   1    0.10    0.60
  -4   3   1    1.20    0.80
  -4   3   1    1.20    0.90
  -4   3   1    0.30    0.90
  -4   3   1    0.70    1.00
  -4   3   1    1.20    0.50
  -4   3   1    1.10    0.90
  -4   3   1    1.50    1.20
   3  -3  -1    6.50    1.20
   3  -3  -1    7.80    1.20
   3  -3  -1    6.10    0.90
   3  -3  -1    3.70    1.00
   3  -3  -1    5.70    0.60
   3  -3  -1    7.50    1.40
  -3   3   1    7.60    1.10
  -3   3   1    6.70    1.40
  -3   3   1    5.80    1.20
  -3   3   1    4.00    0.90
  -3   3   1    6.80    1.30
  -3   3   1    4.80    1.00
  -3   3   1    5.70    1.10
  -3   3   1    8.80    1.30
  -3   3   1    6.70    1.10
  -3   3   1    5.10    0.90
  -3   3   1    6.60    0.90
   2  -3  -1   27.50    1.70
   2  -3  -1   28.20    1.20
   2  -3  -1   30.60    2.00
   2  -3  -1   25.60    1.70
   2  -3  -1   26.60    1.70
   2  -3  -1   28.90    1.50
   2  -3  -1   25.80    1.40
  -2   3   1   28.50    1.40
  -2   3   1   27.90    1.30
  -2   3   1   26.10    1.60
  -2   3   1   25.70    1.70
  -2   3   1   27.20    1.50
  -2   3   1   27.70    1.60
  -2   3   1   26.70    1.60
  -2   3   1   27.90    2.00
  -2   3   1   27.70    1.70
   1  -3  -1  312.27    9.00
   1  -3  -1  306.37    8.70
   1  -3  -1  311.47    8.30
   1  -3  -1  302.57    8.40
   1  -3  -1  306.17    8.70
  -1   3   1  305.97    8.70
  -1   3   1  311.77    8.60
  -1   3   1  302.97    8.60
  -1   3   1  310.97    8.40
  -1   3   1  312.17    8.30
  -1   3   1  306.77    8.70
  -1   3   1  317.67    8.40
  -1   3   1  324.37    8.50
  -1   3   1  319.77    8.00
   0  -3  -1  227.08    6.60
   0  -3  -1  235.48    6.60
   0  -3  -1  233.38    6.40
   0  -3  -1  228.98    6.60
   0  -3  -1  237.58    6.50
   0  -3  -1  233.68    6.40
   0  -3  -1  235.08    6.20
   0  -3  -1  231.38    6.40
   0   3   1  222.18    6.50
   0   3   1  241.38    6.40
   0   3   1  237.98    6.40
   0   3   1  238.48    6.70
   0   3   1  229.58    6.60
   0   3   1  240.18    6.40
   0   3   1  230.58    6.40
   0   3   1  242.48    6.50
  -1  -3  -1   28.00    1.60
  -1  -3  -1   28.30    1.30
  -1  -3  -1   29.10    1.40
  -1  -3  -1   27.50    1.20
  -1  -3  -1   24.40    1.40
  -1  -3  -1   26.50    1.50
  -1  -3  -1   29.30    1.30
  -1  -3  -1   28.80    1.30
  -1  -3  -1   27.00    1.20
   1   3   1   26.90    1.20
   1   3   1   28.70    1.30
   1   3   1   27.40    1.50
   1   3   1   28.00    1.40
   1   3   1   30.00    1.20
   1   3   1   28.00    1.30
   1   3   1   27.30    1.30
  -2  -3  -1   13.70    1.20
  -2  -3  -1   15.30    1.20
  -2  -3  -1   15.70    1.00
  -2  -3  -1   14.90    1.10
  -2  -3  -1   15.30    1.10
  -2  -3  -1   14.60    1.00
   2   3   1   14.10    1.00
   2   3   1   14.70    0.90
   2   3   1   14.60    1.20
   2   3   1   15.80    0.90
   2   3   1   15.70    1.20
   2   3   1   15.20    1.10
   2   3   1   16.70    1.10
  -3  -3  -1   40.80    2.20
  -3  -3  -1   38.20    2.70
  -3  -3  -1   40.10    2.10
  -3  -3  -1   38.20    2.30
  -3  -3  -1   32.30    2.30
  -3  -3  -1   40.40    1.90
  -3  -3  -1   40.20    1.80
  -3  -3  -1   41.90    2.80
   3   3   1   40.00    2.10
   3   3   1   42.70    2.10
   3   3   1   40.40    1.70
   3   3   1   37.20    2.10
   3   3   1   40.90    2.50
   3   3   1   43.80    2.80
   3   3   1   39.30    2.20
  -4  -3  -1    8.80    1.50
  -4  -3  -1   10.50    1.70
  -4  -3  -1    8.40    1.40
  -4  -3  -1   11.80    2.10
  -4  -3  -1   10.10    1.30
  -4  -3  -1   11.80    1.70
  -4  -3  -1    8.30    1.50
   4   3   1   10.80    1.70
   4   3   1   11.40    1.30
   4   3   1    9.10    1.50
   4   3   1   14.20    2.50
   4   3   1    9.10    1.70
   4   3   1   10.20    1.00
   4   3   1   10.20    1.70
   4   3   1   10.50    1.50
  -5  -3  -1   -0.10    0.70
  -5  -3  -1   -0.10    0.70
  -5  -3  -1    1.10    1.50
  -5  -3  -1    0.90    1.20
  -5  -3  -1   -0.10    1.20
  -5  -3  -1   -0.10    1.00
  -5  -3  -1    0.00    1.40
  -5  -3  -1    0.20    1.10
   5   3   1    0.20    0.80
   5   3   1    0.00    0.60
   5   3   1    1.20    0.90
   5   3   1    0.30    1.10
   5   3   1    0.00    0.90
   5   3   1    0.60    1.10
   5   3   1   -0.20    0.80
  -6  -3  -1   12.60    2.30
  -6  -3  -1    6.80    2.40
  -6  -3  -1   13.70    1.70
  -6  -3  -1   10.20    2.70
  -6  -3  -1   12.10    2.00
   6   3   1   11.20    1.90
   6   3   1   14.60    2.70
   6   3   1   10.90    3.00
   6   3   1   15.50    1.80
   6   3   1   12.00    2.30
   6   3   1    9.60    2.00
   6   3   1   13.00    2.00
   6   3   1   10.40    2.20
   6  -4  -1   -0.50    1.20
   6  -4  -1   -1.00    1.70
   6  -4  -1    1.20    2.10
   6  -4  -1    0.10    1.10
  -6   4   1    0.40    1.60
  -6   4   1    0.10    2.10
  -6   4   1    1.00    2.10
  -6   4   1    0.50    1.60
   5  -4  -1    3.90    1.50
   5  -4  -1    8.50    2.30
   5  -4  -1    2.10    1.10
   5  -4  -1    4.00    1.20
  -5   4   1    6.30    1.70
  -5   4   1    4.30    2.00
  -5   4   1    3.50    1.80
  -5   4   1    3.90    1.20
  -5   4   1    4.20    1.80
  -5   4   1    4.80    1.40
   4  -4  -1   27.40    1.30
   4  -4  -1   25.10    2.40
   4  -4  -1   25.70    1.80
   4  -4  -1   19.90    3.10
   4  -4  -1   22.80    2.30
   4  -4  -1   27.00    2.40
  -4   4   1   24.30    2.70
  -4   4   1   21.40    2.70
  -4   4   1   26.70    1.90
  -4   4   1   22.60    2.90
  -4   4   1   24.50    2.50
  -4   4   1   26.40    2.30
  -4   4   1   26.60    2.20
  -4   4   1   26.00    2.50
  -4   4   1   20.70    3.60
  -4   4   1   25.80    2.30
   3  -4  -1   23.30    2.00
   3  -4  -1   24.80    1.70
   3  -4  -1   23.70    2.20
   3  -4  -1   23.10    1.60
   3  -4  -1   24.10    1.90
   3  -4  -1   25.20    2.00
  -3   4   1   24.10    1.80
  -3   4   1   23.80    2.00
  -3   4   1   21.60    1.60
  -3   4   1   25.80    1.90
  -3   4   1   25.10    1.50
  -3   4   1   26.40    2.00
  -3   4   1   23.90    2.00
  -3   4   1   23.20    2.20
  -3   4   1   26.50    1.90
  -3   4   1   25.50    2.00
   2  -4  -1   38.10    1.90
   2  -4  -1   37.00    2.30
   2  -4  -1   34.50    2.10
   2  -4  -1   35.80    2.10
  -2   4   1   36.40    2.40
  -2   4   1   35.90    2.00
  -2   4   1   36.20    2.00
  -2   4   1   38.20    2.00
  -2   4   1   36.90    1.90
  -2   4   1   33.60    1.90
  -2   4   1   33.60    2.00
  -2   4   1   37.90    2.10
  -2   4   1   37.50    1.40
  -2   4   1   34.60    1.70
   1  -4  -1  376.96   11.00
   1  -4  -1  407.16   10.90
   1  -4  -1  407.66   10.80
   1  -4  -1  394.46   11.10
   1  -4  -1  394.06   11.10
   1  -4  -1  386.96   11.40
  -1   4   1  367.36   10.80
  -1   4   1  413.16   10.60
  -1   4   1  408.86   11.10
  -1   4   1  384.06   11.40
  -1   4   1  402.66   10.80
  -1   4   1  392.56   11.10
  -1   4   1  408.96   10.70
  -1   4   1  401.66   11.00
  -1   4   1  423.76   10.40
  -1   4   1  394.76   11.00
   0  -4  -1    0.30    0.30
   0  -4  -1    0.20    0.20
   0  -4  -1   -0.10    0.30
   0  -4  -1    0.50    0.40
   0  -4  -1    0.50    0.30
   0  -4  -1    0.10    0.30
   0  -4  -1    0.50    0.30
   0   4   1    0.30    0.40
   0   4   1    0.50    0.30
   0   4   1    0.40    0.30
   0   4   1    0.00    0.30
   0   4   1    0.20    0.30
   0   4   1    0.60    0.30
   0   4   1    0.80    0.50
   0   4   1    0.40    0.30
  -1  -4  -1   50.89    2.10
  -1  -4  -1   53.99    2.20
  -1  -4  -1   53.19    2.00
  -1  -4  -1   57.59    2.30
  -1  -4  -1   48.40    2.40
  -1  -4  -1   53.89    2.10
  -1  -4  -1   51.79    2.00
   1   4   1   56.99    2.50
   1   4   1   55.39    2.20
   1   4   1   53.79    2.00
   1   4   1   55.29    2.10
   1   4   1   57.69    2.00
   1   4   1   52.39    2.20
   1   4   1   54.19    2.10
   1   4   1   52.59    2.30
  -2  -4  -1   18.40    1.30
  -2  -4  -1   16.00    1.10
  -2  -4  -1   19.80    1.30
  -2  -4  -1   16.60    1.30
  -2  -4  -1   18.50    1.40
  -2  -4  -1   16.40    1.20
  -2  -4  -1   17.10    1.60
   2   4   1   16.30    1.20
   2   4   1   17.90    1.40
   2   4   1   17.00    1.10
   2   4   1   14.80    1.00
   2   4   1   16.70    1.20
   2   4   1   15.80    1.30
  -3  -4  -1   88.79    3.20
  -3  -4  -1   85.69    4.20
  -3  -4  -1   89.29    3.50
  -3  -4  -1   85.59    3.80
  -3  -4  -1   85.89    3.80
   3   4   1   88.99    3.10
   3   4   1   91.19    3.70
   3   4   1   91.99    3.30
   3   4   1   90.19    4.30
   3   4   1   90.19    3.60
   3   4   1   86.19    3.10
   3   4   1   93.19    4.00
   3   4   1   84.39    3.50
  -4  -4  -1    1.30    1.20
  -4  -4  -1    1.10    0.90
  -4  -4  -1    0.40    0.60
  -4  -4  -1    1.80    1.10
  -4  -4  -1    0.00    0.80
  -4  -4  -1    0.80    1.00
  -4  -4  -1    2.70    1.30
  -4  -4  -1    1.50    0.60
  -4  -4  -1    2.50    1.10
   4   4   1    0.50    0.90
   4   4   1    1.80    0.70
   4   4   1    1.30    0.60
   4   4   1    1.90    1.00
   4   4   1    1.40    1.00
   4   4   1    2.30    0.80
   4   4   1    0.90    0.80
   4   4   1    0.80    1.00
   4   4   1    2.60    1.00
   4   4   1    2.30    1.10
  -5  -4  -1    4.10    1.40
  -5  -4  -1    3.80    1.40
  -5  -4  -1    5.80    2.10
  -5  -4  -1    4.20    1.70
  -5  -4  -1    3.70    1.40
  -5  -4  -1    2.70    1.30
  -5  -4  -1    4.80    1.80
  -5  -4  -1    4.00    1.80
   5   4   1    4.90    1.00
   5   4   1    4.90    1.10
   5   4   1    3.80    1.60
   5   4   1    2.30    1.30
   5   4   1    5.40    1.80
   5   4   1    6.40    1.50
   5   4   1    4.30    1.30
   5   4   1    3.20    0.90
   5   4   1    5.70    1.00
  -6  -4  -1    2.60    1.50
  -6  -4  -1    5.10    1.30
  -6  -4  -1    1.50    2.00
  -6  -4  -1    2.60    1.60
   6   4   1    5.60    1.90
   6   4   1    3.70    2.10
   6   4   1    5.10    1.70
   6   4   1    3.40    1.30
   6   4   1    3.30    1.30
   6   4   1    5.60    1.20
   6   4   1    2.50    1.40
   6   4   1    3.70    2.00
   6  -5  -1    0.40    2.30
   6  -5  -1    1.00    1.70
   6  -5  -1    1.00    1.30
   6  -5  -1    2.60    1.90
  -6   5   1   -0.20    2.30
  -6   5   1    1.10    1.60
  -6   5   1   -0.20    1.50
  -6   5   1    2.80    2.40
   5  -5  -1    3.50    1.60
   5  -5  -1    2.00    1.40
   5  -5  -1    3.10    1.40
   5  -5  -1    5.70    1.30
  -5   5   1    4.00    1.20
  -5   5   1    5.20    1.70
  -5   5   1    2.70    1.70
  -5   5   1    2.90    1.70
  -5   5   1    4.70    2.00
  -5   5   1    2.80    1.40
   4  -5  -1   17.60    2.70
   4  -5  -1   11.10    1.80
   4  -5  -1   19.40    2.50
   4  -5  -1   19.70    2.60
   4  -5  -1   14.80    1.10
   4  -5  -1   19.00    2.00
   4  -5  -1   11.30    2.20
  -4   5   1   12.10    2.20
  -4   5   1   21.40    2.50
  -4   5   1   12.20    2.20
  -4   5   1   12.10    2.10
  -4   5   1   21.10    2.70
  -4   5   1   11.20    1.50
  -4   5   1   15.40    1.50
  -4   5   1   20.60    2.40
  -4   5   1   16.60    2.30
  -4   5   1   17.80    2.30
   3  -5  -1  211.38    7.10
   3  -5  -1  201.58    6.60
   3  -5  -1  192.18    7.10
   3  -5  -1  196.88    6.40
   3  -5  -1  197.48    7.00
   3  -5  -1  190.78    5.80
   3  -5  -1  196.38    7.50
  -3   5   1  192.38    6.90
  -3   5   1  193.58    6.90
  -3   5   1  204.58    6.80
  -3   5   1  194.38    6.80
  -3   5   1  198.18    5.90
  -3   5   1  191.48    7.40
  -3   5   1  190.38    6.60
  -3   5   1  186.98    6.80
  -3   5   1  195.38    6.30
  -3   5   1  189.08    6.80
   2  -5  -1   40.00    1.90
   2  -5  -1   42.80    2.10
   2  -5  -1   45.70    2.20
   2  -5  -1   43.10    2.70
   2  -5  -1   48.90    2.50
  -2   5   1   42.70    2.20
  -2   5   1   41.60    2.40
  -2   5   1   45.70    2.40
  -2   5   1   44.20    2.40
  -2   5   1   41.30    2.20
  -2   5   1   44.40    2.40
  -2   5   1   47.90    2.40
  -2   5   1   47.30    2.30
  -2   5   1   36.30    2.60
   1  -5  -1  574.04   15.80
   1  -5  -1  568.24   16.10
   1  -5  -1  597.74   16.50
   1  -5  -1  585.44   15.60
   1  -5  -1  588.64   16.10
   1  -5  -1  584.54   15.70
  -1   5   1  591.94   15.60
  -1   5   1  577.64   16.00
  -1   5   1  590.14   16.00
  -1   5   1  601.34   16.20
  -1   5   1  586.24   15.80
  -1   5   1  585.54   16.10
  -1   5   1  604.14   15.40
  -1   5   1  590.44   15.40
  -1   5   1  599.94   16.30
   0  -5  -1 1634.04   42.60
   0  -5  -1 1632.24   42.10
   0  -5  -1 1657.73   42.60
   0  -5  -1 1671.33   41.90
   0   5   1 1692.33   42.70
   0   5   1 1654.33   42.70
  -1  -5  -1    2.10    0.60
  -1  -5  -1    0.70    0.40
  -1  -5  -1    1.30    0.40
  -1  -5  -1    1.40    0.60
  -1  -5  -1    1.20    0.50
  -1  -5  -1    1.30    0.50
  -1  -5  -1    0.80    0.30
   1   5   1    1.00    0.40
   1   5   1    0.60    0.40
   1   5   1    0.70    0.50
   1   5   1    2.20    0.60
   1   5   1    1.30    0.50
   1   5   1    1.90    0.50
   1   5   1    1.50    0.50
   1   5   1    0.90    0.40
   1   5   1    0.60    0.50
   1   5   1    1.50    0.50
  -2  -5  -1    3.40    0.80
  -2  -5  -1    1.00    0.50
  -2  -5  -1    1.70    0.70
  -2  -5  -1    3.00    0.70
  -2  -5  -1    2.50    0.60
  -2  -5  -1    3.40    0.80
  -2  -5  -1    2.60    0.70
  -2  -5  -1    3.40    0.80
   2   5   1    1.70    0.50
   2   5   1    3.30    0.80
   2   5   1    1.70    0.50
   2   5   1    3.10    0.60
   2   5   1    1.90    0.60
   2   5   1    3.70    1.10
   2   5   1    1.80    0.50
  -3  -5  -1   11.40    1.50
  -3  -5  -1    9.80    1.10
  -3  -5  -1    8.50    1.30
  -3  -5  -1   11.00    1.60
  -3  -5  -1    8.80    1.40
   3   5   1    8.90    1.30
   3   5   1    9.00    1.00
   3   5   1   13.00    1.70
   3   5   1   11.60    1.70
   3   5   1    8.10    1.10
   3   5   1   12.40    2.00
   3   5   1    8.80    1.40
   3   5   1   11.50    1.40
   3   5   1    8.10    1.00
  -4  -5  -1   13.20    2.30
  -4  -5  -1   13.70    2.20
  -4  -5  -1   14.30    2.10
  -4  -5  -1   13.00    1.80
  -4  -5  -1   13.40    1.20
  -4  -5  -1   10.80    1.70
  -4  -5  -1   14.20    1.80
   4   5   1   10.70    2.00
   4   5   1   12.70    1.90
   4   5   1   13.10    1.40
   4   5   1   13.90    1.80
   4   5   1   14.00    2.00
   4   5   1   12.60    1.40
   4   5   1   12.10    1.30
   4   5   1   11.80    1.70
   4   5   1   10.20    1.70
   4   5   1   10.90    1.70
  -5  -5  -1    0.30    1.60
  -5  -5  -1    1.70    2.70
  -5  -5  -1    0.30    1.20
  -5  -5  -1    0.30    1.40
  -5  -5  -1   -0.40    1.20
  -5  -5  -1    1.30    1.40
   5   5   1    0.40    1.10
   5   5   1    0.00    1.00
   5   5   1    1.60    1.20
   5   5   1    0.90    1.20
   5   5   1    0.10    0.80
   5   5   1    0.10    0.80
   5   5   1   -0.30    0.70
  -6  -5  -1   25.80    3.80
  -6  -5  -1   36.70    2.60
  -6  -5  -1   28.30    3.70
  -6  -5  -1   33.30    3.30
   6   5   1   33.50    2.20
   6   5   1   31.10    4.00
   6   5   1   35.10    3.90
   6   5   1   27.30    3.30
   6   5   1   34.70    3.40
   6   5   1   30.40    2.50
   6   5   1   29.20    2.50
   5  -6  -1    2.00    1.30
   5  -6  -1    0.80    1.30
   5  -6  -1    1.70    1.80
   5  -6  -1    1.80    1.50
  -5   6   1    2.60    2.00
  -5   6   1    1.20    1.60
  -5   6   1    1.20    1.30
  -5   6   1    1.90    1.90
  -5   6   1    1.90    1.10
   4  -6  -1   56.99    3.70
   4  -6  -1   54.79    3.70
   4  -6  -1   60.79    3.10
   4  -6  -1   57.49    2.40
   4  -6  -1   49.80    4.10
  -4   6   1   61.49    3.80
  -4   6   1   52.29    3.50
  -4   6   1   55.69    3.60
  -4   6   1   56.49    4.10
  -4   6   1   56.09    3.50
  -4   6   1   51.59    3.50
  -4   6   1   57.99    2.60
  -4   6   1   61.29    4.00
   3  -6  -1  395.76   11.70
   3  -6  -1  399.66   11.00
   3  -6  -1  408.36   12.30
   3  -6  -1  398.76   11.50
   3  -6  -1  385.56   12.10
   3  -6  -1  400.66   12.90
  -3   6   1  398.66   12.90
  -3   6   1  391.76   11.90
  -3   6   1  402.86   11.80
  -3   6   1  393.66   12.10
  -3   6   1  372.96   11.90
  -3   6   1  388.76   11.40
  -3   6   1  378.16   12.00
  -3   6   1  372.96   12.00
  -3   6   1  392.46   11.90
   2  -6  -1   -0.50    0.40
   2  -6  -1   -0.10    0.40
   2  -6  -1   -0.20    0.30
   2  -6  -1   -0.30    0.40
   2  -6  -1   -0.50    0.40
   2  -6  -1    0.10    0.80
  -2   6   1   -0.20    0.60
  -2   6   1   -0.40    0.50
  -2   6   1    0.00    0.60
  -2   6   1    0.00    0.50
  -2   6   1   -0.30    0.50
  -2   6   1    0.00    0.40
  -2   6   1   -0.10    0.30
  -2   6   1   -0.40    0.60
  -2   6   1    0.00    0.40
   1  -6  -1   32.10    2.20
   1  -6  -1   35.90    1.80
   1  -6  -1   32.50    1.90
   1  -6  -1   33.00    2.00
  -1   6   1   38.70    2.20
  -1   6   1   36.00    2.20
  -1   6   1   32.00    1.70
  -1   6   1   38.40    2.40
  -1   6   1   36.10    1.70
  -1   6   1   37.50    2.10
  -1   6   1   36.80    2.10
  -1   6   1   35.50    1.50
  -1   6   1   38.20    2.00
  -1   6   1   34.30    2.00
  -1   6   1   32.70    1.80
   0  -6  -1  188.58    5.90
   0  -6  -1  184.18    5.70
   0  -6  -1  176.48    5.70
   0  -6  -1  173.08    5.60
   0  -6  -1  190.68    5.80
   0  -6  -1  178.28    6.10
   0  -6  -1  176.68    5.30
   0   6   1  171.88    5.70
   0   6   1  175.78    6.10
   0   6   1  177.08    5.60
   0   6   1  172.78    6.20
   0   6   1  185.48    5.80
   0   6   1  180.28    5.90
   0   6   1  178.58    5.50
   0   6   1  183.38    6.10
   0   6   1  190.58    5.70
  -1  -6  -1    8.80    1.00
  -1  -6  -1    8.60    1.00
  -1  -6  -1   11.70    1.30
  -1  -6  -1   11.50    0.90
  -1  -6  -1   12.00    1.30
  -1  -6  -1   10.80    1.00
  -1  -6  -1   11.20    1.30
  -1  -6  -1    9.00    0.80
  -1  -6  -1    8.60    1.20
  -1  -6  -1   12.60    1.40
   1   6   1   10.60    1.50
   1   6   1   12.60    1.50
   1   6   1   12.00    1.30
   1   6   1   11.30    1.10
   1   6   1   11.10    1.10
   1   6   1   10.20    0.90
   1   6   1   12.90    1.30
   1   6   1    9.00    0.90
   1   6   1   11.40    1.30
  -2  -6  -1   -0.10    0.50
  -2  -6  -1    0.30    0.40
  -2  -6  -1   -0.10    0.40
  -2  -6  -1    0.30    0.40
  -2  -6  -1   -0.10    0.50
  -2  -6  -1    0.00    0.60
  -2  -6  -1    0.50    0.50
  -2  -6  -1   -0.10    0.50
   2   6   1   -0.10    0.50
   2   6   1   -0.30    0.30
   2   6   1   -0.30    0.40
   2   6   1    0.30    0.50
   2   6   1    0.20    0.40
   2   6   1   -0.20    0.50
   2   6   1    0.20    0.40
   2   6   1   -0.10    0.40
   2   6   1    0.00    0.30
  -3  -6  -1   80.79    3.70
  -3  -6  -1   93.09    4.10
  -3  -6  -1   84.59    3.80
  -3  -6  -1   88.89    4.50
  -3  -6  -1   83.69    3.80
  -3  -6  -1   84.79    4.20
  -3  -6  -1   88.59    3.40
   3   6   1   90.59    3.70
   3   6   1   82.89    3.30
   3   6   1   91.09    3.50
   3   6   1   88.09    4.20
   3   6   1   85.49    3.10
   3   6   1   78.59    4.30
   3   6   1   76.19    3.80
   3   6   1   86.59    3.90
   3   6   1   81.89    3.70
  -4  -6  -1   12.50    2.50
  -4  -6  -1   11.30    1.80
  -4  -6  -1   13.20    2.10
  -4  -6  -1   12.00    2.20
  -4  -6  -1   12.30    1.90
  -4  -6  -1   11.20    1.70
  -4  -6  -1   14.80    2.30
   4   6   1   11.20    1.80
   4   6   1   14.20    2.10
   4   6   1   12.00    2.20
   4   6   1   13.50    1.50
   4   6   1   12.00    1.80
   4   6   1   13.90    1.80
   4   6   1   16.10    1.50
   4   6   1   18.20    2.40
   4   6   1   17.10    2.70
   4   6   1   16.40    2.10
  -5  -6  -1    3.70    1.70
  -5  -6  -1    3.50    1.60
  -5  -6  -1    3.70    2.20
  -5  -6  -1    4.30    1.90
  -5  -6  -1    4.20    1.80
  -5  -6  -1    2.80    1.70
   5   6   1    5.50    1.20
   5   6   1    3.50    1.80
   5   6   1    4.90    1.70
   5   6   1    5.30    1.70
   5   6   1    4.20    1.10
   5   6   1    5.00    1.50
   5   6   1    3.40    1.40
   5   6   1    5.50    1.60
   5   6   1    4.50    1.20
  -6  -6  -1    0.60    1.80
  -6  -6  -1    0.00    1.80
  -6  -6  -1   -0.10    1.90
  -6  -6  -1    0.00    0.90
   6   6   1    0.90    1.50
   6   6   1    0.30    1.30
   6   6   1    0.40    1.10
   6   6   1   -0.20    0.90
   6   6   1   -0.70    1.30
   6   6   1    0.40    1.80
   6   6   1    0.20    1.60
   5  -7  -1    3.90    1.40
   5  -7  -1    0.30    1.40
   5  -7  -1    2.80    2.20
   5  -7  -1    2.20    0.90
   5  -7  -1    1.80    1.60
  -5   7   1    3.00    2.10
  -5   7   1    1.90    1.30
  -5   7   1    2.80    1.70
  -5   7   1    3.90    2.10
  -5   7   1    1.30    2.00
   4  -7  -1   22.50    2.10
   4  -7  -1   16.90    2.30
   4  -7  -1   21.80    1.80
   4  -7  -1   31.00    3.70
  -4   7   1   23.50    2.80
  -4   7   1   24.30    3.10
  -4   7   1   19.40    2.20
  -4   7   1   21.50    3.00
  -4   7   1   21.10    2.30
  -4   7   1   18.10    3.00
  -4   7   1   22.60    2.70
   3  -7  -1   18.00    2.40
   3  -7  -1   21.90    2.80
   3  -7  -1   17.70    2.10
   3  -7  -1   14.80    1.60
   3  -7  -1   20.90    2.10
   3  -7  -1   19.10    1.70
   3  -7  -1   19.40    1.90
  -3   7   1   19.30    2.10
  -3   7   1   20.10    2.10
  -3   7   1   32.60    3.80
  -3   7   1   24.20    2.70
  -3   7   1   15.80    2.00
  -3   7   1   21.40    2.70
  -3   7   1   22.80    1.90
  -3   7   1   19.50    2.20
  -3   7   1   21.60    2.00
  -3   7   1   18.60    2.70
   2  -7  -1   40.50    3.00
   2  -7  -1   39.30    2.40
   2  -7  -1   42.30    2.40
   2  -7  -1   43.40    2.70
   2  -7  -1   38.90    2.70
   2  -7  -1   43.50    2.70
  -2   7   1   45.30    3.00
  -2   7   1   42.40    2.70
  -2   7   1   45.20    2.60
  -2   7   1   43.60    2.20
  -2   7   1   42.50    1.80
  -2   7   1   45.70    2.40
  -2   7   1   42.90    2.60
  -2   7   1   42.20    2.50
  -2   7   1   42.40    2.70
  -2   7   1   45.80    2.50
   1  -7  -1   26.00    1.50
   1  -7  -1   26.80    2.20
   1  -7  -1   22.60    1.90
   1  -7  -1   27.90    1.90
   1  -7  -1   28.20    1.70
   1  -7  -1   29.60    1.90
  -1   7   1   28.90    1.90
  -1   7   1   24.60    1.70
  -1   7   1   26.50    2.20
  -1   7   1   27.30    1.40
  -1   7   1   28.60    1.90
  -1   7   1   28.00    2.00
  -1   7   1   25.60    1.60
  -1   7   1   28.40    1.70
  -1   7   1   25.40    1.90
  -1   7   1   29.40    1.70
   0  -7  -1   -0.10    0.30
   0  -7  -1   -0.10    0.30
   0  -7  -1   -0.10    0.40
   0  -7  -1    0.10    0.40
   0  -7  -1    0.80    0.70
   0  -7  -1    0.00    0.50
   0  -7  -1    0.00    0.30
   0   7   1    0.20    0.60
   0   7   1    0.10    0.50
   0   7   1    0.20    0.50
   0   7   1   -0.30    0.40
   0   7   1    0.00    0.30
   0   7   1    0.20    0.40
   0   7   1    0.30    0.50
   0   7   1    0.50    0.50
  -1  -7  -1    2.80    0.70
  -1  -7  -1    2.30    0.70
  -1  -7  -1    7.20    1.50
  -1  -7  -1    2.30    0.60
  -1  -7  -1    3.60    0.90
  -1  -7  -1    2.90    0.70
  -1  -7  -1    2.30    0.80
  -1  -7  -1    3.40    0.80
  -1  -7  -1    3.40    0.60
   1   7   1    5.20    0.90
   1   7   1    2.80    0.80
   1   7   1    1.80    0.60
   1   7   1    4.00    0.70
   1   7   1    3.60    0.80
   1   7   1    1.70    0.60
   1   7   1    3.20    1.10
   1   7   1    4.00    0.80
   1   7   1    3.20    0.80
   1   7   1    4.30    1.00
  -2  -7  -1    2.40    0.90
  -2  -7  -1    1.00    0.70
  -2  -7  -1    0.30    0.40
  -2  -7  -1    0.30    0.60
  -2  -7  -1    1.20    0.90
  -2  -7  -1   -0.10    0.40
  -2  -7  -1   -0.10    0.70
  -2  -7  -1    0.80    0.60
   2   7   1    0.20    0.60
   2   7   1    0.40    0.50
   2   7   1    0.50    0.40
   2   7   1    0.80    0.70
   2   7   1    0.30    0.40
   2   7   1    1.20    0.70
   2   7   1   -0.30    0.60
   2   7   1    0.20    0.60
  -3  -7  -1   -0.30    0.70
  -3  -7  -1   -0.10    0.80
  -3  -7  -1    0.20    0.80
  -3  -7  -1    0.00    0.90
  -3  -7  -1    0.20    0.70
  -3  -7  -1    0.10    0.80
  -3  -7  -1   -0.40    0.50
   3   7   1    0.20    0.60
   3   7   1    0.10    0.80
   3   7   1    0.00    0.60
   3   7   1    0.40    0.50
   3   7   1    0.60    0.80
   3   7   1   -0.30    0.50
   3   7   1   -0.20    0.70
   3   7   1   -0.10    0.70
  -4  -7  -1    1.20    1.30
  -4  -7  -1    0.40    1.20
  -4  -7  -1    2.80    1.50
  -4  -7  -1    1.70    0.80
  -4  -7  -1    0.50    1.10
  -4  -7  -1    2.60    1.30
  -4  -7  -1    0.40    0.60
  -4  -7  -1    1.50    1.30
   4   7   1    1.10    0.90
   4   7   1    2.70    1.00
   4   7   1    1.10    1.20
   4   7   1    2.10    0.80
   4   7   1    2.00    1.10
   4   7   1    2.90    1.20
   4   7   1    1.80    1.00
   4   7   1    0.60    0.90
   4   7   1    1.60    1.60
  -5  -7  -1    2.50    2.10
  -5  -7  -1    3.50    1.00
  -5  -7  -1    4.80    1.90
  -5  -7  -1    1.80    1.60
  -5  -7  -1    3.50    1.70
  -5  -7  -1    2.40    1.90
  -5  -7  -1    3.60    2.10
   5   7   1    3.10    1.40
   5   7   1    3.40    1.50
   5   7   1    1.40    1.40
   5   7   1    2.80    1.30
   5   7   1    2.70    1.00
   5   7   1    0.40    1.50
   5   7   1    4.20    1.50
   5   7   1    2.20    1.10
  -6  -7  -1    1.40    2.00
  -6  -7  -1    0.20    2.30
  -6  -7  -1    0.10    1.40
   6   7   1    1.40    2.30
   6   7   1   -0.40    1.80
   6   7   1    1.00    1.80
   6   7   1    1.00    1.10
   6   7   1    1.50    1.90
   6   7   1   -0.20    1.50
   5  -8  -1    7.00    2.40
   5  -8  -1    7.20    1.70
   5  -8  -1    5.10    2.30
   5  -8  -1    7.80    1.50
   5  -8  -1    6.60    2.20
  -5   8   1    4.90    2.00
  -5   8   1    7.50    1.90
  -5   8   1    7.00    2.30
  -5   8   1    2.10    1.70
  -5   8   1    3.70    2.40
   4  -8  -1    3.60    1.80
   4  -8  -1    0.80    0.90
   4  -8  -1    2.40    1.60
   4  -8  -1    1.20    1.20
   4  -8  -1    1.80    1.40
  -4   8   1    1.70    1.80
  -4   8   1    2.50    1.30
  -4   8   1    2.40    1.40
  -4   8   1    0.50    1.10
  -4   8   1    2.50    1.80
   3  -8  -1    6.00    1.40
   3  -8  -1    8.50    1.50
   3  -8  -1   10.20    1.90
   3  -8  -1    8.60    2.30
   3  -8  -1    7.70    1.40
   3  -8  -1    7.60    1.20
  -3   8   1    7.70    1.90
  -3   8   1    5.30    1.20
  -3   8   1    3.60    1.00
  -3   8   1    8.20    1.80
  -3   8   1    7.90    1.50
  -3   8   1    6.80    1.70
  -3   8   1    7.90    1.50
  -3   8   1    6.70    1.40
  -3   8   1    4.60    1.70
  -3   8   1    6.80    1.70
   2  -8  -1   12.40    1.50
   2  -8  -1    7.90    1.10
   2  -8  -1    9.00    1.80
   2  -8  -1   14.70    2.10
   2  -8  -1    8.30    1.20
   2  -8  -1   10.10    1.80
  -2   8   1   12.00    2.10
  -2   8   1   10.50    1.30
  -2   8   1   11.10    1.80
  -2   8   1   10.00    1.10
  -2   8   1    7.00    1.10
  -2   8   1    8.90    1.40
  -2   8   1   13.60    1.80
  -2   8   1    9.40    1.50
  -2   8   1   12.50    1.80
  -2   8   1    8.90    1.80
  -2   8   1    8.80    1.60
   1  -8  -1   53.59    3.30
   1  -8  -1   55.19    3.20
   1  -8  -1   50.89    2.90
   1  -8  -1   51.19    2.60
   1  -8  -1   52.89    2.70
  -1   8   1   54.29    2.60
  -1   8   1   54.59    2.50
  -1   8   1   55.09    3.20
  -1   8   1   52.39    3.00
  -1   8   1   51.19    3.20
  -1   8   1   54.39    2.90
  -1   8   1   56.59    3.10
  -1   8   1   52.39    2.80
  -1   8   1   55.29    2.70
  -1   8   1   51.69    2.00
  -1   8   1   54.09    2.80
   0  -8  -1   28.80    1.90
   0  -8  -1   29.80    2.00
   0  -8  -1   31.70    2.40
   0  -8  -1   27.80    2.00
   0  -8  -1   30.90    1.90
   0  -8  -1   25.30    2.10
   0   8   1   25.80    2.00
   0   8   1   31.10    1.90
   0   8   1   29.20    1.80
   0   8   1   31.10    2.10
   0   8   1   24.30    2.20
   0   8   1   33.50    2.10
   0   8   1   28.30    1.90
   0   8   1   30.30    2.30
  -1  -8  -1   12.20    1.50
  -1  -8  -1   12.10    1.50
  -1  -8  -1   10.60    1.50
  -1  -8  -1   15.20    2.10
  -1  -8  -1   12.80    1.00
  -1  -8  -1   12.30    1.20
  -1  -8  -1   11.40    1.50
  -1  -8  -1    9.70    1.50
   1   8   1   10.20    1.10
   1   8   1   12.10    1.50
   1   8   1    9.60    1.30
   1   8   1   11.50    1.20
   1   8   1    8.60    1.20
   1   8   1   12.50    1.70
   1   8   1   12.60    1.80
  -2  -8  -1   50.19    2.60
  -2  -8  -1   48.40    2.60
  -2  -8  -1   51.79    3.50
  -2  -8  -1   52.59    3.00
  -2  -8  -1   49.10    2.90
  -2  -8  -1   45.80    2.30
  -2  -8  -1   49.70    2.90
  -2  -8  -1   48.20    3.20
  -2  -8  -1   48.20    2.80
   2   8   1   44.80    2.40
   2   8   1   46.40    3.20
   2   8   1   45.00    2.80
   2   8   1   46.80    2.90
   2   8   1   48.80    2.60
   2   8   1   44.10    2.60
   2   8   1   47.90    2.30
   2   8   1   51.49    2.80
   2   8   1   50.29    2.60
  -3  -8  -1    2.20    1.20
  -3  -8  -1    0.00    0.90
  -3  -8  -1    1.40    0.90
  -3  -8  -1    0.70    1.00
  -3  -8  -1    1.40    0.80
  -3  -8  -1    1.40    1.20
  -3  -8  -1   -0.20    0.90
   3   8   1    1.50    1.00
   3   8   1    0.50    0.70
   3   8   1    1.10    0.80
   3   8   1   -0.20    1.10
   3   8   1    0.50    0.70
   3   8   1    0.90    0.70
   3   8   1    0.30    0.80
   3   8   1    1.00    0.90
   3   8   1    1.50    1.10
  -4  -8  -1    0.80    1.00
  -4  -8  -1   -0.60    1.30
  -4  -8  -1   -0.40    1.30
  -4  -8  -1    0.20    0.90
  -4  -8  -1   -0.50    1.10
  -4  -8  -1    0.10    0.80
  -4  -8  -1    1.20    1.60
   4   8   1    0.20    0.70
   4   8   1    1.30    1.20
   4   8   1   -1.20    2.40
   4   8   1    0.20    1.20
   4   8   1    0.60    0.90
   4   8   1    0.90    0.70
   4   8   1    0.20    1.20
  -5  -8  -1    2.80    2.30
  -5  -8  -1    1.00    2.10
  -5  -8  -1    1.60    1.80
  -5  -8  -1    1.50    1.20
  -5  -8  -1    1.70    1.00
  -5  -8  -1    3.30    2.00
  -5  -8  -1    2.70    2.30
   5   8   1    3.10    1.20
   5   8   1    6.30    2.20
   5   8   1    2.80    1.60
   5   8   1    2.80    1.40
   5   8   1    1.30    1.30
   5   8   1    1.90    1.60
   5   8   1    3.00    1.20
   5   8   1    1.50    1.50
   6   8   1   -1.40    1.60
   6   8   1   -0.50    1.70
   5  -9  -1   -0.60    1.40
   5  -9  -1    2.60    2.00
   5  -9  -1    2.30    1.80
   5  -9  -1    0.50    1.30
   5  -9  -1    0.80    2.30
  -5   9   1    1.60    2.10
  -5   9   1    0.40    1.40
   4  -9  -1   -0.20    1.40
   4  -9  -1   -0.30    1.40
   4  -9  -1   -0.20    1.10
   4  -9  -1    0.10    1.10
   4  -9  -1    0.10    0.90
  -4   9   1    0.70    1.40
  -4   9   1    0.40    0.90
  -4   9   1   -0.20    1.50
  -4   9   1   -0.10    1.20
  -4   9   1    0.20    1.70
   3  -9  -1    1.20    0.80
   3  -9  -1    1.70    1.30
   3  -9  -1    1.40    1.60
   3  -9  -1    2.40    1.50
  -3   9   1    1.70    0.80
  -3   9   1    0.70    1.30
  -3   9   1    2.30    1.50
  -3   9   1    1.20    0.90
  -3   9   1    0.00    1.30
  -3   9   1    0.40    1.20
   2  -9  -1    2.90    1.80
   2  -9  -1    5.70    1.40
   2  -9  -1    5.20    1.20
   2  -9  -1    5.90    1.40
   2  -9  -1    6.00    1.20
   2  -9  -1    7.20    1.40
  -2   9   1    5.50    1.90
  -2   9   1    4.10    1.20
  -2   9   1    7.80    1.20
  -2   9   1    7.50    1.00
  -2   9   1    7.10    2.80
  -2   9   1    6.80    1.50
  -2   9   1    5.60    1.20
  -2   9   1    4.00    1.20
  -2   9   1   10.70    2.20
   1  -9  -1   14.00    1.60
   1  -9  -1   12.50    1.70
   1  -9  -1   20.60    2.60
   1  -9  -1   16.10    1.70
   1  -9  -1   12.80    2.10
   1  -9  -1   10.10    1.20
  -1   9   1   15.70    2.00
  -1   9   1   18.30    2.20
  -1   9   1   18.30    2.40
  -1   9   1   15.60    1.50
  -1   9   1   17.20    1.70
  -1   9   1   12.60    1.50
  -1   9   1   14.40    1.00
  -1   9   1   19.70    3.20
  -1   9   1   15.50    1.70
  -1   9   1   16.00    2.20
  -1   9   1   15.40    2.30
  -1   9   1   13.80    1.60
   0  -9  -1    6.90    1.00
   0  -9  -1   12.40    2.10
   0  -9  -1   11.10    1.50
   0  -9  -1   11.40    1.50
   0  -9  -1    9.90    1.20
   0  -9  -1    6.40    1.50
   0   9   1   12.10    2.00
   0   9   1    7.80    1.20
   0   9   1    8.10    1.30
   0   9   1   13.50    2.10
   0   9   1   11.80    1.50
   0   9   1   13.10    1.70
   0   9   1    8.60    1.40
   0   9   1   11.80    1.70
   0   9   1   12.50    1.60
  -1  -9  -1    4.50    0.80
  -1  -9  -1    4.60    1.10
  -1  -9  -1    3.90    1.30
  -1  -9  -1    4.90    1.40
  -1  -9  -1    6.20    1.20
  -1  -9  -1    6.20    1.20
  -1  -9  -1    6.90    0.90
  -1  -9  -1    5.60    1.20
   1   9   1    5.00    1.10
   1   9   1   10.10    1.70
   1   9   1    4.20    1.20
   1   9   1    6.60    1.20
   1   9   1    4.90    1.10
   1   9   1    4.20    1.10
   1   9   1    5.30    1.00
   1   9   1    7.30    1.30
   1   9   1    7.10    1.20
   1   9   1    5.20    1.10
  -2  -9  -1    5.10    1.30
  -2  -9  -1    5.70    1.10
  -2  -9  -1    5.80    1.70
  -2  -9  -1    6.80    1.60
  -2  -9  -1    5.90    1.30
  -2  -9  -1    5.20    1.40
  -2  -9  -1    5.10    1.00
  -2  -9  -1    6.50    1.30
  -2  -9  -1    4.00    0.90
  -2  -9  -1    5.00    1.30
   2   9   1    6.00    1.50
   2   9   1    3.20    1.00
   2   9   1    4.80    1.00
   2   9   1    7.80    1.60
   2   9   1    6.50    1.50
   2   9   1    7.30    1.40
   2   9   1    3.80    1.10
   2   9   1    5.90    1.10
   2   9   1    6.40    1.50
  -3  -9  -1   21.10    2.30
  -3  -9  -1   28.30    2.70
  -3  -9  -1   20.40    2.70
  -3  -9  -1   29.70    2.20
  -3  -9  -1   25.70    2.90
  -3  -9  -1   27.60    3.20
  -3  -9  -1   26.10    2.60
   3   9   1   24.60    2.20
   3   9   1   25.40    2.40
   3   9   1   23.30    1.80
   3   9   1   28.30    2.10
   3   9   1   24.00    2.90
   3   9   1   22.00    2.60
   3   9   1   25.90    2.20
   3   9   1   30.40    2.70
   3   9   1   26.00    2.30
  -4  -9  -1    5.80    1.60
  -4  -9  -1    3.40    1.80
  -4  -9  -1    4.10    2.00
  -4  -9  -1    4.20    1.30
  -4  -9  -1    4.50    1.70
  -4  -9  -1    3.90    2.10
   4   9   1    6.30    1.10
   4   9   1    3.70    1.40
   4   9   1    6.60    1.70
   4   9   1    5.60    1.50
   4   9   1    8.00    1.90
   4   9   1    7.90    1.50
   4   9   1    9.10    1.90
  -5  -9  -1   -0.60    1.70
  -5  -9  -1   -0.90    2.50
  -5  -9  -1    0.70    1.30
  -5  -9  -1    0.20    2.60
  -5  -9  -1    0.30    1.30
  -5  -9  -1    0.70    0.90
   5   9   1   -0.70    1.10
   5   9   1    0.20    1.20
   5   9   1   -0.10    1.30
   5   9   1   -0.10    1.20
   5   9   1   -0.80    1.50
   5   9   1    0.00    1.10
   4 -10  -1   18.30    2.40
   4 -10  -1   10.80    2.60
   4 -10  -1   13.30    2.00
   4 -10  -1    7.80    2.00
  -4  10   1   10.80    2.90
  -4  10   1    8.80    1.70
  -4  10   1   10.80    2.70
  -4  10   1   12.10    3.00
  -4  10   1   12.30    2.20
   3 -10  -1    5.60    1.40
   3 -10  -1    4.90    1.30
   3 -10  -1    5.40    1.80
   3 -10  -1    7.70    1.80
  -3  10   1    7.30    2.30
  -3  10   1    4.40    1.40
  -3  10   1    9.20    1.80
  -3  10   1    8.50    2.40
  -3  10   1    4.80    1.70
   2 -10  -1    1.90    0.90
   2 -10  -1    1.60    1.00
   2 -10  -1    1.40    1.00
   2 -10  -1    1.90    0.90
   2 -10  -1    1.50    1.40
   2 -10  -1    0.80    1.40
  -2  10   1    0.00    0.80
  -2  10   1    3.60    1.40
  -2  10   1    0.60    1.30
  -2  10   1    1.10    1.30
  -2  10   1    0.70    1.10
  -2  10   1    0.70    1.00
  -2  10   1    2.10    0.90
  -2  10   1    0.50    1.10
  -2  10   1    0.90    0.90
  -2  10   1    1.80    0.80
   1 -10  -1    2.10    1.10
   1 -10  -1    5.80    1.80
   1 -10  -1    8.00    1.50
   1 -10  -1    3.30    1.10
   1 -10  -1    4.60    1.10
  -1  10   1    3.60    1.00
  -1  10   1    5.00    1.70
  -1  10   1    4.10    1.40
  -1  10   1    7.30    1.80
  -1  10   1    4.30    1.20
  -1  10   1    4.10    1.30
  -1  10   1    4.60    1.40
  -1  10   1    6.60    1.50
  -1  10   1    3.90    1.30
  -1  10   1    5.70    1.20
   0 -10  -1    3.90    1.10
   0 -10  -1    4.70    1.20
   0 -10  -1    5.20    1.30
   0 -10  -1    4.50    0.90
   0 -10  -1    5.10    1.50
   0 -10  -1    2.80    1.50
   0 -10  -1    5.40    1.20
   0  10   1    5.80    1.40
   0  10   1    4.70    1.20
   0  10   1    5.30    1.30
   0  10   1    3.70    0.90
   0  10   1    8.80    2.10
   0  10   1    6.60    1.40
   0  10   1    3.10    1.10
   0  10   1    4.70    1.20
   0  10   1    3.50    1.30
   0  10   1    4.70    1.10
   0  10   1    4.40    1.20
  -1 -10  -1    7.00    1.40
  -1 -10  -1    8.80    1.80
  -1 -10  -1    6.10    1.30
  -1 -10  -1    4.70    1.30
  -1 -10  -1    7.10    1.10
  -1 -10  -1    6.20    1.00
  -1 -10  -1    7.20    1.40
  -1 -10  -1    6.70    1.70
   1  10   1    5.20    1.40
   1  10   1    7.20    1.80
   1  10   1    5.90    1.20
   1  10   1    3.20    1.00
   1  10   1    4.40    0.90
   1  10   1    4.60    1.20
   1  10   1    6.90    1.40
   1  10   1    7.00    1.50
   1  10   1    8.40    1.70
   1  10   1   11.40    1.70
  -2 -10  -1   37.00    2.60
  -2 -10  -1   40.60    2.40
  -2 -10  -1   40.80    2.30
  -2 -10  -1   37.50    3.10
  -2 -10  -1   36.40    2.80
  -2 -10  -1   42.90    2.70
  -2 -10  -1   38.60    3.30
  -2 -10  -1   44.60    3.00
   2  10   1   36.90    3.10
   2  10   1   39.00    2.70
   2  10   1   43.30    3.10
   2  10   1   38.30    2.30
   2  10   1   37.40    2.70
   2  10   1   36.30    2.80
   2  10   1   37.50    3.40
   2  10   1   36.60    2.60
  -3 -10  -1  176.78    7.00
  -3 -10  -1  176.48    7.50
  -3 -10  -1  194.48    6.80
  -3 -10  -1  184.68    6.80
  -3 -10  -1  181.88    6.70
  -3 -10  -1  174.38    7.20
  -3 -10  -1  177.88    8.00
   3  10   1  168.98    6.00
   3  10   1  177.78    8.30
   3  10   1  180.18    6.90
   3  10   1  180.18    7.20
   3  10   1  184.78    7.10
   3  10   1  191.28    6.60
   3  10   1  191.08    7.70
   3  10   1  173.18    8.00
  -4 -10  -1    2.00    2.20
  -4 -10  -1    1.70    1.40
  -4 -10  -1    0.30    0.90
  -4 -10  -1    0.90    1.80
  -4 -10  -1    1.00    1.70
  -4 -10  -1    1.00    1.80
  -4 -10  -1    0.80    1.50
   4  10   1    0.90    1.00
   4  10   1    2.00    1.60
   4  10   1    1.20    1.40
   4  10   1    4.30    1.20
   4  10   1    1.20    1.30
   4  10   1    1.50    1.30
  -5 -10  -1    0.10    2.60
  -5 -10  -1   -0.90    1.80
  -5 -10  -1    0.90    1.60
  -5 -10  -1    1.40    2.00
  -5 -10  -1    0.50    1.10
   5  10   1    0.70    1.10
   5  10   1    1.00    1.50
   5  10   1   -0.30    1.70
   5  10   1    0.10    1.30
   5  10   1    0.40    1.20
   5  10   1    2.00    1.70
   5  10   1    2.20    1.70
   4 -11  -1    0.40    1.30
   4 -11  -1    1.10    1.30
   4 -11  -1    2.20    1.50
   4 -11  -1    0.70    2.10
  -4  11   1    1.20    2.00
  -4  11   1    0.00    2.00
  -4  11   1    0.70    1.50
  -4  11   1    1.20    1.60
   3 -11  -1    7.10    1.70
   3 -11  -1    8.60    1.70
   3 -11  -1    6.70    2.30
   3 -11  -1    8.20    2.10
  -3  11   1    4.60    1.90
  -3  11   1    2.30    1.50
  -3  11   1    5.60    2.20
  -3  11   1    5.10    1.40
  -3  11   1    7.80    1.70
   2 -11  -1    0.70    0.90
   2 -11  -1   -1.00    0.70
   2 -11  -1    0.00    1.10
   2 -11  -1    0.20    1.10
  -2  11   1   -0.10    0.70
  -2  11   1    0.70    1.40
  -2  11   1    0.80    1.20
  -2  11   1   -0.20    0.70
  -2  11   1    0.60    1.70
  -2  11   1    0.20    1.40
  -2  11   1   -0.50    0.80
  -2  11   1    0.70    1.30
   1 -11  -1    1.10    0.90
   1 -11  -1    0.30    0.90
   1 -11  -1    0.80    1.60
   1 -11  -1    0.50    0.70
   1 -11  -1    0.00    0.60
   1 -11  -1   -0.30    1.00
  -1  11   1   -0.50    0.90
  -1  11   1    0.60    1.00
  -1  11   1    0.00    1.30
  -1  11   1    0.60    1.40
  -1  11   1    0.60    1.00
  -1  11   1   -0.20    0.90
  -1  11   1    0.40    1.10
  -1  11   1    0.80    1.10
  -1  11   1    0.40    0.80
  -1  11   1   -0.10    0.90
   0 -11  -1   73.69    3.80
   0 -11  -1   71.09    3.90
   0 -11  -1   76.89    3.10
   0 -11  -1   78.59    3.70
   0 -11  -1   72.49    4.40
   0  11   1   77.09    4.70
   0  11   1   78.19    4.20
   0  11   1   71.79    3.80
   0  11   1   74.79    4.40
   0  11   1   72.09    4.50
   0  11   1   76.69    3.90
   0  11   1   67.09    3.80
   0  11   1   74.19    4.00
   0  11   1   69.79    3.50
   0  11   1   74.09    3.90
  -1 -11  -1    1.20    0.80
  -1 -11  -1    2.10    1.00
  -1 -11  -1    0.90    1.10
  -1 -11  -1    2.20    1.10
  -1 -11  -1    1.60    1.00
  -1 -11  -1    2.50    1.50
  -1 -11  -1    0.90    0.70
   1  11   1    0.80    1.10
   1  11   1    1.10    1.00
   1  11   1    2.00    1.10
   1  11   1    2.00    0.90
   1  11   1    1.90    1.20
   1  11   1    2.50    1.30
   1  11   1    3.20    1.40
   1  11   1    1.90    1.00
   1  11   1    0.70    0.90
  -2 -11  -1    0.50    1.50
  -2 -11  -1    1.40    0.80
  -2 -11  -1   -0.40    1.00
  -2 -11  -1    0.90    1.10
  -2 -11  -1    0.10    0.80
  -2 -11  -1    0.80    1.10
  -2 -11  -1    1.00    0.70
   2  11   1    1.20    1.00
   2  11   1    0.90    1.60
   2  11   1    1.30    0.90
   2  11   1    0.60    0.90
   2  11   1    1.00    1.10
  -3 -11  -1   11.30    2.10
  -3 -11  -1   16.20    2.60
  -3 -11  -1   18.60    2.40
  -3 -11  -1   22.20    2.60
  -3 -11  -1   14.60    2.30
  -3 -11  -1   16.90    3.10
   3  11   1   20.30    2.40
   3  11   1   10.80    1.80
   3  11   1   12.90    2.20
   3  11   1   13.60    2.00
   3  11   1   12.30    1.70
   3  11   1   15.30    2.70
   3  11   1   14.10    2.10
  -4 -11  -1   21.60    3.40
  -4 -11  -1   22.10    2.50
  -4 -11  -1   22.00    3.50
  -4 -11  -1   27.50    3.20
  -4 -11  -1   21.90    3.30
  -4 -11  -1   20.10    3.10
  -4 -11  -1   17.90    2.60
   4  11   1   24.30    2.90
   4  11   1   26.60    2.40
   4  11   1   23.10    3.00
   4  11   1   26.80    3.30
   4  11   1   21.30    2.30
  -5 -11  -1    0.70    2.50
  -5 -11  -1    0.90    1.90
  -5 -11  -1    0.10    2.20
   5  11   1    1.60    1.90
   5  11   1    1.10    1.80
   5  11   1    1.80    1.40
   5  11   1    1.50    1.60
   5  11   1    3.20    2.00
   5  11   1    0.90    1.90
   3 -12  -1   17.30    3.10
   3 -12  -1   15.20    2.20
   3 -12  -1   14.20    2.70
  -3  12   1   12.40    2.70
  -3  12   1    9.00    2.20
  -3  12   1   13.70    2.70
  -3  12   1   10.90    2.50
  -3  12   1   18.60    2.30
  -3  12   1   18.00    2.80
   2 -12  -1    1.30    1.00
   2 -12  -1    0.00    1.40
   2 -12  -1   -0.60    1.10
   2 -12  -1    0.10    1.20
  -2  12   1    0.20    1.10
  -2  12   1    0.60    1.30
  -2  12   1    0.40    1.40
  -2  12   1    0.10    1.10
  -2  12   1   -0.30    1.20
  -2  12   1   -0.60    1.20
   1 -12  -1   -0.80    0.80
   1 -12  -1    0.00    1.10
   1 -12  -1    0.50    1.00
   1 -12  -1    0.70    0.90
  -1  12   1   -0.30    0.90
  -1  12   1   -0.50    1.30
  -1  12   1   -0.90    1.30
  -1  12   1   -0.30    1.10
  -1  12   1    0.00    1.10
  -1  12   1    0.20    1.20
   0 -12  -1    2.90    1.30
   0 -12  -1    2.20    1.00
   0 -12  -1    3.10    1.00
   0 -12  -1    3.80    2.10
   0  12   1    3.10    1.70
   0  12   1    2.80    1.40
   0  12   1    1.70    1.40
   0  12   1    2.50    1.20
   0  12   1    3.30    1.80
   0  12   1    1.70    1.40
   0  12   1    2.80    1.40
   0  12   1    2.10    1.00
   0  12   1    2.40    1.30
  -1 -12  -1    1.20    0.90
  -1 -12  -1    3.70    1.30
  -1 -12  -1    5.00    1.50
  -1 -12  -1    3.70    2.00
  -1 -12  -1    3.00    1.70
   1  12   1    2.60    1.00
   1  12   1    4.70    1.30
   1  12   1    3.50    1.30
   1  12   1    4.10    1.50
   1  12   1    3.20    1.50
   1  12   1    2.30    2.00
   1  12   1    2.60    1.20
   1  12   1    6.20    1.70
   1  12   1    3.30    1.10
   1  12   1    2.90    1.60
  -2 -12  -1    1.00    1.10
  -2 -12  -1    3.40    1.40
  -2 -12  -1    0.50    0.90
  -2 -12  -1    2.60    1.40
  -2 -12  -1    1.70    1.90
  -2 -12  -1    0.70    1.10
  -2 -12  -1    0.50    1.00
   2  12   1    0.10    1.10
   2  12   1    2.40    1.20
   2  12   1    0.80    1.00
   2  12   1    1.00    1.00
   2  12   1    0.20    1.20
   2  12   1    3.30    1.20
   2  12   1    0.40    1.10
  -3 -12  -1   12.60    2.10
  -3 -12  -1    9.40    1.70
  -3 -12  -1   12.70    2.70
  -3 -12  -1    9.90    3.10
  -3 -12  -1    9.30    2.00
  -3 -12  -1    8.40    2.00
  -3 -12  -1   10.20    2.30
   3  12   1   10.00    2.00
   3  12   1   12.40    2.60
   3  12   1   10.70    2.10
   3  12   1   11.00    1.90
   3  12   1   13.60    2.70
   3  12   1   12.70    2.30
  -4 -12  -1    0.70    1.30
  -4 -12  -1    1.40    2.40
  -4 -12  -1    0.40    1.80
  -4 -12  -1    0.40    1.80
  -4 -12  -1   -0.90    2.30
  -4 -12  -1   -0.40    2.00
   4  12   1    0.30    1.60
   4  12   1   -0.20    1.50
   4  12   1    1.00    1.60
   4  12   1    0.40    1.30
   4  12   1    0.10    1.20
   4  12   1   -0.30    1.60
   3 -13  -1    1.00    1.70
   3 -13  -1    1.50    1.70
   3 -13  -1    0.20    1.50
   3 -13  -1    1.90    2.20
  -3  13   1    1.60    2.40
  -3  13   1    0.90    1.90
  -3  13   1    1.20    1.30
  -3  13   1   -0.40    2.00
   2 -13  -1   18.90    2.60
   2 -13  -1   17.50    2.90
   2 -13  -1   19.60    2.80
   2 -13  -1   15.40    3.30
  -2  13   1   14.10    2.80
  -2  13   1   14.10    2.40
  -2  13   1   13.40    2.70
  -2  13   1   11.90    2.60
  -2  13   1   16.60    2.30
   1 -13  -1    0.20    1.10
   1 -13  -1   -0.60    0.90
   1 -13  -1    0.30    1.00
   1 -13  -1    0.80    0.70
   1 -13  -1    0.80    1.30
  -1  13   1    0.60    1.50
  -1  13   1    0.80    1.50
  -1  13   1    0.00    1.30
  -1  13   1    1.00    1.50
  -1  13   1   -0.10    1.10
  -1  13   1    1.30    2.10
   0 -13  -1    0.80    1.10
   0 -13  -1    0.60    1.30
   0 -13  -1    0.70    0.90
   0 -13  -1    0.60    1.00
   0 -13  -1    0.90    0.90
   0  13   1   -0.10    1.70
   0  13   1    0.10    1.20
   0  13   1    0.20    1.20
   0  13   1    0.80    1.20
   0  13   1   -0.70    0.90
   0  13   1    0.30    1.20
  -1 -13  -1   16.10    2.20
  -1 -13  -1   16.50    2.30
  -1 -13  -1   13.30    1.90
  -1 -13  -1   13.60    2.40
   1  13   1   13.60    2.50
   1  13   1   15.80    3.30
   1  13   1   18.20    2.50
   1  13   1   21.70    2.70
   1  13   1   11.40    2.10
   1  13   1   15.30    2.20
  -2 -13  -1    1.20    1.30
  -2 -13  -1    1.20    1.20
  -2 -13  -1    2.20    1.50
  -2 -13  -1    3.00    1.40
  -2 -13  -1    0.90    1.60
   2  13   1    1.70    1.60
   2  13   1    1.20    1.20
   2  13   1    0.00    1.10
   2  13   1    0.20    1.10
   2  13   1    1.10    1.30
  -3 -13  -1    0.60    1.90
  -3 -13  -1    1.60    2.10
  -3 -13  -1    1.80    1.50
  -3 -13  -1    1.00    2.10
  -3 -13  -1    3.90    1.60
  -3 -13  -1    4.00    2.20
   3  13   1    1.90    1.60
   3  13   1    0.60    1.40
   3  13   1   -0.40    1.00
   3  13   1    1.20    1.30
   3  13   1    3.70    1.70
  -4 -13  -1    1.40    1.60
  -4 -13  -1    0.10    2.30
  -4 -13  -1   -0.10    1.70
  -4 -13  -1    2.30    2.10
   4  13   1    1.30    1.80
   4  13   1    0.40    1.50
   4  13   1    0.60    1.70
   4  13   1    2.50    2.00
   2 -14  -1   -0.20    1.50
   2 -14  -1    1.10    1.70
   2 -14  -1    0.30    1.50
  -2  14   1    0.50    1.30
  -2  14   1    2.50    2.00
  -2  14   1    1.20    2.70
  -2  14   1    1.00    2.00
  -2  14   1    0.80    2.00
   1 -14  -1    0.20    0.70
   1 -14  -1    0.90    2.00
   1 -14  -1   -0.50    1.20
   1 -14  -1   -0.30    0.90
  -1  14   1   -0.90    1.50
  -1  14   1    0.20    0.90
  -1  14   1    0.60    1.50
  -1  14   1   -1.10    1.60
   0 -14  -1    0.90    1.80
   0 -14  -1   -0.10    1.10
   0 -14  -1    0.30    1.30
   0 -14  -1    0.20    1.00
   0 -14  -1    0.50    1.00
   0  14   1    0.20    1.70
   0  14   1   -0.40    1.20
   0  14   1    1.60    1.40
   0  14   1    0.70    1.50
   0  14   1    0.30    0.90
  -1 -14  -1    4.40    1.50
  -1 -14  -1    4.60    1.70
  -1 -14  -1    2.90    1.40
  -1 -14  -1    1.90    1.80
   1  14   1    3.10    2.10
   1  14   1    6.30    1.80
   1  14   1    2.20    1.40
   1  14   1    3.60    2.00
   1  14   1    4.90    1.90
  -2 -14  -1    0.40    1.30
  -2 -14  -1    0.60    1.40
  -2 -14  -1    0.70    1.60
  -2 -14  -1   -0.60    2.10
   2  14   1    1.00    1.20
   2  14   1    0.90    1.40
   2  14   1    0.40    1.40
   2  14   1    1.00    1.40
  -3 -14  -1    1.30    1.40
  -3 -14  -1    0.30    1.80
  -3 -14  -1    1.20    1.40
  -3 -14  -1   -0.40    1.90
  -3 -14  -1    0.40    1.90
  -3 -14  -1   -2.00    2.40
   3  14   1    1.60    2.00
   3  14   1    0.70    1.90
   3  14   1   -0.20    1.90
   3  14   1    0.90    1.70
   3  14   1    0.00    1.60
   1 -15  -1   10.20    3.00
   1 -15  -1   10.30    2.30
   1 -15  -1   10.60    1.30
  -1  15   1    7.70    3.20
  -1  15   1   15.20    3.60
  -1  15   1   15.90    3.30
  -1  15   1   15.60    2.80
   0 -15  -1    2.70    1.60
   0 -15  -1    2.60    2.20
   0 -15  -1    1.50    1.60
   0  15   1    0.80    1.50
   0  15   1    1.00    1.70
   0  15   1   -0.60    1.60
   0  15   1    0.40    2.10
   0  15   1    2.30    1.40
  -1 -15  -1   -1.50    1.90
  -1 -15  -1    0.40    1.50
  -1 -15  -1    0.00    1.40
  -1 -15  -1    0.20    1.40
   1  15   1   -0.30    1.30
   1  15   1    2.20    1.80
   1  15   1   -0.50    1.20
   1  15   1    0.20    1.50
  -2 -15  -1    0.70    1.20
  -2 -15  -1   -0.30    2.20
  -2 -15  -1   -0.40    1.80
  -2 -15  -1    2.50    1.50
   2  15   1    0.90    1.80
   2  15   1    1.00    1.60
   2  15   1    0.40    1.30
   2  15   1   -0.60    1.40
   1  15  -2   -0.60    1.60
   1  15  -2    1.50    1.90
   1  15  -2   -0.70    1.70
   1  15  -2   -1.30    1.90
  -1 -15   2   -0.40    2.30
  -1 -15   2   -0.50    1.20
  -1 -15   2    0.50    1.40
  -1 -15   2    0.60    1.80
  -1 -15   2    1.80    2.20
   0  15  -2    0.50    1.80
   0  15  -2    1.10    1.80
   0  15  -2    0.40    2.20
   0  15  -2    0.40    2.20
   0  15  -2   -0.20    1.70
   0 -15   2    0.50    1.60
   0 -15   2    0.70    1.90
   0 -15   2    1.10    1.40
   0 -15   2    0.70    2.30
   0 -15   2    0.50    1.30
   2  14  -2    3.80    1.70
   2  14  -2    2.40    2.10
   2  14  -2    1.70    2.20
   2  14  -2    1.90    1.60
   2  14  -2    2.50    1.60
   2  14  -2    3.10    2.10
  -2 -14   2    1.60    2.00
  -2 -14   2    1.50    1.50
  -2 -14   2    2.60    1.30
  -2 -14   2    2.00    2.20
  -2 -14   2    2.70    2.20
  -2 -14   2    1.60    1.70
   1  14  -2    0.30    1.30
   1  14  -2    2.70    2.00
   1  14  -2    2.20    1.60
   1  14  -2    0.50    1.20
   1  14  -2   -0.40    2.00
  -1 -14   2    0.40    1.30
  -1 -14   2   -0.30    1.50
  -1 -14   2   -0.50    1.00
  -1 -14   2    0.90    1.70
  -1 -14   2   -0.50    1.50
  -1 -14   2    0.70    2.50
   0  14  -2    0.50    1.40
   0  14  -2    0.10    2.00
   0  14  -2    0.10    1.60
   0  14  -2   -0.70    1.10
   0  14  -2    0.30    1.00
   0 -14   2    0.30    1.30
   0 -14   2    1.00    1.80
   0 -14   2   -1.30    1.30
   0 -14   2    0.10    1.20
   0 -14   2   -0.50    2.10
   0 -14   2   -0.20    1.30
   0 -14   2   -0.60    1.50
  -1  14  -2    0.60    1.90
  -1  14  -2    0.60    1.80
  -1  14  -2    1.80    2.20
  -1  14  -2   -0.50    1.40
  -1  14  -2    1.20    1.40
   1 -14   2    0.50    2.20
   1 -14   2    0.50    1.30
   1 -14   2    1.60    1.20
   1 -14   2    0.20    1.60
   1 -14   2    2.30    1.50
   1 -14   2    1.60    1.70
  -2  14  -2    4.10    2.50
  -2  14  -2    2.00    1.40
  -2  14  -2    1.00    2.20
  -2  14  -2    1.30    1.30
  -2  14  -2    1.20    1.70
   2 -14   2    2.00    1.80
   2 -14   2    2.30    1.60
   2 -14   2   -0.70    1.40
   2 -14   2    4.60    2.60
   3  13  -2   -0.80    1.40
   3  13  -2   -0.20    2.20
   3  13  -2    0.50    1.80
   3  13  -2    0.10    1.40
   3  13  -2    1.10    1.60
   3  13  -2    1.60    1.80
   3  13  -2   -1.80    1.60
   3  13  -2   -0.50    1.70
  -3 -13   2   -0.30    1.10
  -3 -13   2    0.00    1.60
  -3 -13   2    1.10    1.50
  -3 -13   2   -0.70    2.40
  -3 -13   2    0.10    1.50
   2  13  -2    0.10    1.40
   2  13  -2   -0.50    1.40
   2  13  -2    0.60    1.50
   2  13  -2    0.20    1.90
   2  13  -2    1.20    1.30
   2  13  -2    0.90    1.70
   2  13  -2   -0.10    1.30
   2  13  -2   -0.20    1.40
  -2 -13   2   -0.70    1.80
  -2 -13   2    0.50    2.40
  -2 -13   2    0.10    1.70
  -2 -13   2    1.50    1.20
  -2 -13   2    0.30    1.30
  -2 -13   2    0.70    1.70
  -2 -13   2    1.50    1.20
   1  13  -2    0.90    1.20
   1  13  -2    1.10    1.50
   1  13  -2    0.60    1.20
   1  13  -2    0.90    1.30
  -1 -13   2   -0.60    1.40
  -1 -13   2    2.30    1.50
  -1 -13   2    2.50    1.50
  -1 -13   2    1.60    2.30
  -1 -13   2    1.10    0.90
  -1 -13   2    0.90    1.10
  -1 -13   2    1.30    1.40
   0  13  -2   -0.20    1.30
   0  13  -2   -0.20    1.40
   0  13  -2   -0.60    1.60
   0  13  -2    0.60    1.70
   0  13  -2   -0.10    1.80
   0  13  -2   -0.30    1.30
   0  13  -2    0.40    1.40
   0 -13   2   -0.10    0.80
   0 -13   2   -0.40    0.90
   0 -13   2   -0.40    1.20
   0 -13   2    0.50    1.70
   0 -13   2    0.10    1.20
   0 -13   2   -1.00    1.40
  -1  13  -2   20.90    3.00
  -1  13  -2   22.00    3.20
  -1  13  -2   23.80    3.30
  -1  13  -2   16.00    2.20
   1 -13   2   17.30    2.20
   1 -13   2   39.80    5.30
   1 -13   2   23.60    3.00
   1 -13   2   27.00    2.50
   1 -13   2   24.40    2.60
   1 -13   2   24.40    2.90
   1 -13   2   20.20    3.50
  -2  13  -2   26.10    2.50
  -2  13  -2   23.20    3.20
  -2  13  -2   24.80    3.80
  -2  13  -2   23.10    3.20
  -2  13  -2   23.00    3.70
  -2  13  -2   22.50    3.40
   2 -13   2   23.70    2.80
   2 -13   2   26.80    3.00
   2 -13   2   26.40    3.60
   2 -13   2   28.50    2.80
   2 -13   2   23.00    3.60
  -3  13  -2    0.60    2.40
  -3  13  -2    0.70    1.80
  -3  13  -2   -0.20    1.70
  -3  13  -2   -0.60    1.70
  -3  13  -2   -0.40    1.20
   3 -13   2   -1.00    1.50
   3 -13   2   -1.20    1.50
   3 -13   2    2.50    2.30
   3 -13   2   -0.70    1.60
   4  12  -2    2.90    1.90
   4  12  -2    5.10    2.10
   4  12  -2    6.40    2.10
   4  12  -2    7.80    2.20
   4  12  -2    8.00    2.60
   4  12  -2    5.70    2.30
   4  12  -2   10.70    2.80
  -4 -12   2    6.40    4.30
  -4 -12   2    5.50    2.00
  -4 -12   2    6.50    2.70
   3  12  -2    0.40    1.10
   3  12  -2    1.00    1.50
   3  12  -2   -0.70    1.20
   3  12  -2    1.00    1.50
   3  12  -2    0.90    1.40
   3  12  -2    0.20    1.20
   3  12  -2    1.70    1.80
   3  12  -2   -0.20    1.10
  -3 -12   2    0.40    1.40
  -3 -12   2    2.80    2.80
  -3 -12   2    0.00    2.50
  -3 -12   2   -0.10    1.20
  -3 -12   2    0.70    1.60
  -3 -12   2    0.60    1.80
   2  12  -2    6.10    1.80
   2  12  -2    6.20    1.70
   2  12  -2    6.50    1.50
   2  12  -2    7.70    2.30
   2  12  -2    5.20    1.80
   2  12  -2    7.30    1.90
   2  12  -2    6.50    1.80
   2  12  -2    7.50    1.90
  -2 -12   2    8.30    1.80
  -2 -12   2    7.10    1.90
  -2 -12   2    4.30    1.60
  -2 -12   2    5.30    1.70
  -2 -12   2    8.60    1.60
  -2 -12   2    4.70    1.70
   1  12  -2    1.70    1.30
   1  12  -2    1.70    1.30
   1  12  -2    2.80    1.20
   1  12  -2    3.10    1.40
   1  12  -2    3.00    1.40
   1  12  -2    1.20    1.00
   1  12  -2    2.70    2.80
  -1 -12   2    1.10    1.10
  -1 -12   2    1.30    0.90
  -1 -12   2    1.60    1.50
  -1 -12   2    1.90    2.00
  -1 -12   2    1.70    1.10
  -1 -12   2    2.70    1.80
   0  12  -2    0.50    1.40
   0  12  -2    0.40    1.50
   0  12  -2   -0.30    1.50
   0  12  -2   -0.40    0.80
   0  12  -2    0.50    0.80
   0  12  -2    0.90    1.20
   0  12  -2    0.00    1.00
   0  12  -2    0.10    1.20
   0  12  -2   -0.10    1.10
   0 -12   2    0.00    1.50
   0 -12   2    0.60    1.90
   0 -12   2    0.50    1.60
   0 -12   2   -0.20    1.10
   0 -12   2    0.20    1.30
   0 -12   2    0.10    1.00
   0 -12   2    0.10    0.60
  -1  12  -2    0.60    0.80
  -1  12  -2    1.60    1.80
  -1  12  -2    1.30    1.60
  -1  12  -2    0.80    1.60
  -1  12  -2    0.20    0.90
  -1  12  -2    1.00    1.20
  -1  12  -2    0.50    1.30
  -1  12  -2    0.80    1.50
   1 -12   2    1.00    1.10
   1 -12   2    0.90    1.10
   1 -12   2    0.60    1.70
   1 -12   2    1.40    1.20
   1 -12   2    0.50    1.00
   1 -12   2   -0.10    1.10
   1 -12   2    0.70    1.10
  -2  12  -2   10.80    2.80
  -2  12  -2   11.10    2.10
  -2  12  -2   10.00    2.50
  -2  12  -2    9.40    2.20
  -2  12  -2   12.60    2.50
  -2  12  -2   14.40    2.10
  -2  12  -2    8.70    2.00
   2 -12   2   10.00    1.90
   2 -12   2   10.20    1.90
   2 -12   2    7.00    1.50
   2 -12   2   13.00    3.00
   2 -12   2   11.30    2.40
  -3  12  -2    0.60    0.90
  -3  12  -2    1.20    1.80
  -3  12  -2    0.40    1.50
  -3  12  -2    1.20    1.40
  -3  12  -2    0.00    2.10
  -3  12  -2   -0.80    1.40
   3 -12   2    0.70    1.30
   3 -12   2   -0.70    1.30
   3 -12   2    0.60    2.20
   3 -12   2   -0.80    1.20
   4  11  -2   -0.70    1.90
   4  11  -2    0.50    1.30
   4  11  -2    1.20    1.40
   4  11  -2    1.50    1.80
   4  11  -2   -0.50    1.20
   4  11  -2    0.50    1.60
   4  11  -2   -0.50    1.00
  -4 -11   2    0.10    1.30
  -4 -11   2    1.40    1.50
  -4 -11   2    0.50    2.00
  -4 -11   2    1.40    1.80
   3  11  -2   10.20    1.90
   3  11  -2    9.30    1.60
   3  11  -2    9.00    2.10
   3  11  -2    7.10    1.30
   3  11  -2    9.70    2.00
   3  11  -2    8.90    1.60
   3  11  -2    7.70    1.80
   3  11  -2    8.10    1.90
  -3 -11   2    5.30    1.90
  -3 -11   2    9.60    2.20
  -3 -11   2   10.70    2.80
  -3 -11   2   10.30    2.20
  -3 -11   2    7.30    1.50
  -3 -11   2    9.40    2.70
   2  11  -2    0.00    0.90
   2  11  -2    0.80    1.00
   2  11  -2    0.30    1.00
   2  11  -2    0.00    1.00
   2  11  -2    0.50    1.00
   2  11  -2    1.70    1.00
   2  11  -2    1.30    1.10
  -2 -11   2   -0.60    0.90
  -2 -11   2    0.50    1.10
  -2 -11   2    1.10    1.80
  -2 -11   2    1.60    1.40
  -2 -11   2    1.10    0.80
  -2 -11   2    0.30    0.80
   1  11  -2    3.10    1.10
   1  11  -2    4.30    1.30
   1  11  -2    3.80    1.50
   1  11  -2    3.40    1.30
   1  11  -2    2.60    1.50
   1  11  -2    1.50    1.70
   1  11  -2    2.00    1.20
   1  11  -2    1.60    1.00
   1  11  -2    2.10    1.40
  -1 -11   2    3.80    1.00
  -1 -11   2    2.90    1.70
  -1 -11   2    2.50    1.40
  -1 -11   2    1.00    1.60
  -1 -11   2    3.20    1.60
  -1 -11   2    1.50    1.10
  -1 -11   2    2.20    0.90
   0  11  -2    8.40    1.80
   0  11  -2   11.10    2.20
   0  11  -2   15.60    2.10
   0  11  -2   11.60    1.90
   0  11  -2   14.60    1.90
   0  11  -2    8.70    1.80
   0  11  -2    9.00    1.90
   0  11  -2    9.50    2.00
   0  11  -2   12.10    1.80
   0  11  -2    9.80    1.60
   0 -11   2    8.40    2.20
   0 -11   2   11.00    1.80
   0 -11   2   11.70    2.50
   0 -11   2   11.10    1.90
   0 -11   2   13.30    1.70
   0 -11   2    9.50    1.70
   0 -11   2   13.70    1.70
  -1  11  -2    1.90    1.10
  -1  11  -2    1.10    1.20
  -1  11  -2    0.60    0.90
  -1  11  -2    1.10    1.50
  -1  11  -2    1.40    1.40
  -1  11  -2    1.40    1.00
  -1  11  -2    1.60    0.90
  -1  11  -2    1.20    1.10
  -1  11  -2   -0.20    1.30
  -1  11  -2    0.90    1.10
  -1  11  -2    0.10    1.10
   1 -11   2    1.60    1.00
   1 -11   2    2.10    1.70
   1 -11   2    1.60    1.00
   1 -11   2    2.20    1.00
   1 -11   2    2.40    1.20
   1 -11   2    1.30    1.10
   1 -11   2    0.90    1.10
  -2  11  -2   -0.30    1.00
  -2  11  -2    0.50    0.60
  -2  11  -2    0.20    1.30
  -2  11  -2    0.50    1.00
  -2  11  -2    0.50    1.40
  -2  11  -2   -0.10    1.20
  -2  11  -2   -0.40    0.90
  -2  11  -2    0.00    1.30
   2 -11   2   -0.70    0.80
   2 -11   2    0.00    1.00
   2 -11   2    0.70    0.90
   2 -11   2    0.10    1.30
  -3  11  -2    0.70    1.00
  -3  11  -2    2.70    1.70
  -3  11  -2    0.10    1.60
  -3  11  -2    1.10    1.80
  -3  11  -2    0.90    1.40
   3 -11   2    0.60    1.00
   3 -11   2   -0.80    1.20
   3 -11   2   -0.20    1.60
   3 -11   2    0.20    1.00
  -4  11  -2    4.60    2.80
  -4  11  -2    4.90    2.40
  -4  11  -2    5.30    2.60
  -4  11  -2    6.50    2.50
  -4  11  -2    3.60    2.40
   4 -11   2    5.10    2.20
   4 -11   2    5.80    1.90
   4 -11   2    7.80    2.70
   5  10  -2    1.10    2.80
   5  10  -2    0.30    2.00
   5  10  -2    0.60    1.70
   5  10  -2    1.40    1.80
   5  10  -2    0.90    1.90
   5  10  -2    0.20    1.90
  -5 -10   2    1.50    2.10
  -5 -10   2    0.00    1.30
  -5 -10   2   -0.10    1.60
   4  10  -2   -0.30    1.10
   4  10  -2    0.40    1.20
   4  10  -2   -0.40    1.50
   4  10  -2    0.40    1.60
   4  10  -2    0.70    1.60
   4  10  -2   -0.80    1.10
  -4 -10   2   -0.70    1.20
  -4 -10   2    0.30    1.30
  -4 -10   2    0.50    2.80
  -4 -10   2   -0.50    1.10
  -4 -10   2    1.10    1.70
   3  10  -2    0.60    0.80
   3  10  -2    1.00    1.10
   3  10  -2   -0.20    1.00
   3  10  -2    0.60    0.70
   3  10  -2    0.00    1.00
   3  10  -2    0.40    0.80
   3  10  -2    0.10    0.80
  -3 -10   2    0.70    1.20
  -3 -10   2   -0.20    1.00
  -3 -10   2    1.10    1.60
  -3 -10   2   -0.40    1.80
  -3 -10   2    0.30    0.80
  -3 -10   2    0.20    1.50
  -3 -10   2    1.60    2.50
   2  10  -2    0.40    0.90
   2  10  -2    1.80    1.10
   2  10  -2    1.60    0.80
   2  10  -2    0.00    0.60
   2  10  -2    1.10    0.90
   2  10  -2    0.80    0.90
   2  10  -2    0.00    1.00
   2  10  -2    0.70    1.20
   2  10  -2    1.70    1.00
   2  10  -2    1.10    1.10
  -2 -10   2    0.80    0.80
  -2 -10   2    1.40    1.50
  -2 -10   2   -0.20    1.10
  -2 -10   2    0.20    0.80
  -2 -10   2    0.30    1.00
  -2 -10   2    1.60    0.80
  -2 -10   2    0.60    1.10
  -2 -10   2    0.70    1.50
  -2 -10   2    0.10    1.30
   1  10  -2    8.80    1.80
   1  10  -2   13.00    1.60
   1  10  -2    8.90    1.60
   1  10  -2   10.40    1.60
   1  10  -2   13.30    2.40
   1  10  -2   10.10    1.60
   1  10  -2   10.40    1.40
   1  10  -2   11.80    2.10
  -1 -10   2   10.50    1.70
  -1 -10   2   14.80    1.70
  -1 -10   2   11.00    1.60
  -1 -10   2   12.30    1.70
  -1 -10   2   11.20    2.10
  -1 -10   2   11.70    2.10
   0  10  -2    2.80    1.60
   0  10  -2    0.90    0.80
   0  10  -2    1.60    1.10
   0  10  -2    1.60    0.90
   0  10  -2    1.90    1.10
   0  10  -2    1.10    1.00
   0  10  -2    0.90    1.30
   0  10  -2    1.50    1.00
   0  10  -2    1.60    1.00
   0  10  -2    1.00    0.80
   0  10  -2    1.20    0.70
   0 -10   2    2.20    1.00
   0 -10   2    2.50    1.00
   0 -10   2    3.20    1.40
   0 -10   2    2.60    1.20
   0 -10   2    0.00    1.10
   0 -10   2    2.50    1.30
   0 -10   2    0.60    0.70
   0 -10   2    2.90    0.90
  -1  10  -2    1.00    1.10
  -1  10  -2    0.90    1.00
  -1  10  -2   -0.20    1.20
  -1  10  -2    0.70    0.80
  -1  10  -2    0.50    1.00
  -1  10  -2    0.60    1.00
  -1  10  -2    1.30    1.20
  -1  10  -2    0.60    0.80
  -1  10  -2    0.60    1.30
  -1  10  -2    1.20    1.20
  -1  10  -2    0.50    0.80
   1 -10   2    1.50    0.90
   1 -10   2    1.60    1.10
   1 -10   2    0.70    0.90
   1 -10   2    0.50    0.70
   1 -10   2    1.00    1.30
   1 -10   2    1.30    0.80
   1 -10   2    0.70    0.80
   1 -10   2    2.20    1.00
   1 -10   2    0.60    0.90
  -2  10  -2    5.80    1.60
  -2  10  -2    8.40    1.60
  -2  10  -2    8.20    1.60
  -2  10  -2    4.90    1.70
  -2  10  -2    6.40    2.30
  -2  10  -2    8.50    2.00
  -2  10  -2    5.60    1.70
  -2  10  -2    6.10    1.40
  -2  10  -2    5.80    1.80
   2 -10   2    6.80    1.30
   2 -10   2    9.40    2.40
   2 -10   2    6.60    1.10
   2 -10   2    7.40    1.60
   2 -10   2    8.30    1.80
   2 -10   2    6.10    1.50
   2 -10   2    5.60    1.40
  -3  10  -2    1.60    1.40
  -3  10  -2    3.00    1.60
  -3  10  -2    2.40    1.60
  -3  10  -2    3.30    1.40
  -3  10  -2    3.30    1.50
  -3  10  -2    3.30    2.00
  -3  10  -2    4.10    1.60
   3 -10   2    1.50    1.10
   3 -10   2    3.30    2.10
   3 -10   2    1.50    1.10
   3 -10   2    2.90    1.10
  -4  10  -2    5.60    2.20
  -4  10  -2    7.00    2.70
  -4  10  -2    4.50    2.10
  -4  10  -2    5.20    2.10
  -4  10  -2    3.00    1.40
   4 -10   2    4.20    2.60
   4 -10   2    6.90    1.80
   4 -10   2    5.20    1.90
   4 -10   2    4.30    1.50
   5   9  -2    0.10    1.40
   5   9  -2    0.10    1.50
   5   9  -2    0.40    1.70
   5   9  -2   -0.10    1.30
   5   9  -2   -0.50    1.50
  -5  -9   2   -0.60    1.80
  -5  -9   2   -0.40    1.60
  -5  -9   2    0.00    1.00
   4   9  -2    0.30    1.10
   4   9  -2    0.00    1.20
   4   9  -2    0.40    1.10
   4   9  -2   -0.50    0.90
   4   9  -2   -0.10    1.40
  -4  -9   2    0.70    1.30
  -4  -9   2   -1.00    1.50
  -4  -9   2   -0.10    0.90
  -4  -9   2   -0.90    1.20
  -4  -9   2    0.20    2.10
   3   9  -2    0.50    0.80
   3   9  -2    0.50    1.00
   3   9  -2    1.10    0.60
   3   9  -2    0.60    0.60
   3   9  -2   -0.50    0.70
   3   9  -2    0.90    1.00
   3   9  -2   -0.70    2.60
   3   9  -2    0.20    1.00
   3   9  -2    0.10    0.70
  -3  -9   2   -0.70    1.40
  -3  -9   2    0.50    1.40
  -3  -9   2    1.80    1.40
  -3  -9   2    0.50    1.00
  -3  -9   2    0.90    1.80
  -3  -9   2    0.40    1.30
  -3  -9   2    0.90    0.80
  -3  -9   2    0.20    0.70
   2   9  -2    5.80    1.10
   2   9  -2    2.90    1.00
   2   9  -2    5.20    1.10
   2   9  -2    4.90    1.30
   2   9  -2    4.00    1.20
   2   9  -2    2.90    1.00
   2   9  -2    6.60    1.60
   2   9  -2    1.70    0.90
   2   9  -2    5.00    1.30
  -2  -9   2    2.30    1.30
  -2  -9   2    5.50    0.90
  -2  -9   2    5.30    1.70
  -2  -9   2    7.00    1.80
  -2  -9   2    5.30    1.80
  -2  -9   2    5.70    1.40
  -2  -9   2    4.00    1.10
  -2  -9   2    4.80    1.40
   1   9  -2    1.90    1.10
   1   9  -2    1.80    1.00
   1   9  -2    1.00    0.90
   1   9  -2    0.90    0.70
   1   9  -2    1.50    0.90
   1   9  -2   -0.10    0.70
   1   9  -2    0.80    0.70
   1   9  -2    0.00    0.60
   1   9  -2    1.20    0.70
  -1  -9   2    0.10    0.50
  -1  -9   2    2.00    1.30
  -1  -9   2    0.40    0.80
  -1  -9   2    0.50    1.20
  -1  -9   2    0.90    0.60
  -1  -9   2    0.50    0.80
  -1  -9   2    0.00    1.00
  -1  -9   2    0.80    0.90
  -1  -9   2    1.70    0.90
   0   9  -2    8.60    1.60
   0   9  -2    7.60    1.20
   0   9  -2    9.90    1.50
   0   9  -2    7.80    1.70
   0   9  -2    8.50    1.70
   0   9  -2    8.30    1.20
   0   9  -2    6.40    1.20
   0   9  -2   11.30    1.50
   0   9  -2   10.30    1.40
   0   9  -2    5.90    1.20
   0   9  -2    5.50    1.20
   0  -9   2    9.20    1.40
   0  -9   2    9.10    1.80
   0  -9   2   10.20    1.40
   0  -9   2    7.40    1.50
   0  -9   2    8.30    1.30
   0  -9   2    7.70    1.40
   0  -9   2    7.50    1.70
   0  -9   2    9.80    1.40
   0  -9   2    7.90    1.70
  -1   9  -2   51.69    3.60
  -1   9  -2   53.79    2.90
  -1   9  -2   56.59    2.90
  -1   9  -2   58.59    3.50
  -1   9  -2   53.09    2.90
  -1   9  -2   56.99    3.30
  -1   9  -2   48.30    3.50
  -1   9  -2   51.59    3.30
  -1   9  -2   56.09    3.70
  -1   9  -2   56.89    3.00
   1  -9   2   56.29    3.80
   1  -9   2   56.89    3.00
   1  -9   2   60.89    3.20
   1  -9   2   60.79    3.40
   1  -9   2   55.19    2.80
   1  -9   2   62.09    2.80
   1  -9   2   52.69    3.60
   1  -9   2   58.99    3.00
   1  -9   2   57.19    2.90
  -2   9  -2   27.50    2.40
  -2   9  -2   29.70    2.70
  -2   9  -2   29.40    2.50
  -2   9  -2   30.50    2.30
  -2   9  -2   24.10    3.00
  -2   9  -2   28.80    2.10
  -2   9  -2   29.20    3.00
  -2   9  -2   31.70    2.40
  -2   9  -2   25.30    2.20
   2  -9   2   31.40    2.40
   2  -9   2   32.70    3.30
   2  -9   2   32.50    2.30
   2  -9   2   30.50    2.40
   2  -9   2   30.80    3.00
   2  -9   2   29.80    2.70
   2  -9   2   31.80    1.80
   2  -9   2   33.20    2.10
   2  -9   2   28.20    2.20
  -3   9  -2    0.20    1.20
  -3   9  -2   -0.50    1.10
  -3   9  -2    0.00    0.80
  -3   9  -2   -0.10    1.20
  -3   9  -2    0.40    1.80
  -3   9  -2    0.30    1.00
  -3   9  -2   -1.10    1.90
  -3   9  -2    0.50    1.10
   3  -9   2    0.00    1.50
   3  -9   2   -0.40    0.60
   3  -9   2    0.10    0.90
   3  -9   2    0.30    0.80
   3  -9   2   -0.50    0.50
   3  -9   2   -0.30    0.70
  -4   9  -2   -0.10    0.90
  -4   9  -2   -1.70    1.70
  -4   9  -2    0.80    1.40
  -4   9  -2   -0.70    1.90
   4  -9   2   -0.20    1.70
   4  -9   2    0.30    1.10
   4  -9   2    0.70    1.00
   4  -9   2    0.50    1.00
   4  -9   2   -0.20    1.40
  -5   9  -2   10.00    2.80
  -5   9  -2   11.70    3.50
  -5   9  -2   10.70    3.30
   5  -9   2    9.80    2.50
   5  -9   2    5.90    2.90
   5  -9   2   12.20    2.10
   5  -9   2    9.90    2.60
   5   8  -2    2.50    1.70
   5   8  -2    2.70    1.60
   5   8  -2    1.70    1.90
   5   8  -2    0.50    1.40
   5   8  -2    1.40    1.30
  -5  -8   2    0.60    1.90
  -5  -8   2    1.60    1.00
  -5  -8   2    2.00    1.90
   4   8  -2    2.10    1.20
   4   8  -2    1.90    1.20
   4   8  -2    3.10    1.70
   4   8  -2    5.00    1.30
   4   8  -2    2.10    1.20
  -4  -8   2    2.90    1.80
  -4  -8   2    4.10    1.50
  -4  -8   2    3.20    2.10
  -4  -8   2    3.10    1.30
  -4  -8   2    4.10    2.20
  -4  -8   2    2.90    1.70
  -4  -8   2    2.70    1.40
  -4  -8   2    1.70    0.90
   3   8  -2    5.30    0.80
   3   8  -2    4.10    1.20
   3   8  -2    4.20    1.10
   3   8  -2    4.60    1.20
   3   8  -2    2.20    1.00
   3   8  -2    3.80    1.70
   3   8  -2    4.10    1.50
   3   8  -2    4.20    0.80
   3   8  -2    3.10    1.20
  -3  -8   2    4.00    1.80
  -3  -8   2    4.30    0.90
  -3  -8   2    2.10    1.10
  -3  -8   2    4.20    1.60
  -3  -8   2    4.60    1.50
  -3  -8   2    6.40    2.00
  -3  -8   2    3.40    1.30
  -3  -8   2    2.90    1.40
  -3  -8   2    3.40    1.50
   2   8  -2   77.29    3.20
   2   8  -2   68.19    4.10
   2   8  -2   78.09    4.00
   2   8  -2   74.19    3.80
   2   8  -2   74.19    3.90
   2   8  -2   81.39    4.00
   2   8  -2   74.69    2.80
   2   8  -2   76.89    3.50
   2   8  -2   81.19    3.70
   2   8  -2   79.59    3.10
  -2  -8   2   77.39    3.80
  -2  -8   2   78.79    3.80
  -2  -8   2   70.99    3.30
  -2  -8   2   76.09    3.90
  -2  -8   2   74.49    4.20
  -2  -8   2   67.59    3.70
  -2  -8   2   80.29    3.00
  -2  -8   2   78.79    4.30
  -2  -8   2   72.69    4.10
   1   8  -2   30.10    2.00
   1   8  -2   35.60    2.50
   1   8  -2   33.30    2.70
   1   8  -2   33.90    2.10
   1   8  -2   33.30    2.40
   1   8  -2   36.10    2.50
   1   8  -2   32.90    1.90
   1   8  -2   34.00    2.20
   1   8  -2   32.60    2.30
  -1  -8   2   37.00    2.70
  -1  -8   2   33.10    1.80
  -1  -8   2   31.00    2.10
  -1  -8   2   30.50    2.60
  -1  -8   2   35.90    2.70
  -1  -8   2   35.10    2.40
  -1  -8   2   34.40    2.40
  -1  -8   2   27.40    1.90
  -1  -8   2   36.40    2.60
   0   8  -2   17.60    1.70
   0   8  -2   14.40    1.90
   0   8  -2   19.00    1.70
   0   8  -2   17.70    1.40
   0   8  -2   12.00    1.60
   0   8  -2   16.20    1.40
   0   8  -2   17.00    1.40
   0   8  -2   16.50    1.60
   0   8  -2   18.90    2.20
   0  -8   2   15.40    1.40
   0  -8   2   19.90    2.30
   0  -8   2   16.60    1.40
   0  -8   2   19.70    2.50
   0  -8   2   18.20    1.40
   0  -8   2   15.60    1.70
   0  -8   2   17.70    1.70
  -1   8  -2   13.40    1.80
  -1   8  -2   13.10    2.00
  -1   8  -2   14.50    1.40
  -1   8  -2   16.80    2.40
  -1   8  -2   11.60    1.30
  -1   8  -2   14.10    1.70
  -1   8  -2   15.90    1.80
  -1   8  -2   12.50    1.80
   1  -8   2   10.00    1.70
   1  -8   2   14.60    1.40
   1  -8   2   14.00    1.40
   1  -8   2   15.30    1.70
   1  -8   2   12.00    1.60
   1  -8   2   16.80    2.50
   1  -8   2    9.00    1.30
   1  -8   2   13.00    1.40
   1  -8   2   13.90    1.50
  -2   8  -2  135.59    5.70
  -2   8  -2  136.19    5.60
  -2   8  -2  124.29    5.20
  -2   8  -2  122.39    4.90
  -2   8  -2  137.19    5.00
  -2   8  -2  132.49    5.80
  -2   8  -2  131.89    6.20
  -2   8  -2  123.29    5.30
  -2   8  -2  127.49    5.90
  -2   8  -2  134.29    4.70
  -2   8  -2  128.89    5.10
   2  -8   2  126.39    5.10
   2  -8   2  132.99    6.00
   2  -8   2  122.69    4.90
   2  -8   2  125.89    5.00
   2  -8   2  131.59    5.30
   2  -8   2  130.79    6.00
   2  -8   2  139.59    4.50
   2  -8   2  130.99    4.70
   2  -8   2  130.59    5.40
  -3   8  -2    3.70    1.30
  -3   8  -2    0.70    1.00
  -3   8  -2    2.20    1.30
  -3   8  -2    2.70    1.30
  -3   8  -2    2.20    1.20
  -3   8  -2    1.20    1.00
  -3   8  -2    2.40    1.10
  -3   8  -2    0.80    0.70
  -3   8  -2    2.80    1.30
  -3   8  -2    1.60    1.50
   3  -8   2    2.40    1.10
   3  -8   2    4.00    1.80
   3  -8   2    3.50    0.90
   3  -8   2    5.00    1.20
   3  -8   2    3.40    1.10
   3  -8   2    1.60    0.80
   3  -8   2    2.50    1.40
   3  -8   2    1.60    1.20
   3  -8   2    3.50    1.30
  -4   8  -2    1.60    1.40
  -4   8  -2    3.50    2.00
  -4   8  -2    0.50    1.00
  -4   8  -2    2.10    1.70
  -4   8  -2   -0.20    1.70
   4  -8   2    1.80    2.10
   4  -8   2    2.20    1.50
   4  -8   2    1.60    1.60
   4  -8   2    0.10    0.90
   4  -8   2    1.80    1.00
  -5   8  -2    0.10    1.80
  -5   8  -2    0.30    1.00
  -5   8  -2    1.20    1.20
  -5   8  -2    1.30    2.00
  -5   8  -2    0.60    2.00
   5  -8   2   -0.80    1.50
   5  -8   2    0.50    1.30
   5  -8   2    0.70    1.20
   5  -8   2    0.20    1.10
   5  -8   2   -0.60    1.80
   5   7  -2   15.70    2.40
   5   7  -2   10.70    2.00
   5   7  -2   10.90    2.70
   5   7  -2   12.70    2.40
   5   7  -2   14.00    2.40
  -5  -7   2   15.10    1.50
  -5  -7   2   10.30    2.20
  -5  -7   2   10.50    2.50
   4   7  -2    1.90    1.10
   4   7  -2    1.20    1.00
   4   7  -2    1.10    1.40
   4   7  -2    0.20    0.90
   4   7  -2    0.90    0.90
   4   7  -2   -0.30    0.90
  -4  -7   2    0.10    1.40
  -4  -7   2   -0.30    0.90
  -4  -7   2    0.40    1.60
  -4  -7   2   -0.20    1.90
  -4  -7   2   -0.90    1.10
  -4  -7   2    1.10    0.70
  -4  -7   2    0.00    1.10
   3   7  -2   11.10    0.90
   3   7  -2   16.30    2.20
   3   7  -2   10.00    1.50
   3   7  -2   12.10    2.00
   3   7  -2   14.50    2.10
   3   7  -2   12.10    0.90
   3   7  -2   12.50    1.70
  -3  -7   2    8.20    1.50
  -3  -7   2   13.80    2.20
  -3  -7   2    8.20    1.60
  -3  -7   2    9.30    1.70
  -3  -7   2    8.90    1.60
  -3  -7   2   14.60    2.20
  -3  -7   2   12.10    2.30
  -3  -7   2    9.50    1.20
   2   7  -2   13.90    1.60
   2   7  -2   13.10    1.20
   2   7  -2   13.10    2.10
   2   7  -2   17.90    2.00
   2   7  -2   10.80    1.60
   2   7  -2   11.30    1.40
   2   7  -2   12.10    1.10
   2   7  -2   11.50    1.70
   2   7  -2   12.00    1.00
   2   7  -2   10.20    1.50
  -2  -7   2   11.20    1.60
  -2  -7   2   15.40    1.70
  -2  -7   2   13.10    1.00
  -2  -7   2   12.50    1.70
  -2  -7   2   11.30    1.90
  -2  -7   2   13.90    2.00
  -2  -7   2   10.20    1.60
  -2  -7   2   10.50    1.70
  -2  -7   2    9.40    1.20
   1   7  -2  293.87    9.30
   1   7  -2  293.57    8.30
   1   7  -2  300.27    9.10
   1   7  -2  287.07    8.50
   1   7  -2  282.87    9.10
   1   7  -2  284.17    8.20
   1   7  -2  292.77    9.30
   1   7  -2  268.37    8.70
   1   7  -2  292.27    9.60
  -1  -7   2  271.97    9.00
  -1  -7   2  280.27    8.20
  -1  -7   2  285.57    9.60
  -1  -7   2  291.27    9.40
  -1  -7   2  291.47    9.50
  -1  -7   2  290.57    9.20
  -1  -7   2  286.07    8.80
  -1  -7   2  297.27    8.70
  -1  -7   2  281.47    9.10
   0   7  -2   10.80    1.50
   0   7  -2   15.80    1.70
   0   7  -2   12.00    1.50
   0   7  -2    6.50    1.20
   0   7  -2   12.80    1.90
   0   7  -2    9.50    1.20
   0   7  -2   12.00    1.40
   0   7  -2   11.00    1.10
   0  -7   2    7.30    1.40
   0  -7   2   11.20    1.60
   0  -7   2    9.70    1.20
   0  -7   2   11.70    1.40
   0  -7   2    8.30    1.20
   0  -7   2   10.60    1.70
   0  -7   2   10.70    1.10
  -1   7  -2   58.29    2.70
  -1   7  -2   50.19    3.20
  -1   7  -2   54.49    2.90
  -1   7  -2   59.29    2.60
  -1   7  -2   59.49    2.70
  -1   7  -2   60.09    3.40
  -1   7  -2   59.69    2.70
   1  -7   2   51.89    2.70
   1  -7   2   58.39    3.40
   1  -7   2   55.39    2.70
   1  -7   2   54.19    2.50
   1  -7   2   58.29    2.70
   1  -7   2   58.19    3.00
   1  -7   2   57.69    2.70
   1  -7   2   57.49    2.70
   1  -7   2   57.99    3.30
   1  -7   2   61.39    3.40
  -2   7  -2   89.09    4.50
  -2   7  -2   95.69    3.90
  -2   7  -2   91.29    4.30
  -2   7  -2   81.79    4.00
  -2   7  -2   95.39    4.70
  -2   7  -2  101.79    5.00
  -2   7  -2   89.69    3.50
  -2   7  -2   95.49    3.90
  -2   7  -2   93.79    4.10
  -2   7  -2   94.79    4.10
   2  -7   2   98.19    4.70
   2  -7   2   91.79    3.40
   2  -7   2   91.69    4.10
   2  -7   2   88.49    3.70
   2  -7   2   90.29    4.60
   2  -7   2   93.49    4.20
   2  -7   2   92.39    3.40
   2  -7   2   95.79    4.50
   2  -7   2   87.49    3.80
  -3   7  -2   27.00    3.30
  -3   7  -2   39.00    2.10
  -3   7  -2   38.30    3.20
  -3   7  -2   34.80    2.90
  -3   7  -2   34.20    2.50
  -3   7  -2   31.90    3.20
  -3   7  -2   40.60    2.80
  -3   7  -2   34.80    2.70
  -3   7  -2   35.40    2.70
  -3   7  -2   40.70    2.60
   3  -7   2   35.30    2.20
   3  -7   2   39.10    2.10
   3  -7   2   36.10    3.20
   3  -7   2   37.40    2.60
   3  -7   2   40.30    2.80
   3  -7   2   34.80    3.00
   3  -7   2   35.90    2.70
   3  -7   2   37.60    2.40
  -4   7  -2    4.50    1.20
  -4   7  -2    4.00    1.60
  -4   7  -2    3.70    1.60
  -4   7  -2    4.90    2.10
  -4   7  -2    3.90    1.60
  -4   7  -2    6.90    2.60
  -4   7  -2    4.50    1.80
  -4   7  -2    3.30    1.30
   4  -7   2    2.90    1.10
   4  -7   2    3.50    1.80
   4  -7   2    3.20    1.00
   4  -7   2    4.90    1.70
   4  -7   2    2.90    1.20
  -5   7  -2   13.60    2.10
  -5   7  -2   11.50    2.80
  -5   7  -2   11.00    2.70
  -5   7  -2   15.90    2.80
  -5   7  -2   13.00    3.10
   5  -7   2    9.50    2.80
   5  -7   2    7.60    1.70
   5  -7   2   14.70    1.80
   5  -7   2   11.60    1.90
   5  -7   2   10.90    2.50
   6   6  -2    0.60    1.80
   6   6  -2   -0.20    2.10
   6   6  -2    0.80    1.60
   6   6  -2   -1.30    1.50
  -6  -6   2   -0.30    1.90
  -6  -6   2    0.00    1.80
   5   6  -2    6.90    2.10
   5   6  -2    5.20    1.60
   5   6  -2    5.70    1.60
   5   6  -2    5.80    1.80
   5   6  -2    2.70    1.50
  -5  -6   2    4.20    2.10
  -5  -6   2    7.00    2.20
   4   6  -2   13.10    2.00
   4   6  -2    9.30    1.70
   4   6  -2   10.00    1.70
   4   6  -2   11.60    1.70
   4   6  -2    9.40    1.70
   4   6  -2   10.00    2.20
   4   6  -2   15.40    2.20
  -4  -6   2   12.40    1.20
  -4  -6   2    7.30    2.00
  -4  -6   2    6.40    1.50
  -4  -6   2   12.30    2.50
  -4  -6   2   10.80    1.70
  -4  -6   2    7.80    2.00
  -4  -6   2   11.80    2.10
   3   6  -2   27.60    2.60
   3   6  -2   26.80    2.30
   3   6  -2   26.90    1.20
   3   6  -2   26.70    1.80
   3   6  -2   29.30    2.40
   3   6  -2   28.30    2.10
   3   6  -2   30.20    2.30
   3   6  -2   28.90    2.10
  -3  -6   2   26.50    2.20
  -3  -6   2   28.50    2.70
  -3  -6   2   25.00    2.30
  -3  -6   2   31.00    2.70
  -3  -6   2   25.20    2.10
  -3  -6   2   27.90    2.30
  -3  -6   2   27.40    2.60
  -3  -6   2   30.30    1.70
   2   6  -2    6.60    1.10
   2   6  -2    7.70    0.80
   2   6  -2   10.50    1.60
   2   6  -2    8.20    1.40
   2   6  -2    8.90    1.10
   2   6  -2    8.40    1.20
   2   6  -2    8.30    1.40
   2   6  -2    4.40    1.00
   2   6  -2    7.00    0.80
  -2  -6   2    6.90    1.20
  -2  -6   2   10.10    1.30
  -2  -6   2    7.00    1.50
  -2  -6   2    9.30    0.80
  -2  -6   2    5.30    1.00
  -2  -6   2    5.60    0.80
  -2  -6   2    9.50    1.70
  -2  -6   2    8.30    1.50
  -2  -6   2    8.00    1.50
   1   6  -2   51.69    2.70
   1   6  -2   53.89    2.80
   1   6  -2   57.79    2.20
   1   6  -2   58.29    2.10
   1   6  -2   56.79    3.30
   1   6  -2   54.69    2.50
   1   6  -2   54.59    2.30
  -1  -6   2   50.19    2.50
  -1  -6   2   55.49    2.40
  -1  -6   2   51.69    2.60
  -1  -6   2   51.29    2.90
  -1  -6   2   55.19    2.70
  -1  -6   2   55.59    2.10
  -1  -6   2   53.99    3.00
  -1  -6   2   48.30    3.00
   0   6  -2   91.69    3.70
   0   6  -2   95.29    3.50
   0   6  -2   93.39    3.80
   0   6  -2   93.29    3.30
   0   6  -2   97.39    4.10
   0   6  -2   93.29    3.30
   0   6  -2   94.29    3.90
   0   6  -2   95.09    4.10
   0   6  -2   93.39    3.60
   0   6  -2   99.79    4.20
   0  -6   2   96.79    4.10
   0  -6   2   90.79    3.70
   0  -6   2   94.79    3.70
   0  -6   2   90.09    4.00
   0  -6   2  100.79    3.30
   0  -6   2   91.59    3.50
   0  -6   2   98.39    3.40
   0  -6   2   94.79    3.50
   0  -6   2   85.29    4.00
  -1   6  -2    4.90    1.10
  -1   6  -2    4.20    1.00
  -1   6  -2    2.80    0.80
  -1   6  -2    3.50    0.80
  -1   6  -2    3.00    0.80
  -1   6  -2    3.60    0.70
  -1   6  -2    2.50    0.80
  -1   6  -2    2.80    0.70
  -1   6  -2    4.20    0.80
  -1   6  -2    4.10    0.80
  -1   6  -2    2.20    0.70
   1  -6   2    4.20    0.80
   1  -6   2    3.90    0.80
   1  -6   2    3.10    1.00
   1  -6   2    4.70    1.00
   1  -6   2    2.30    0.60
   1  -6   2    4.40    1.20
   1  -6   2    3.80    0.80
   1  -6   2    3.50    0.80
   1  -6   2    3.00    0.90
  -2   6  -2  296.17   10.10
  -2   6  -2  294.57    9.80
  -2   6  -2  283.17    9.30
  -2   6  -2  295.27    8.90
  -2   6  -2  300.97    8.90
  -2   6  -2  290.87    8.50
  -2   6  -2  316.17    9.80
  -2   6  -2  321.97    9.50
  -2   6  -2  289.27    9.10
  -2   6  -2  295.97    9.20
   2  -6   2  283.07    8.60
   2  -6   2  277.17    9.10
   2  -6   2  296.17    9.20
   2  -6   2  295.67    9.70
   2  -6   2  283.77    9.80
   2  -6   2  292.27    8.80
   2  -6   2  289.57    9.10
   2  -6   2  290.47    8.50
   2  -6   2  300.47    9.00
  -3   6  -2   89.69    4.20
  -3   6  -2   82.49    4.30
  -3   6  -2   80.89    4.70
  -3   6  -2   82.99    3.70
  -3   6  -2   83.69    3.80
  -3   6  -2   79.69    4.40
  -3   6  -2   85.89    3.50
  -3   6  -2   77.29    4.10
  -3   6  -2   87.59    4.20
  -3   6  -2   80.39    4.00
   3  -6   2   87.09    3.80
   3  -6   2   74.39    4.30
   3  -6   2   96.19    4.00
   3  -6   2   84.09    2.80
   3  -6   2   84.19    3.50
   3  -6   2   84.89    4.60
   3  -6   2   89.29    4.00
   3  -6   2   84.69    3.40
  -4   6  -2    0.30    1.50
  -4   6  -2    0.70    1.10
  -4   6  -2    1.30    0.80
  -4   6  -2    0.40    0.90
  -4   6  -2    1.10    1.10
  -4   6  -2    1.50    1.30
  -4   6  -2    0.40    1.20
  -4   6  -2    1.10    1.10
  -4   6  -2    1.10    1.40
   4  -6   2    1.20    1.00
   4  -6   2    0.30    1.30
   4  -6   2    0.70    0.80
   4  -6   2    0.60    1.20
   4  -6   2    1.00    0.80
   4  -6   2    0.70    1.30
  -5   6  -2    7.90    1.80
  -5   6  -2   10.00    2.60
  -5   6  -2   12.80    2.70
  -5   6  -2   15.50    3.50
  -5   6  -2   12.90    2.10
   5  -6   2   12.40    1.50
   5  -6   2   15.10    2.20
   5  -6   2    8.90    1.80
   5  -6   2   12.00    2.40
   5  -6   2   12.50    3.70
   6   5  -2    2.30    2.40
   6   5  -2   -0.50    1.50
   6   5  -2    0.60    1.50
   6   5  -2    1.50    1.40
  -6  -5   2    0.70    1.90
  -6  -5   2   -0.20    1.70
  -6  -5   2    0.90    1.80
   5   5  -2    2.50    1.50
   5   5  -2    2.00    1.20
   5   5  -2    2.20    1.40
   5   5  -2    1.10    1.30
   5   5  -2    0.40    1.10
   5   5  -2    0.70    1.40
  -5  -5   2    2.10    1.70
  -5  -5   2    1.30    1.30
  -5  -5   2    0.70    1.30
   4   5  -2    8.70    1.70
   4   5  -2   10.30    1.60
   4   5  -2    8.40    1.60
   4   5  -2   13.20    2.00
   4   5  -2    9.70    2.00
   4   5  -2    9.30    1.70
   4   5  -2   10.00    1.90
  -4  -5   2   10.20    1.70
  -4  -5   2    7.50    1.60
  -4  -5   2    7.60    1.60
  -4  -5   2    9.00    1.00
  -4  -5   2   10.60    1.90
  -4  -5   2    9.00    2.00
  -4  -5   2    9.90    1.70
  -4  -5   2    6.30    1.40
   3   5  -2    7.90    1.60
   3   5  -2    5.10    1.10
   3   5  -2    6.90    1.30
   3   5  -2    8.70    1.40
   3   5  -2    4.40    1.00
   3   5  -2    6.80    1.30
   3   5  -2   10.30    1.70
  -3  -5   2    8.60    1.60
  -3  -5   2   10.00    1.80
  -3  -5   2    5.70    1.30
  -3  -5   2    6.40    0.90
  -3  -5   2    4.20    1.00
  -3  -5   2    5.60    1.50
  -3  -5   2    8.20    1.40
   2   5  -2    7.00    1.00
   2   5  -2    7.80    1.10
   2   5  -2    7.80    1.10
   2   5  -2   10.00    0.70
   2   5  -2   11.00    0.70
   2   5  -2   10.10    0.70
   2   5  -2    8.30    1.20
   2   5  -2   13.50    1.70
   2   5  -2   11.90    1.50
  -2  -5   2   10.60    1.70
  -2  -5   2   10.20    0.70
  -2  -5   2   10.10    1.40
  -2  -5   2   12.40    1.50
  -2  -5   2    6.50    1.00
  -2  -5   2    8.50    1.00
  -2  -5   2   11.80    1.80
  -2  -5   2   10.30    0.90
  -2  -5   2   14.50    1.80
   1   5  -2  103.49    3.40
   1   5  -2  100.59    3.20
   1   5  -2  103.39    4.10
   1   5  -2   96.79    4.10
   1   5  -2  105.79    3.90
   1   5  -2  106.49    4.00
   1   5  -2  103.29    3.30
  -1  -5   2   99.29    4.10
  -1  -5   2  104.79    4.20
  -1  -5   2  101.09    3.20
  -1  -5   2   93.29    4.50
  -1  -5   2   97.69    3.50
  -1  -5   2  109.19    3.90
  -1  -5   2   95.49    3.90
  -1  -5   2  105.79    3.90
   0   5  -2   -0.50    0.40
   0   5  -2    0.50    0.50
   0   5  -2    0.50    0.40
   0   5  -2    0.30    0.30
   0   5  -2    0.10    0.30
   0   5  -2    0.30    0.50
   0   5  -2    0.00    0.50
   0   5  -2    0.30    0.30
   0  -5   2    0.10    0.30
   0  -5   2    0.20    0.40
   0  -5   2    0.00    0.40
   0  -5   2    0.00    0.30
   0  -5   2    0.70    0.50
   0  -5   2    0.40    0.50
   0  -5   2    0.50    0.40
   0  -5   2    0.60    0.40
   0  -5   2   -0.30    0.30
   0  -5   2    0.20    0.50
  -1   5  -2   24.80    1.80
  -1   5  -2   20.50    1.40
  -1   5  -2   21.70    1.40
  -1   5  -2   21.10    1.60
  -1   5  -2   25.00    1.80
  -1   5  -2   21.20    1.40
  -1   5  -2   24.30    1.30
  -1   5  -2   21.80    1.40
  -1   5  -2   21.90    1.00
  -1   5  -2   19.30    1.60
   1  -5   2   20.20    1.40
   1  -5   2   19.90    1.70
   1  -5   2   21.40    1.60
   1  -5   2   21.10    1.40
   1  -5   2   20.20    1.30
   1  -5   2   20.90    1.50
   1  -5   2   20.80    1.40
   1  -5   2   23.00    1.50
   1  -5   2   20.40    1.60
   1  -5   2   23.40    1.90
   1  -5   2   24.20    1.90
  -2   5  -2   57.09    2.50
  -2   5  -2   56.09    2.00
  -2   5  -2   57.99    2.60
  -2   5  -2   57.09    2.90
  -2   5  -2   54.89    2.90
  -2   5  -2   56.69    3.10
  -2   5  -2   58.79    2.90
  -2   5  -2   55.79    2.50
  -2   5  -2   57.19    2.70
  -2   5  -2   52.39    3.00
  -2   5  -2   57.69    2.30
  -2   5  -2   55.79    2.50
   2  -5   2   53.39    3.10
   2  -5   2   59.09    2.80
   2  -5   2   57.79    2.90
   2  -5   2   57.89    2.40
   2  -5   2   50.79    3.00
   2  -5   2   58.19    2.50
   2  -5   2   58.69    2.80
  -3   5  -2   35.10    2.50
  -3   5  -2   38.80    2.60
  -3   5  -2   39.60    2.50
  -3   5  -2   37.10    2.20
  -3   5  -2   37.30    2.80
  -3   5  -2   37.30    2.70
  -3   5  -2   36.50    3.00
  -3   5  -2   36.40    2.60
  -3   5  -2   39.90    2.20
  -3   5  -2   36.90    2.30
   3  -5   2   36.90    1.60
   3  -5   2   35.70    2.10
   3  -5   2   37.80    2.80
   3  -5   2   40.60    2.10
   3  -5   2   39.90    2.80
   3  -5   2   37.80    2.50
   3  -5   2   40.20    2.40
   3  -5   2   34.80    2.50
   3  -5   2   33.40    2.50
   3  -5   2   32.80    2.10
  -4   5  -2   17.20    2.40
  -4   5  -2   14.40    2.10
  -4   5  -2   11.50    1.90
  -4   5  -2   19.60    2.20
  -4   5  -2   17.70    2.90
  -4   5  -2   13.80    2.30
  -4   5  -2   11.60    1.80
  -4   5  -2   17.30    2.50
  -4   5  -2   16.90    1.80
  -4   5  -2   15.30    2.00
   4  -5   2   12.30    1.50
   4  -5   2   20.30    2.90
   4  -5   2   19.00    2.10
   4  -5   2   14.70    2.40
   4  -5   2   14.40    2.20
   4  -5   2   17.70    2.20
   4  -5   2   14.40    2.10
   4  -5   2   14.70    1.40
   4  -5   2   13.50    2.00
  -5   5  -2    1.40    1.70
  -5   5  -2    0.10    1.10
  -5   5  -2    0.30    0.70
  -5   5  -2    0.30    1.70
  -5   5  -2   -0.30    1.10
  -5   5  -2   -0.80    1.50
   5  -5   2   -0.30    1.50
   5  -5   2    0.10    0.80
   5  -5   2    0.20    1.00
   5  -5   2    1.10    1.30
   5  -5   2    0.40    0.70
  -6   5  -2   -0.20    2.10
  -6   5  -2    0.10    1.10
  -6   5  -2   -0.30    1.80
  -6   5  -2    0.70    1.70
  -6   5  -2   -0.50    1.90
   6  -5   2    0.70    2.50
   6  -5   2    0.20    1.70
   6  -5   2   -0.70    1.20
   6  -5   2    1.30    1.90
   6   4  -2    0.30    1.60
   6   4  -2    0.60    1.20
   6   4  -2   -1.80    1.90
   6   4  -2    0.50    1.70
   6   4  -2    1.10    2.20
  -6  -4   2   -2.20    1.60
  -6  -4   2   -0.30    1.70
  -6  -4   2   -0.30    1.90
  -6  -4   2    0.20    1.20
   5   4  -2    2.10    1.30
   5   4  -2    1.90    1.40
   5   4  -2    2.80    1.50
   5   4  -2    5.20    1.70
   5   4  -2    2.50    1.30
   5   4  -2    5.10    2.20
  -5  -4   2    3.50    1.70
  -5  -4   2    2.00    1.50
  -5  -4   2    2.40    1.80
  -5  -4   2    2.60    2.70
   4   4  -2   14.60    1.80
   4   4  -2   12.40    1.80
   4   4  -2   15.80    2.10
   4   4  -2   15.70    2.10
   4   4  -2   16.40    2.10
   4   4  -2   18.10    2.30
   4   4  -2   17.90    2.40
  -4  -4   2   13.60    1.90
  -4  -4   2   13.10    1.80
  -4  -4   2   13.20    0.90
  -4  -4   2   10.10    2.00
  -4  -4   2   16.00    2.10
  -4  -4   2   12.20    1.70
  -4  -4   2   10.20    1.80
  -4  -4   2    9.70    1.90
  -4  -4   2   13.00    2.00
   3   4  -2    0.00    0.50
   3   4  -2    0.10    0.50
   3   4  -2    0.10    0.50
   3   4  -2   -0.80    0.50
   3   4  -2    0.10    0.70
   3   4  -2    0.20    0.90
  -3  -4   2    0.10    0.60
  -3  -4   2    0.10    0.50
  -3  -4   2    0.60    0.80
  -3  -4   2    0.00    0.30
  -3  -4   2   -0.20    0.60
  -3  -4   2    0.00    0.70
  -3  -4   2   -0.20    0.80
   2   4  -2   40.30    2.30
   2   4  -2   48.10    2.40
   2   4  -2   50.69    3.10
   2   4  -2   44.00    2.60
   2   4  -2   45.60    2.40
   2   4  -2   46.10    2.30
   2   4  -2   48.10    1.50
  -2  -4   2   48.80    2.40
  -2  -4   2   44.40    2.50
  -2  -4   2   45.60    2.60
  -2  -4   2   47.80    1.90
  -2  -4   2   47.80    2.40
  -2  -4   2   44.70    2.40
   1   4  -2  127.59    4.30
   1   4  -2  133.49    4.80
   1   4  -2  130.49    4.60
   1   4  -2  131.59    4.60
   1   4  -2  136.69    3.80
   1   4  -2  139.29    4.00
   1   4  -2  134.89    4.80
   1   4  -2  136.49    4.00
  -1  -4   2  136.69    4.90
  -1  -4   2  133.99    4.50
  -1  -4   2  133.29    4.60
  -1  -4   2  138.09    3.90
  -1  -4   2  137.99    4.20
  -1  -4   2  137.49    4.40
  -1  -4   2  136.89    4.60
  -1  -4   2  125.49    4.70
  -1  -4   2  140.99    4.90
  -1  -4   2  132.09    4.60
   0   4  -2   37.20    1.80
   0   4  -2   40.60    1.80
   0   4  -2   38.00    1.80
   0   4  -2   38.00    2.10
   0   4  -2   38.40    2.10
   0   4  -2   37.30    1.60
   0   4  -2   39.00    1.60
   0  -4   2   40.40    1.60
   0  -4   2   38.20    1.60
   0  -4   2   37.70    2.10
   0  -4   2   39.20    1.80
   0  -4   2   37.20    2.10
   0  -4   2   43.10    1.90
   0  -4   2   38.00    1.70
   0  -4   2   40.00    2.00
  -1   4  -2    0.60    0.40
  -1   4  -2    0.50    0.50
  -1   4  -2    0.90    0.30
  -1   4  -2    1.10    0.70
  -1   4  -2    1.10    0.50
  -1   4  -2    1.30    0.50
  -1   4  -2    2.50    0.90
  -1   4  -2    1.40    0.50
  -1   4  -2    0.70    0.40
  -1   4  -2    1.10    0.40
  -1   4  -2    0.90    0.40
   1  -4   2    1.20    0.60
   1  -4   2    0.70    0.40
   1  -4   2    0.90    0.50
   1  -4   2    0.90    0.50
   1  -4   2    1.10    0.40
   1  -4   2    1.00    0.50
   1  -4   2    0.50    0.40
   1  -4   2    0.20    0.50
   1  -4   2    1.10    0.40
   1  -4   2    1.70    0.50
   1  -4   2    1.30    0.60
  -2   4  -2   78.59    3.00
  -2   4  -2   73.69    3.40
  -2   4  -2   76.59    2.90
  -2   4  -2   78.99    3.00
  -2   4  -2   70.59    3.70
  -2   4  -2   74.79    3.30
  -2   4  -2   75.29    3.30
  -2   4  -2   74.79    3.40
  -2   4  -2   79.19    3.60
  -2   4  -2   75.69    3.20
  -2   4  -2   82.59    4.00
   2  -4   2   76.19    3.00
   2  -4   2   74.39    3.20
   2  -4   2   81.49    3.00
   2  -4   2   72.69    3.40
   2  -4   2   77.19    3.30
   2  -4   2   76.09    3.30
   2  -4   2   76.19    2.90
   2  -4   2   74.69    2.70
   2  -4   2   75.19    3.20
  -3   4  -2   79.79    3.80
  -3   4  -2   82.59    3.50
  -3   4  -2   87.29    4.10
  -3   4  -2   80.99    2.50
  -3   4  -2   84.59    3.90
  -3   4  -2   88.99    3.90
  -3   4  -2   83.39    4.10
  -3   4  -2   85.39    4.10
  -3   4  -2   78.89    3.50
  -3   4  -2   88.89    3.50
   3  -4   2   84.19    4.10
   3  -4   2   83.59    3.80
   3  -4   2   83.69    2.80
   3  -4   2   79.99    3.20
   3  -4   2   86.69    3.50
   3  -4   2   87.29    3.70
   3  -4   2   91.09    3.60
   3  -4   2   83.89    3.80
   3  -4   2   88.19    4.30
  -4   4  -2   15.10    1.80
  -4   4  -2   14.70    2.10
  -4   4  -2   14.40    2.00
  -4   4  -2   18.20    2.20
  -4   4  -2   23.90    3.00
  -4   4  -2   17.80    2.40
  -4   4  -2   10.70    1.70
  -4   4  -2   14.00    2.00
  -4   4  -2   13.20    0.90
  -4   4  -2   16.10    2.60
  -4   4  -2   15.90    2.40
   4  -4   2   14.90    2.20
   4  -4   2   19.50    2.10
   4  -4   2   17.00    2.00
   4  -4   2   12.50    1.80
   4  -4   2   15.40    1.40
   4  -4   2   19.80    2.60
   4  -4   2   16.50    2.20
   4  -4   2   15.00    2.00
   4  -4   2   15.90    2.70
  -5   4  -2    2.90    1.70
  -5   4  -2    3.70    1.30
  -5   4  -2    5.40    1.90
  -5   4  -2    3.10    1.30
  -5   4  -2    4.10    1.40
  -5   4  -2    3.10    1.80
  -5   4  -2    3.30    1.60
   5  -4   2    4.90    1.60
   5  -4   2    2.10    1.20
   5  -4   2    3.90    1.10
   5  -4   2    2.20    1.60
   5  -4   2    4.60    1.00
  -6   4  -2    1.40    1.20
  -6   4  -2    2.20    2.20
  -6   4  -2   -1.00    1.80
  -6   4  -2    0.10    2.20
  -6   4  -2    0.50    1.70
   6  -4   2    2.10    1.80
   6  -4   2    0.80    1.20
   6  -4   2    1.70    1.50
   6  -4   2    1.60    2.30
   6   3  -2   -0.90    1.50
   6   3  -2    1.00    2.00
   6   3  -2   -0.40    1.30
   6   3  -2   -0.80    1.20
   6   3  -2    0.50    3.40
  -6  -3   2    0.50    1.50
  -6  -3   2   -0.80    1.70
  -6  -3   2   -0.20    1.60
  -6  -3   2    0.00    1.70
   5   3  -2   -0.20    1.20
   5   3  -2    0.90    1.20
   5   3  -2   -0.30    0.80
   5   3  -2    1.30    1.10
   5   3  -2   -0.40    0.70
  -5  -3   2    0.70    1.10
  -5  -3   2   -0.20    0.70
  -5  -3   2   -0.50    1.50
  -5  -3   2    0.10    1.40
  -5  -3   2    0.60    1.30
   4   3  -2    5.70    1.50
   4   3  -2    7.30    1.40
   4   3  -2    4.00    1.20
   4   3  -2    7.70    1.40
   4   3  -2    8.70    1.60
   4   3  -2    4.10    1.00
   4   3  -2    5.00    1.10
  -4  -3   2    4.80    1.40
  -4  -3   2    4.30    1.20
  -4  -3   2    6.80    1.50
  -4  -3   2    3.30    1.10
  -4  -3   2    5.20    1.20
  -4  -3   2    4.10    1.30
  -4  -3   2    4.30    1.20
  -4  -3   2    8.10    1.40
   3   3  -2   36.80    2.20
   3   3  -2   35.90    2.20
   3   3  -2   35.50    2.30
   3   3  -2   33.80    2.30
   3   3  -2   35.10    1.90
   3   3  -2   35.20    2.50
  -3  -3   2   32.10    2.10
  -3  -3   2   32.30    2.30
  -3  -3   2   37.60    2.30
  -3  -3   2   36.00    2.60
  -3  -3   2   32.80    2.10
  -3  -3   2   37.10    1.40
  -3  -3   2   35.20    2.10
   2   3  -2    0.90    0.40
   2   3  -2    0.70    0.50
   2   3  -2    0.20    0.40
   2   3  -2    0.80    0.50
  -2  -3   2    0.50    0.40
  -2  -3   2    0.60    0.50
  -2  -3   2    1.10    0.40
  -2  -3   2    0.60    0.60
  -2  -3   2    0.80    0.60
  -2  -3   2    0.20    0.40
  -2  -3   2    1.20    0.70
  -2  -3   2    0.30    0.40
   1   3  -2   25.40    1.40
   1   3  -2   25.20    1.60
   1   3  -2   25.40    1.50
   1   3  -2   21.70    1.20
   1   3  -2   24.30    1.00
   1   3  -2   21.80    1.50
   1   3  -2   22.70    1.40
   1   3  -2   24.20    0.90
  -1  -3   2   23.90    1.20
  -1  -3   2   27.10    1.40
  -1  -3   2   25.30    1.50
  -1  -3   2   25.40    1.50
  -1  -3   2   25.10    0.90
  -1  -3   2   25.00    1.50
  -1  -3   2   24.10    1.60
  -1  -3   2   24.40    1.40
   0   3  -2    9.10    1.00
   0   3  -2    7.20    0.60
   0   3  -2    7.40    0.50
   0   3  -2    7.50    0.70
   0   3  -2    7.00    0.50
   0   3  -2    8.30    0.70
   0   3  -2    7.80    0.60
   0   3  -2    8.10    0.70
   0   3  -2    5.90    0.70
   0  -3   2    6.80    0.70
   0  -3   2    7.00    0.70
   0  -3   2    7.30    0.90
   0  -3   2    4.90    0.70
   0  -3   2    7.90    0.90
   0  -3   2    7.20    0.60
   0  -3   2    7.50    1.00
   0  -3   2    9.10    0.60
   0  -3   2    6.90    0.70
  -1   3  -2  141.49    4.60
  -1   3  -2  144.19    4.60
  -1   3  -2  140.19    5.00
  -1   3  -2  146.69    4.30
  -1   3  -2  147.59    4.00
  -1   3  -2  138.19    4.30
  -1   3  -2  140.79    4.40
  -1   3  -2  138.89    4.40
  -1   3  -2  139.59    4.20
   1  -3   2  143.79    4.60
   1  -3   2  145.49    4.80
   1  -3   2  139.29    4.30
   1  -3   2  143.49    4.20
   1  -3   2  144.69    5.00
   1  -3   2  138.59    4.30
   1  -3   2  142.59    4.60
   1  -3   2  139.29    4.60
   1  -3   2  139.29    4.40
   1  -3   2  143.59    4.40
  -2   3  -2   22.30    1.40
  -2   3  -2   23.60    1.70
  -2   3  -2   23.50    1.40
  -2   3  -2   22.90    1.50
  -2   3  -2   23.00    1.70
  -2   3  -2   22.90    1.30
  -2   3  -2   20.40    1.50
   2  -3   2   23.30    1.80
   2  -3   2   20.80    1.70
   2  -3   2   20.80    1.50
   2  -3   2   22.00    1.40
   2  -3   2   23.80    1.70
   2  -3   2   23.90    1.70
   2  -3   2   22.70    1.40
   2  -3   2   22.30    1.70
   2  -3   2   20.20    1.10
  -3   3  -2    6.70    1.10
  -3   3  -2    5.80    1.00
  -3   3  -2    7.90    1.20
  -3   3  -2    8.90    1.60
  -3   3  -2    7.30    1.40
  -3   3  -2    5.10    1.20
  -3   3  -2    4.20    1.10
  -3   3  -2    6.80    0.60
   3  -3   2    4.10    0.60
   3  -3   2    8.50    1.30
   3  -3   2    3.50    1.00
   3  -3   2    3.90    0.70
   3  -3   2    6.20    1.10
   3  -3   2    5.00    0.90
   3  -3   2    6.00    1.30
   3  -3   2    7.50    1.40
  -4   3  -2    3.20    1.20
  -4   3  -2    2.70    1.20
  -4   3  -2    1.60    1.00
  -4   3  -2    1.30    0.80
  -4   3  -2    2.40    1.00
  -4   3  -2    2.80    1.30
  -4   3  -2    0.90    0.80
  -4   3  -2    1.30    0.90
  -4   3  -2    3.50    0.60
  -4   3  -2    2.20    0.90
  -4   3  -2    2.80    1.20
   4  -3   2    1.40    1.10
   4  -3   2    4.30    1.70
   4  -3   2    2.50    1.10
   4  -3   2    2.10    0.90
   4  -3   2    3.60    1.20
   4  -3   2    2.30    0.80
   4  -3   2    1.70    1.00
   4  -3   2    2.60    0.70
   4  -3   2    2.80    1.10
  -5   3  -2    8.70    1.70
  -5   3  -2   13.10    2.40
  -5   3  -2   12.30    2.40
  -5   3  -2    9.60    1.90
  -5   3  -2   11.00    2.10
  -5   3  -2   11.60    2.30
  -5   3  -2    8.60    1.90
  -5   3  -2    8.40    1.70
  -5   3  -2   11.40    1.00
   5  -3   2   14.80    2.20
   5  -3   2    9.70    1.10
   5  -3   2   16.30    2.70
   5  -3   2    9.70    1.30
   5  -3   2   12.70    1.90
   5  -3   2    7.60    1.90
   5  -3   2    9.30    1.90
  -6   3  -2   -0.80    2.10
  -6   3  -2    2.10    1.40
  -6   3  -2   -0.90    1.80
  -6   3  -2    0.00    0.70
  -6   3  -2    0.20    1.90
  -6   3  -2    0.20    1.60
   6  -3   2    1.60    1.70
   6  -3   2    0.30    1.10
   6  -3   2    0.00    1.20
   6  -3   2    1.80    1.60
   6   2  -2   -0.30    1.60
   6   2  -2    1.40    1.40
   6   2  -2    0.30    1.60
   6   2  -2    1.80    1.90
   6   2  -2    0.00    1.20
  -6  -2   2   -0.30    1.50
  -6  -2   2    1.00    1.20
  -6  -2   2    1.00    1.80
  -6  -2   2   -0.70    1.60
   5   2  -2   15.60    2.20
   5   2  -2   23.60    2.10
   5   2  -2   24.90    2.70
   5   2  -2   27.50    2.50
   5   2  -2   16.50    2.10
  -5  -2   2   23.80    3.10
  -5  -2   2   25.70    2.80
  -5  -2   2   20.00    3.00
  -5  -2   2   20.40    2.30
  -5  -2   2   32.50    4.40
   4   2  -2   27.60    1.20
   4   2  -2   28.10    2.40
   4   2  -2   23.10    2.50
   4   2  -2   26.60    2.00
   4   2  -2   29.20    2.40
   4   2  -2   26.90    2.20
  -4  -2   2   28.30    2.60
  -4  -2   2   26.00    2.20
  -4  -2   2   29.00    3.30
  -4  -2   2   25.60    2.40
  -4  -2   2   24.80    2.40
  -4  -2   2   29.00    2.30
  -4  -2   2   25.70    2.20
   3   2  -2   57.99    2.60
   3   2  -2   55.29    2.90
   3   2  -2   56.99    2.60
   3   2  -2   63.39    3.00
   3   2  -2   58.19    2.90
   3   2  -2   57.39    3.10
  -3  -2   2   55.19    2.70
  -3  -2   2   56.39    2.60
  -3  -2   2   52.19    3.00
  -3  -2   2   57.59    2.80
  -3  -2   2   59.69    3.30
  -3  -2   2   59.69    2.80
  -3  -2   2   56.69    2.90
  -3  -2   2   58.39    3.70
   2   2  -2  284.27    8.50
   2   2  -2  277.27    8.20
   2   2  -2  281.97    7.80
   2   2  -2  282.77    8.40
   2   2  -2  281.57    8.20
   2   2  -2  271.77    8.20
  -2  -2   2  282.67    7.40
  -2  -2   2  283.47    8.70
  -2  -2   2  287.07    8.20
  -2  -2   2  270.17    8.10
  -2  -2   2  280.57    8.60
  -2  -2   2  296.07    8.20
  -2  -2   2  278.07    8.20
  -2  -2   2  285.07    8.40
   1   2  -2  196.48    5.60
   1   2  -2  200.38    6.10
   1   2  -2  198.68    5.20
   1   2  -2  198.68    5.80
   1   2  -2  191.28    5.70
   1   2  -2  195.08    5.90
  -1  -2   2  188.88    5.90
  -1  -2   2  207.38    5.70
  -1  -2   2  195.88    5.40
  -1  -2   2  200.98    6.10
  -1  -2   2  192.78    5.70
  -1  -2   2  198.48    5.60
  -1  -2   2  203.28    5.90
  -1  -2   2  205.68    5.90
   0   2  -2    0.70    0.20
   0   2  -2    1.50    0.40
   0   2  -2    0.70    0.30
   0   2  -2    0.50    0.40
   0   2  -2    1.50    0.40
   0   2  -2    1.20    0.30
   0   2  -2    1.20    0.30
   0   2  -2    0.60    0.30
   0   2  -2    1.10    0.30
   0   2  -2    1.50    0.30
   0   2  -2    1.00    0.30
   0   2  -2    1.20    0.30
   0  -2   2    0.40    0.20
   0  -2   2    1.10    0.40
   0  -2   2    0.80    0.20
   0  -2   2    1.10    0.30
   0  -2   2    0.70    0.30
   0  -2   2    1.10    0.40
   0  -2   2    0.40    0.30
   0  -2   2    1.20    0.30
   0  -2   2    1.40    0.20
  -1   2  -2  279.67    8.10
  -1   2  -2  278.07    7.40
  -1   2  -2  288.47    7.90
  -1   2  -2  281.17    8.20
  -1   2  -2  284.27    7.60
  -1   2  -2  279.67    7.80
  -1   2  -2  293.37    8.10
  -1   2  -2  294.27    8.10
  -1   2  -2  273.57    8.00
  -1   2  -2  284.67    8.00
   1  -2   2  296.07    7.90
   1  -2   2  295.07    7.70
   1  -2   2  282.67    8.10
   1  -2   2  276.77    7.80
   1  -2   2  282.87    8.00
   1  -2   2  293.77    8.10
   1  -2   2  285.97    8.40
   1  -2   2  293.17    8.00
  -2   2  -2  661.53   18.70
  -2   2  -2  658.43   18.40
  -2   2  -2  672.13   18.20
  -2   2  -2  680.13   18.10
  -2   2  -2  670.63   19.00
  -2   2  -2  673.73   17.70
  -2   2  -2  699.93   18.10
  -2   2  -2  707.73   18.40
  -2   2  -2  695.33   18.30
  -2   2  -2  683.03   17.20
  -2   2  -2  663.33   17.80
   2  -2   2  675.93   18.20
   2  -2   2  667.63   17.80
   2  -2   2  666.73   18.00
   2  -2   2  691.03   18.20
   2  -2   2  674.13   17.90
   2  -2   2  665.03   17.60
   2  -2   2  662.93   18.20
   2  -2   2  671.33   18.50
   2  -2   2  671.13   18.40
  -3   2  -2   25.80    1.60
  -3   2  -2   26.00    1.90
  -3   2  -2   27.30    1.20
  -3   2  -2   26.60    1.80
  -3   2  -2   30.20    2.10
  -3   2  -2   26.70    2.10
  -3   2  -2   24.40    1.80
  -3   2  -2   31.10    2.00
   3  -2   2   24.40    1.60
   3  -2   2   27.90    2.00
   3  -2   2   24.80    1.80
   3  -2   2   29.50    1.90
   3  -2   2   27.00    1.60
   3  -2   2   26.00    1.40
   3  -2   2   27.10    2.10
   3  -2   2   25.80    1.90
   3  -2   2   26.70    1.90
  -4   2  -2   19.40    2.40
  -4   2  -2   13.60    1.70
  -4   2  -2   22.60    2.90
  -4   2  -2   15.50    1.70
  -4   2  -2   13.90    1.80
  -4   2  -2   18.60    2.10
  -4   2  -2   16.90    1.90
  -4   2  -2   17.70    2.40
  -4   2  -2   14.70    1.00
  -4   2  -2   14.00    1.80
  -4   2  -2   16.60    2.20
   4  -2   2   15.50    1.90
   4  -2   2   16.60    1.60
   4  -2   2   15.50    1.10
   4  -2   2   15.60    1.20
   4  -2   2   14.50    1.10
   4  -2   2   14.30    1.90
   4  -2   2   12.20    1.40
   4  -2   2   12.10    1.70
   4  -2   2   15.90    2.40
   4  -2   2   18.00    1.80
   4  -2   2   15.90    2.20
  -5   2  -2   -0.40    1.20
  -5   2  -2    0.60    1.20
  -5   2  -2    0.50    1.00
  -5   2  -2    1.30    1.80
  -5   2  -2    1.70    1.50
  -5   2  -2    0.30    1.20
  -5   2  -2    0.50    1.40
  -5   2  -2    0.10    0.50
  -5   2  -2    0.20    1.00
   5  -2   2    0.90    0.80
   5  -2   2    0.40    1.20
   5  -2   2    1.00    0.60
   5  -2   2   -0.30    0.90
   5  -2   2    0.70    1.40
   5  -2   2    0.00    0.70
   5  -2   2   -0.10    0.80
   5  -2   2    1.00    0.90
  -6   2  -2    1.90    1.50
  -6   2  -2    4.30    2.10
  -6   2  -2    1.90    0.80
  -6   2  -2    3.40    2.00
  -6   2  -2    0.60    2.00
   6  -2   2    1.40    1.20
   6  -2   2    3.20    1.60
   6  -2   2    1.80    1.50
   6  -2   2    3.60    2.60
   6  -2   2    2.00    1.50
   6   1  -2   -0.50    1.90
   6   1  -2    0.30    1.30
   6   1  -2    0.30    1.40
   6   1  -2    0.20    1.40
  -6  -1   2   -0.50    1.70
  -6  -1   2    0.40    1.10
  -6  -1   2   -0.50    0.90
  -6  -1   2   -0.10    1.80
  -6  -1   2   -0.40    1.50
   5   1  -2    9.90    1.90
   5   1  -2    8.40    1.80
   5   1  -2    9.40    2.00
   5   1  -2    9.00    1.00
   5   1  -2    9.60    1.90
   5   1  -2    8.40    1.40
  -5  -1   2    9.90    1.20
  -5  -1   2    5.90    1.80
  -5  -1   2    6.30    1.50
  -5  -1   2   11.40    2.50
  -5  -1   2    8.70    2.00
  -5  -1   2    6.80    1.70
   4   1  -2   48.80    2.80
   4   1  -2   45.40    3.10
   4   1  -2   42.40    2.20
   4   1  -2   50.89    3.00
   4   1  -2   47.60    3.00
   4   1  -2   40.40    2.50
  -4  -1   2   43.30    3.20
  -4  -1   2   43.80    3.30
  -4  -1   2   44.80    3.00
  -4  -1   2   47.80    2.00
  -4  -1   2   41.40    2.70
  -4  -1   2   41.60    2.90
  -4  -1   2   44.70    2.70
  -4  -1   2   42.30    2.80
  -4  -1   2   42.40    2.80
   3   1  -2   25.70    1.80
   3   1  -2   24.60    1.00
   3   1  -2   23.50    2.00
   3   1  -2   22.20    1.80
   3   1  -2   23.80    1.50
   3   1  -2   21.60    1.70
   3   1  -2   27.90    1.70
  -3  -1   2   25.30    1.50
  -3  -1   2   24.90    1.80
  -3  -1   2   23.20    2.00
  -3  -1   2   24.30    2.10
  -3  -1   2   21.10    2.00
  -3  -1   2   25.50    1.90
  -3  -1   2   24.30    1.70
  -3  -1   2   24.70    1.20
  -3  -1   2   23.90    1.90
  -3  -1   2   24.80    1.80
   2   1  -2   23.50    1.60
   2   1  -2   22.90    1.50
   2   1  -2   22.40    1.50
   2   1  -2   22.90    1.40
   2   1  -2   23.30    1.40
   2   1  -2   22.30    1.30
  -2  -1   2   24.40    1.30
  -2  -1   2   27.50    1.50
  -2  -1   2   22.30    1.40
  -2  -1   2   25.90    1.60
  -2  -1   2   22.80    1.30
  -2  -1   2   22.50    1.40
  -2  -1   2   22.60    1.60
  -2  -1   2   24.60    1.70
   1   1  -2 9999.00  258.47
   0   1  -2   67.09    2.20
   0   1  -2   65.89    2.00
   0   1  -2   62.69    2.20
   0   1  -2   66.09    2.00
   0   1  -2   66.09    2.30
   0   1  -2   63.39    2.10
   0   1  -2   68.29    2.10
   0  -1   2   69.39    2.30
   0  -1   2   73.99    2.10
   0  -1   2   68.79    2.20
   0  -1   2   66.09    2.20
   0  -1   2   64.39    2.30
   0  -1   2   69.39    1.90
   0  -1   2   69.59    2.00
   0  -1   2   68.79    2.40
   0  -1   2   70.79    2.30
   0  -1   2   67.99    2.10
  -1   1  -2   26.20    1.40
  -1   1  -2   24.20    1.30
  -1   1  -2   23.30    1.20
  -1   1  -2   26.90    1.20
  -1   1  -2   23.00    1.00
  -1   1  -2   24.30    1.30
  -1   1  -2   24.50    0.90
  -1   1  -2   23.50    1.20
  -1   1  -2   27.50    1.30
  -1   1  -2   22.90    0.90
   1  -1   2   24.80    1.20
   1  -1   2   24.10    1.20
   1  -1   2   24.70    1.10
   1  -1   2   23.90    1.30
   1  -1   2   25.40    1.20
   1  -1   2   27.30    1.10
   1  -1   2   25.70    1.30
  -2   1  -2   75.79    3.00
  -2   1  -2   75.09    2.90
  -2   1  -2   70.59    2.30
  -2   1  -2   67.19    3.00
  -2   1  -2   71.99    2.70
  -2   1  -2   68.99    2.80
  -2   1  -2   69.49    2.50
  -2   1  -2   78.49    2.90
   2  -1   2   73.99    2.90
   2  -1   2   75.29    2.90
   2  -1   2   73.39    3.10
   2  -1   2   68.09    2.80
   2  -1   2   73.39    3.10
   2  -1   2   67.29    2.80
   2  -1   2   74.79    2.80
   2  -1   2   77.49    2.60
   2  -1   2   72.09    2.60
  -3   1  -2   75.59    3.40
  -3   1  -2   79.59    3.40
  -3   1  -2   76.49    3.60
  -3   1  -2   74.79    3.00
  -3   1  -2   73.19    3.20
  -3   1  -2   80.79    3.50
  -3   1  -2   74.79    3.50
  -3   1  -2   78.39    3.40
  -3   1  -2   73.79    2.50
  -3   1  -2   76.79    3.70
  -3   1  -2   77.09    3.20
   3  -1   2   75.49    3.30
   3  -1   2   74.29    3.70
   3  -1   2   73.39    3.20
   3  -1   2   78.09    2.70
   3  -1   2   80.29    3.00
   3  -1   2   74.69    3.60
   3  -1   2   73.19    3.30
   3  -1   2   72.19    3.30
   3  -1   2   79.19    3.40
  -4   1  -2    1.50    0.80
  -4   1  -2    2.70    1.00
  -4   1  -2    1.70    1.10
  -4   1  -2    1.10    0.70
  -4   1  -2    3.10    1.10
  -4   1  -2    2.30    0.60
  -4   1  -2    3.10    1.00
  -4   1  -2    2.10    1.00
  -4   1  -2    2.30    1.00
  -4   1  -2    1.20    0.90
   4  -1   2    1.40    0.70
   4  -1   2    2.20    0.70
   4  -1   2    2.90    1.30
   4  -1   2    2.20    0.60
   4  -1   2    3.70    1.00
   4  -1   2    2.20    0.70
   4  -1   2    2.10    0.90
   4  -1   2    1.30    0.80
   4  -1   2    2.70    1.20
   4  -1   2    1.20    0.90
  -5   1  -2    6.40    1.70
  -5   1  -2    7.60    1.90
  -5   1  -2    5.20    1.30
  -5   1  -2    9.60    1.10
  -5   1  -2    7.30    2.70
  -5   1  -2    6.10    1.50
  -5   1  -2    9.70    2.00
  -5   1  -2    7.30    1.80
  -5   1  -2    9.10    2.10
   5  -1   2    3.50    1.00
   5  -1   2    8.90    2.10
   5  -1   2    4.60    1.10
   5  -1   2    7.50    1.00
   5  -1   2    6.70    1.00
   5  -1   2    8.40    1.70
   5  -1   2    8.50    1.70
  -6   1  -2    2.80    1.90
  -6   1  -2    2.60    1.10
  -6   1  -2    3.90    1.90
  -6   1  -2    3.10    1.90
  -6   1  -2    5.30    1.00
   6  -1   2    3.60    1.80
   6  -1   2    2.30    1.40
   6  -1   2    4.70    1.80
   6  -1   2    7.20    2.70
   6  -1   2    5.40    1.50
   6  -1   2    3.10    1.90
   6   0  -2   -0.90    1.40
   6   0  -2    0.20    1.20
   6   0  -2    0.50    1.60
   6   0  -2    0.10    1.80
   6   0  -2   -0.30    0.80
  -6   0   2    0.10    1.40
  -6   0   2    1.00    1.20
  -6   0   2    1.50    1.90
  -6   0   2    0.20    1.00
  -6   0   2    1.00    2.10
  -6   0   2   -1.60    1.90
  -6   0   2    0.30    0.90
   5   0  -2    1.90    0.70
   5   0  -2    1.10    1.00
   5   0  -2    1.80    1.20
   5   0  -2    3.30    1.40
   5   0  -2    1.10    1.00
   5   0  -2    2.50    0.90
  -5   0   2    1.10    1.40
  -5   0   2    1.90    1.10
  -5   0   2    2.10    0.90
  -5   0   2    4.00    1.60
  -5   0   2    1.90    1.30
   4   0  -2   25.50    2.20
   4   0  -2   24.70    2.20
   4   0  -2   25.70    2.10
   4   0  -2   19.60    1.40
   4   0  -2   23.20    1.30
   4   0  -2   19.90    2.20
   4   0  -2   21.40    1.90
  -4   0   2   20.30    1.50
  -4   0   2   20.70    2.10
  -4   0   2   22.50    1.90
  -4   0   2   21.80    2.10
  -4   0   2   24.40    2.00
  -4   0   2   24.10    2.10
  -4   0   2   20.60    2.80
  -4   0   2   17.20    2.00
   3   0  -2    2.10    0.70
   3   0  -2    3.90    0.90
   3   0  -2    2.80    0.60
   3   0  -2    3.20    0.50
   3   0  -2    5.30    1.20
   3   0  -2    3.10    0.80
  -3   0   2    4.30    1.00
  -3   0   2    5.10    0.70
  -3   0   2    2.50    0.70
  -3   0   2    3.80    0.60
  -3   0   2    1.90    0.90
  -3   0   2    2.30    0.80
  -3   0   2    2.70    0.60
  -3   0   2    3.40    0.90
  -3   0   2    3.60    0.90
  -3   0   2    2.40    0.70
   2   0  -2   39.00    1.60
   2   0  -2   35.10    1.80
   2   0  -2   38.30    1.30
   2   0  -2   39.70    2.00
  -2   0   2   36.70    1.90
  -2   0   2   38.80    1.80
  -2   0   2   37.60    1.60
  -2   0   2   36.90    1.80
  -2   0   2   38.70    1.50
  -2   0   2   40.90    2.10
  -2   0   2   40.90    1.80
  -2   0   2   37.80    2.00
   1   0  -2 2008.30   57.59
  -1   0   2 2007.40   57.19
   0   0  -2 2374.26   63.49
   0   0   2 2455.75   63.69
  -1   0  -2   81.99    2.50
  -1   0  -2   83.19    2.80
  -1   0  -2   81.99    2.30
  -1   0  -2   81.49    2.80
  -1   0  -2   83.19    2.80
  -1   0  -2   84.39    2.70
  -1   0  -2   83.69    2.40
  -1   0  -2   80.29    2.80
   1   0   2   83.69    2.70
   1   0   2   84.69    2.60
   1   0   2   84.99    2.80
   1   0   2   82.79    2.70
   1   0   2   84.99    2.30
   1   0   2   79.89    2.80
   1   0   2   87.59    2.80
   1   0   2   83.89    2.50
  -2   0  -2    6.40    0.80
  -2   0  -2    4.50    0.70
  -2   0  -2    6.70    0.90
  -2   0  -2    9.80    1.20
  -2   0  -2    8.50    0.90
  -2   0  -2    5.90    0.50
  -2   0  -2    6.50    0.70
   2   0   2    9.50    0.90
   2   0   2    9.30    1.30
   2   0   2    5.70    0.90
   2   0   2    5.70    0.80
   2   0   2    5.50    0.90
   2   0   2    6.80    0.60
   2   0   2    7.90    0.90
  -3   0  -2    0.70    0.50
  -3   0  -2    0.70    0.30
  -3   0  -2    0.40    0.60
  -3   0  -2    0.10    0.60
  -3   0  -2   -0.30    0.50
  -3   0  -2    0.80    0.50
  -3   0  -2    0.60    0.50
  -3   0  -2    0.30    0.50
  -3   0  -2    1.20    0.50
   3   0   2    0.40    0.60
   3   0   2    0.40    0.40
   3   0   2    1.00    0.50
   3   0   2    0.70    0.60
   3   0   2    0.30    0.50
   3   0   2    1.10    0.50
   3   0   2    0.70    0.40
   3   0   2    1.70    0.80
   3   0   2    0.20    0.50
  -4   0  -2    9.40    1.70
  -4   0  -2   10.80    1.60
  -4   0  -2    6.80    1.40
  -4   0  -2   10.30    1.50
  -4   0  -2    9.90    1.40
  -4   0  -2   11.20    1.50
  -4   0  -2   10.30    1.80
  -4   0  -2    7.80    1.60
  -4   0  -2   10.10    1.10
  -4   0  -2    7.50    1.30
   4   0   2   11.10    1.60
   4   0   2    6.00    1.00
   4   0   2   11.30    2.20
   4   0   2   10.70    1.10
   4   0   2    8.20    1.50
   4   0   2   12.20    1.40
   4   0   2    6.00    1.00
   4   0   2   11.00    1.40
   4   0   2    9.10    1.20
  -5   0  -2    0.40    1.20
  -5   0  -2    1.00    1.20
  -5   0  -2   -0.20    0.50
  -5   0  -2    1.00    1.00
  -5   0  -2    0.60    1.40
  -5   0  -2    1.00    0.90
  -5   0  -2    0.20    1.10
  -5   0  -2    0.60    1.20
   5   0   2    0.20    0.80
   5   0   2    0.20    0.60
   5   0   2    0.80    0.80
   5   0   2    0.00    0.80
   5   0   2    0.00    1.10
   5   0   2    1.30    1.00
  -6   0  -2    3.60    1.00
  -6   0  -2    2.40    1.80
  -6   0  -2    1.50    1.80
  -6   0  -2    2.90    1.80
  -6   0  -2    2.50    1.50
   6   0   2    3.60    1.70
   6   0   2    2.90    1.20
   6   0   2    2.60    1.20
   6   0   2    3.30    1.50
   6   0   2    2.40    1.50
   6   0   2    0.40    1.30
   6   0   2    5.70    2.60
   6  -1  -2   -0.70    1.20
   6  -1  -2    1.30    1.80
   6  -1  -2   -0.10    1.20
   6  -1  -2    1.10    0.90
   6  -1  -2   -0.10    1.50
  -6   1   2    0.10    0.80
  -6   1   2    0.40    0.90
  -6   1   2   -0.80    1.70
  -6   1   2    0.10    1.50
  -6   1   2   -0.10    1.40
  -6   1   2    1.80    2.30
  -6   1   2   -0.80    1.80
   5  -1  -2   -0.20    0.90
   5  -1  -2    0.30    0.60
   5  -1  -2    0.00    0.90
   5  -1  -2   -0.40    1.00
   5  -1  -2   -0.20    1.00
  -5   1   2   -0.10    1.00
  -5   1   2    0.50    1.30
  -5   1   2   -0.20    0.80
  -5   1   2    1.40    1.40
  -5   1   2    0.50    0.80
   4  -1  -2   14.20    1.30
   4  -1  -2   11.90    2.10
   4  -1  -2   13.80    2.00
   4  -1  -2   13.10    1.70
   4  -1  -2   13.00    1.00
   4  -1  -2    7.80    1.50
   4  -1  -2   14.10    1.80
  -4   1   2   15.40    2.20
  -4   1   2   12.30    1.30
  -4   1   2   13.90    1.90
  -4   1   2    8.90    1.40
  -4   1   2   12.10    1.80
  -4   1   2   11.60    1.80
  -4   1   2   17.90    2.20
  -4   1   2   12.30    1.60
  -4   1   2   12.20    1.70
   3  -1  -2   27.80    1.80
   3  -1  -2   26.50    1.80
   3  -1  -2   22.30    1.90
   3  -1  -2   26.30    1.20
  -3   1   2   24.20    2.10
  -3   1   2   26.60    2.00
  -3   1   2   27.00    1.70
  -3   1   2   28.80    1.80
  -3   1   2   29.60    1.90
  -3   1   2   24.00    1.80
  -3   1   2   27.90    1.50
   2  -1  -2   99.99    3.60
   2  -1  -2  102.39    3.80
   2  -1  -2  105.39    3.60
   2  -1  -2  103.79    3.80
   2  -1  -2  103.59    3.20
   2  -1  -2  107.09    3.10
  -2   1   2  105.29    3.50
  -2   1   2  107.39    3.40
  -2   1   2  114.59    3.90
  -2   1   2  106.19    3.60
  -2   1   2  107.69    3.20
  -2   1   2  109.49    3.60
  -2   1   2  100.99    4.10
  -2   1   2   99.29    3.60
  -2   1   2  102.99    3.70
  -2   1   2  111.79    3.10
   1  -1  -2 1023.40   26.00
   1  -1  -2 1025.50   26.00
   1  -1  -2 1028.60   26.20
   1  -1  -2 1044.70   26.20
   1  -1  -2 1017.80   26.50
   1  -1  -2 1022.40   26.10
  -1   1   2 1094.89   27.30
  -1   1   2 1018.10   26.60
  -1   1   2 1056.49   26.50
   0  -1  -2  226.38    6.10
   0  -1  -2  219.08    6.10
   0  -1  -2  224.38    6.00
   0  -1  -2  213.68    6.10
   0  -1  -2  225.98    6.10
   0  -1  -2  212.68    5.90
   0  -1  -2  223.68    6.00
   0   1   2  229.28    6.00
   0   1   2  240.48    5.80
   0   1   2  230.88    6.10
   0   1   2  225.58    6.20
   0   1   2  238.08    5.80
   0   1   2  234.08    6.10
   0   1   2  234.78    6.10
   0   1   2  229.58    6.20
   0   1   2  228.88    6.10
   0   1   2  235.58    6.10
   0   1   2  229.28    6.10
   0   1   2  228.28    6.00
  -1  -1  -2 1243.18   40.30
  -1  -1  -2 1205.18   41.30
  -2  -1  -2   46.90    2.20
  -2  -1  -2   46.00    1.80
  -2  -1  -2   45.50    1.80
  -2  -1  -2   47.30    2.00
  -2  -1  -2   44.80    1.80
  -2  -1  -2   46.10    1.70
  -2  -1  -2   43.00    2.20
  -2  -1  -2   42.90    2.00
   2   1   2   47.10    1.80
   2   1   2   47.60    2.10
   2   1   2   41.60    2.30
   2   1   2   46.10    2.00
   2   1   2   42.00    2.20
   2   1   2   45.80    1.80
   2   1   2   45.80    2.20
  -3  -1  -2   24.20    1.70
  -3  -1  -2   28.70    2.00
  -3  -1  -2   26.30    1.90
  -3  -1  -2   24.50    1.90
  -3  -1  -2   25.80    1.60
  -3  -1  -2   26.80    1.80
  -3  -1  -2   26.10    1.30
  -3  -1  -2   22.60    1.60
  -3  -1  -2   27.60    1.70
  -3  -1  -2   25.90    1.60
   3   1   2   26.20    1.50
   3   1   2   24.50    1.60
   3   1   2   26.60    2.10
   3   1   2   23.70    1.90
   3   1   2   25.30    1.80
   3   1   2   25.80    1.60
   3   1   2   27.60    1.30
   3   1   2   24.40    1.70
  -4  -1  -2   19.50    1.90
  -4  -1  -2   17.90    1.30
  -4  -1  -2   14.80    1.70
  -4  -1  -2   14.80    1.80
  -4  -1  -2   16.00    2.00
  -4  -1  -2   17.20    1.70
  -4  -1  -2   16.50    1.60
  -4  -1  -2   17.30    2.10
  -4  -1  -2   15.80    1.70
   4   1   2   17.40    1.60
   4   1   2   16.00    1.70
   4   1   2   15.10    1.40
   4   1   2   18.80    2.50
   4   1   2   20.50    2.40
   4   1   2   18.20    2.10
   4   1   2   18.70    1.60
   4   1   2   16.40    1.20
   4   1   2   17.90    1.50
  -5  -1  -2    0.10    1.10
  -5  -1  -2   -0.30    1.20
  -5  -1  -2    0.00    1.00
  -5  -1  -2   -0.50    1.00
  -5  -1  -2   -0.10    0.60
  -5  -1  -2   -0.20    0.90
  -5  -1  -2   -0.60    1.20
   5   1   2   -0.20    0.60
   5   1   2   -0.20    0.80
   5   1   2   -0.20    0.50
   5   1   2    0.40    1.00
   5   1   2    0.00    0.80
   5   1   2    0.00    0.80
   5   1   2   -0.10    0.90
  -6  -1  -2   -0.50    1.50
  -6  -1  -2    0.20    0.70
  -6  -1  -2   -0.80    1.60
  -6  -1  -2   -0.30    1.40
  -6  -1  -2    0.10    1.00
  -6  -1  -2   -0.90    1.70
   6   1   2    0.30    1.40
   6   1   2   -0.50    1.70
   6   1   2   -0.80    1.30
   6   1   2    0.80    1.20
   6   1   2    0.00    0.90
   6   1   2   -0.50    1.20
   6   1   2    0.20    0.80
   6  -2  -2    1.50    1.10
   6  -2  -2    0.90    1.50
   6  -2  -2    0.70    1.40
   6  -2  -2    1.50    2.10
   6  -2  -2    0.20    1.60
  -6   2   2    2.90    2.20
  -6   2   2   -0.70    1.60
  -6   2   2    0.80    1.70
  -6   2   2    0.60    1.00
  -6   2   2    1.50    1.60
  -6   2   2    0.30    0.80
  -6   2   2    2.10    2.30
   5  -2  -2    1.00    1.20
   5  -2  -2   -0.50    0.90
   5  -2  -2    0.40    0.70
   5  -2  -2   -0.30    1.10
   5  -2  -2   -0.10    0.90
  -5   2   2    0.20    1.20
  -5   2   2    0.40    0.90
  -5   2   2    0.90    1.40
  -5   2   2   -0.70    1.10
  -5   2   2   -0.30    0.90
  -5   2   2    0.20    0.60
  -5   2   2    0.00    0.90
   4  -2  -2    4.10    1.20
   4  -2  -2    5.10    1.20
   4  -2  -2    3.90    1.40
   4  -2  -2    5.10    1.30
   4  -2  -2    4.20    0.90
  -4   2   2    2.70    0.80
  -4   2   2    4.80    1.10
  -4   2   2    3.60    1.20
  -4   2   2    5.50    1.60
  -4   2   2    4.30    1.10
  -4   2   2    3.60    1.10
  -4   2   2    3.70    1.00
  -4   2   2    5.40    1.30
  -4   2   2    3.60    1.30
   3  -2  -2   10.90    1.30
   3  -2  -2   11.10    1.40
   3  -2  -2   13.90    1.00
   3  -2  -2   10.10    1.30
  -3   2   2   13.20    1.00
  -3   2   2   13.10    1.20
  -3   2   2   13.30    1.30
  -3   2   2   12.60    1.50
  -3   2   2   10.40    1.30
  -3   2   2    9.40    1.40
  -3   2   2   12.40    1.20
  -3   2   2   14.20    1.40
  -3   2   2   16.50    1.80
  -3   2   2   12.40    1.30
   2  -2  -2  157.28    5.00
   2  -2  -2  149.99    5.00
   2  -2  -2  161.18    5.10
   2  -2  -2  158.28    5.10
  -2   2   2  156.58    4.80
  -2   2   2  161.88    4.60
  -2   2   2  157.68    4.80
  -2   2   2  150.78    5.50
  -2   2   2  154.08    4.90
  -2   2   2  160.68    5.10
  -2   2   2  146.49    5.00
  -2   2   2  157.88    5.20
  -2   2   2  152.78    4.80
   1  -2  -2   19.50    1.00
   1  -2  -2   20.90    1.10
   1  -2  -2   20.30    1.00
   1  -2  -2   17.90    1.30
   1  -2  -2   21.20    0.90
   1  -2  -2   19.80    0.90
  -1   2   2   20.80    1.20
  -1   2   2   22.40    1.00
  -1   2   2   20.20    1.30
  -1   2   2   21.80    0.90
  -1   2   2   19.80    0.90
  -1   2   2   21.70    1.10
  -1   2   2   19.80    1.10
  -1   2   2   19.70    0.80
  -1   2   2   20.50    0.90
   0  -2  -2 2097.89   55.79
   0   2   2 2027.50   55.99
  -1  -2  -2  278.67    7.20
  -1  -2  -2  275.67    7.90
  -1  -2  -2  278.27    7.70
  -1  -2  -2  276.87    7.60
  -1  -2  -2  264.67    7.60
  -1  -2  -2  283.47    7.40
  -1  -2  -2  278.57    7.60
  -1  -2  -2  303.37    7.30
  -1  -2  -2  267.87    7.80
   1   2   2  272.77    7.80
   1   2   2  285.17    7.40
   1   2   2  282.87    7.60
   1   2   2  279.27    7.70
   1   2   2  278.47    7.20
   1   2   2  268.17    8.00
   1   2   2  272.57    7.50
  -2  -2  -2   18.20    1.20
  -2  -2  -2   15.10    1.60
  -2  -2  -2   15.30    1.00
  -2  -2  -2   16.50    1.30
  -2  -2  -2   14.90    1.20
  -2  -2  -2   18.70    1.00
  -2  -2  -2   17.20    1.10
  -2  -2  -2   17.30    1.30
   2   2   2   16.20    1.40
   2   2   2   17.20    1.00
   2   2   2   16.60    1.20
   2   2   2   14.40    1.20
   2   2   2   17.50    1.20
   2   2   2   15.40    1.00
   2   2   2   18.70    1.00
   2   2   2   15.70    1.30
  -3  -2  -2    0.00    0.40
  -3  -2  -2    0.30    0.50
  -3  -2  -2    0.00    0.40
  -3  -2  -2   -0.30    0.40
  -3  -2  -2    1.40    0.60
  -3  -2  -2    0.90    0.70
  -3  -2  -2    0.40    0.50
   3   2   2    0.90    0.60
   3   2   2    1.00    0.60
   3   2   2    1.10    0.50
   3   2   2   -0.20    0.40
   3   2   2    0.20    0.60
   3   2   2    0.40    0.60
   3   2   2    0.30    0.40
   3   2   2    0.30    0.40
   3   2   2    1.00    0.60
  -4  -2  -2    1.60    0.90
  -4  -2  -2    0.20    0.80
  -4  -2  -2    0.60    0.70
  -4  -2  -2    1.20    0.90
  -4  -2  -2    1.80    0.60
  -4  -2  -2    1.30    0.80
  -4  -2  -2    1.70    0.90
  -4  -2  -2    2.40    0.90
  -4  -2  -2    1.60    0.90
  -4  -2  -2    1.10    0.60
   4   2   2    1.00    0.60
   4   2   2    2.80    1.30
   4   2   2    1.90    0.60
   4   2   2    1.80    0.80
   4   2   2    0.80    0.80
   4   2   2   -0.10    0.50
   4   2   2    3.30    1.00
  -5  -2  -2    0.20    0.90
  -5  -2  -2    0.40    1.00
  -5  -2  -2    0.40    1.20
  -5  -2  -2    1.50    1.00
  -5  -2  -2    0.10    1.70
  -5  -2  -2    0.10    1.20
  -5  -2  -2    1.20    0.70
  -5  -2  -2    0.20    1.00
  -5  -2  -2    0.50    1.00
   5   2   2    1.90    1.20
   5   2   2    0.70    0.60
   5   2   2    1.00    1.10
   5   2   2    0.70    0.80
   5   2   2    1.00    1.30
   5   2   2    0.60    0.80
   5   2   2    0.60    0.60
   5   2   2    0.30    0.80
  -6  -2  -2    1.80    1.00
  -6  -2  -2    6.70    1.30
  -6  -2  -2    4.20    2.10
  -6  -2  -2    5.60    2.30
  -6  -2  -2    3.20    1.70
  -6  -2  -2    2.80    2.10
  -6  -2  -2    5.10    2.60
   6   2   2    4.70    1.60
   6   2   2    6.40    1.70
   6   2   2    4.70    2.40
   6   2   2    3.80    1.60
   6   2   2    6.20    1.90
   6   2   2    4.30    1.30
   6   2   2    4.50    1.80
   6  -3  -2    0.60    1.90
   6  -3  -2   -0.30    1.20
   6  -3  -2    0.20    1.20
   6  -3  -2    0.00    1.60
  -6   3   2    0.40    2.10
  -6   3   2    0.60    1.20
  -6   3   2    0.10    1.70
  -6   3   2   -0.30    2.30
  -6   3   2   -0.70    2.00
   5  -3  -2    2.10    1.30
   5  -3  -2    1.20    0.80
   5  -3  -2    1.70    1.40
   5  -3  -2    1.40    1.40
   5  -3  -2    2.50    1.50
  -5   3   2    1.60    1.20
  -5   3   2    1.00    0.60
  -5   3   2    2.00    1.50
  -5   3   2    1.20    1.30
  -5   3   2    2.60    1.20
  -5   3   2    2.40    1.20
  -5   3   2    1.10    1.60
   4  -3  -2   45.50    3.20
   4  -3  -2   41.60    2.70
   4  -3  -2   46.30    3.00
   4  -3  -2   45.90    3.00
   4  -3  -2   45.40    2.20
  -4   3   2   43.00    3.30
  -4   3   2   42.40    3.20
  -4   3   2   40.10    3.10
  -4   3   2   42.90    2.70
  -4   3   2   40.60    2.50
  -4   3   2   43.00    2.90
  -4   3   2   42.50    1.60
  -4   3   2   39.80    2.70
  -4   3   2   44.50    2.80
  -4   3   2   44.20    2.60
   3  -3  -2    0.60    0.50
   3  -3  -2    0.80    0.80
   3  -3  -2    1.10    0.60
   3  -3  -2    0.80    0.50
  -3   3   2    0.40    0.60
  -3   3   2    0.20    0.50
  -3   3   2    1.10    0.50
  -3   3   2    0.20    0.60
  -3   3   2    1.10    0.70
  -3   3   2    0.40    0.60
  -3   3   2    2.20    1.00
  -3   3   2    0.40    0.40
  -3   3   2    0.30    0.50
  -3   3   2    0.20    0.50
   2  -3  -2   20.70    1.20
   2  -3  -2   19.90    1.40
   2  -3  -2   21.70    1.70
   2  -3  -2   20.40    1.00
   2  -3  -2   20.90    1.40
   2  -3  -2   19.50    1.20
  -2   3   2   19.40    1.40
  -2   3   2   20.30    1.40
  -2   3   2   17.60    1.40
  -2   3   2   21.10    1.20
  -2   3   2   23.30    1.50
  -2   3   2   20.30    1.30
  -2   3   2   21.70    1.10
   1  -3  -2  223.28    6.20
   1  -3  -2  228.18    6.50
   1  -3  -2  224.78    6.20
   1  -3  -2  227.78    6.90
  -1   3   2  226.18    6.40
  -1   3   2  220.88    6.60
  -1   3   2  229.18    6.20
  -1   3   2  230.88    6.30
  -1   3   2  228.48    6.60
  -1   3   2  226.98    6.90
  -1   3   2  218.18    6.50
  -1   3   2  227.98    6.30
   0  -3  -2    8.70    0.70
   0  -3  -2    7.90    0.70
   0  -3  -2    7.30    0.50
   0  -3  -2    7.20    0.60
   0  -3  -2    7.80    0.50
   0  -3  -2    8.30    0.60
   0   3   2    8.60    0.50
   0   3   2    7.30    0.70
   0   3   2    8.30    0.60
   0   3   2    7.50    0.60
   0   3   2    7.60    0.70
   0   3   2    7.60    0.60
  -1  -3  -2    5.60    0.80
  -1  -3  -2    3.80    0.60
  -1  -3  -2    4.20    0.50
  -1  -3  -2    4.70    0.40
  -1  -3  -2    4.10    0.50
  -1  -3  -2    8.10    0.90
  -1  -3  -2    5.20    0.50
  -1  -3  -2    4.80    0.60
   1   3   2    5.50    0.60
   1   3   2    4.50    0.70
   1   3   2    4.80    0.60
   1   3   2    4.60    0.60
   1   3   2    4.80    0.50
   1   3   2    5.50    0.70
   1   3   2    4.20    0.60
   1   3   2    5.00    0.80
   1   3   2    5.90    0.70
  -2  -3  -2    6.30    1.00
  -2  -3  -2    7.90    0.70
  -2  -3  -2    6.90    1.20
  -2  -3  -2    8.70    1.20
  -2  -3  -2    5.60    0.90
  -2  -3  -2    8.10    0.90
  -2  -3  -2    7.10    0.80
   2   3   2    7.20    0.70
   2   3   2    6.20    0.90
   2   3   2    8.00    0.90
   2   3   2    7.80    1.20
   2   3   2    7.60    0.80
   2   3   2    7.60    1.10
   2   3   2    9.20    1.10
  -3  -3  -2   68.19    2.50
  -3  -3  -2   61.99    2.70
  -3  -3  -2   61.29    3.20
  -3  -3  -2   63.09    3.50
  -3  -3  -2   66.69    2.70
  -3  -3  -2   64.39    3.10
  -3  -3  -2   67.99    3.90
  -3  -3  -2   64.29    2.70
   3   3   2   67.89    2.80
   3   3   2   55.09    2.70
   3   3   2   61.49    2.40
   3   3   2   59.89    3.40
   3   3   2   61.29    2.70
   3   3   2   64.19    3.00
   3   3   2   65.89    2.60
   3   3   2   61.29    3.00
  -4  -3  -2    0.00    0.70
  -4  -3  -2    0.50    0.80
  -4  -3  -2   -0.40    0.60
  -4  -3  -2    0.60    0.70
  -4  -3  -2    0.80    0.90
  -4  -3  -2   -0.20    0.90
  -4  -3  -2   -0.20    0.60
  -4  -3  -2    0.10    0.90
   4   3   2    0.20    0.60
   4   3   2    1.20    0.90
   4   3   2    0.20    0.70
   4   3   2   -0.10    0.60
   4   3   2    0.30    0.70
   4   3   2   -0.60    0.50
   4   3   2    0.00    0.70
  -5  -3  -2   41.80    6.20
  -5  -3  -2   47.60    2.90
  -5  -3  -2   54.69    4.00
  -5  -3  -2   48.10    3.70
  -5  -3  -2   58.89    3.50
  -5  -3  -2   50.19    2.60
  -5  -3  -2   52.79    3.30
  -5  -3  -2   55.79    3.40
   5   3   2   54.89    3.60
   5   3   2   55.19    4.00
   5   3   2   50.29    3.20
   5   3   2   55.69    2.70
   5   3   2   58.59    3.00
   5   3   2   55.89    3.50
   5   3   2   51.79    2.60
   5   3   2   51.09    3.20
  -6  -3  -2    0.10    1.50
  -6  -3  -2    0.30    1.20
  -6  -3  -2    0.20    2.00
  -6  -3  -2    0.80    1.60
  -6  -3  -2    0.30    0.80
  -6  -3  -2    0.70    1.50
  -6  -3  -2    0.70    1.50
   6   3   2   -0.10    1.70
   6   3   2   -0.80    1.30
   6   3   2    0.20    1.20
   6   3   2    0.20    1.20
   6   3   2   -1.00    1.70
   6   3   2    0.60    1.10
   6   3   2    0.20    1.40
   6  -4  -2    0.20    1.40
   6  -4  -2    0.20    1.90
   6  -4  -2   -0.50    2.50
   6  -4  -2    0.30    1.20
  -6   4   2   -0.50    2.30
  -6   4   2    0.40    1.70
  -6   4   2    0.70    2.10
  -6   4   2    1.00    2.70
   5  -4  -2   27.20    3.40
   5  -4  -2   22.20    2.00
   5  -4  -2   23.30    3.10
   5  -4  -2   23.60    3.30
  -5   4   2   29.30    3.20
  -5   4   2   20.70    3.30
  -5   4   2   20.00    2.80
  -5   4   2   20.60    2.20
  -5   4   2   17.80    3.00
  -5   4   2   22.50    2.90
   4  -4  -2   32.80    2.00
   4  -4  -2   29.20    2.50
   4  -4  -2   33.20    2.80
   4  -4  -2   33.10    2.70
  -4   4   2   33.50    2.90
  -4   4   2   29.50    2.40
  -4   4   2   31.60    2.60
  -4   4   2   34.30    3.10
  -4   4   2   33.80    2.80
  -4   4   2   36.60    2.20
  -4   4   2   35.30    2.40
  -4   4   2   26.30    3.90
  -4   4   2   32.50    2.80
  -4   4   2   28.00    2.70
   3  -4  -2    1.20    0.70
   3  -4  -2    1.40    0.90
   3  -4  -2    1.40    0.40
   3  -4  -2    2.20    0.70
  -3   4   2    1.20    0.80
  -3   4   2    0.50    0.50
  -3   4   2    1.20    0.70
  -3   4   2    2.80    1.00
  -3   4   2    2.10    0.80
  -3   4   2    1.90    0.60
  -3   4   2    1.50    0.70
  -3   4   2    1.80    1.10
  -3   4   2    2.30    0.90
  -3   4   2    1.20    0.80
  -3   4   2    2.60    0.90
   2  -4  -2  564.34   15.00
   2  -4  -2  554.24   15.60
   2  -4  -2  532.45   15.50
   2  -4  -2  536.15   15.00
   2  -4  -2  520.45   15.30
  -2   4   2  552.14   15.30
  -2   4   2  547.95   15.20
  -2   4   2  571.44   14.40
  -2   4   2  570.44   14.90
  -2   4   2  553.94   16.20
  -2   4   2  586.74   15.20
  -2   4   2  569.74   15.80
  -2   4   2  548.25   15.40
  -2   4   2  577.94   14.60
   1  -4  -2 1339.77   34.20
   1  -4  -2 1339.87   34.30
   1  -4  -2 1319.77   34.40
   1  -4  -2 1331.57   34.90
   1  -4  -2 1284.07   34.60
  -1   4   2 1293.27   34.60
  -1   4   2 1371.76   33.90
  -1   4   2 1348.07   34.90
  -1   4   2 1355.06   34.50
  -1   4   2 1356.26   34.60
  -1   4   2 1375.36   34.20
  -1   4   2 1380.96   34.10
   0  -4  -2  231.38    6.40
   0  -4  -2  227.08    6.70
   0  -4  -2  222.38    6.10
   0  -4  -2  232.78    6.20
   0  -4  -2  217.28    6.60
   0   4   2  230.28    6.50
   0   4   2  225.98    6.20
   0   4   2  225.48    6.50
   0   4   2  227.68    6.70
   0   4   2  227.68    6.70
   0   4   2  235.98    6.30
   0   4   2  230.68    6.80
   0   4   2  227.28    6.40
   0   4   2  227.98    6.40
  -1  -4  -2  179.28    5.40
  -1  -4  -2  180.48    5.30
  -1  -4  -2  170.78    5.80
  -1  -4  -2  185.18    5.40
  -1  -4  -2  177.18    5.50
  -1  -4  -2  180.78    5.20
  -1  -4  -2  182.18    5.20
   1   4   2  191.68    5.30
   1   4   2  177.68    5.30
   1   4   2  190.68    5.80
   1   4   2  184.58    5.40
   1   4   2  192.78    5.60
   1   4   2  179.38    5.60
   1   4   2  186.68    5.40
   1   4   2  178.28    5.50
   1   4   2  179.78    5.40
  -2  -4  -2  269.67    8.10
  -2  -4  -2  271.57    7.70
  -2  -4  -2  270.07    7.70
  -2  -4  -2  267.87    8.50
  -2  -4  -2  272.67    7.70
  -2  -4  -2  264.57    7.80
  -2  -4  -2  271.07    7.60
  -2  -4  -2  263.47    8.00
   2   4   2  266.47    7.60
   2   4   2  272.17    7.60
   2   4   2  271.17    7.80
   2   4   2  264.37    8.50
   2   4   2  270.07    7.60
   2   4   2  262.57    7.90
   2   4   2  272.27    8.10
  -3  -4  -2   10.40    1.60
  -3  -4  -2    8.20    1.10
  -3  -4  -2    9.40    1.20
  -3  -4  -2   11.20    1.40
  -3  -4  -2    8.80    1.50
  -3  -4  -2    9.90    1.10
  -3  -4  -2    9.40    1.20
  -3  -4  -2   10.40    1.50
   3   4   2    9.90    1.20
   3   4   2   10.30    1.10
   3   4   2    8.10    1.60
   3   4   2    9.10    1.10
   3   4   2   13.40    1.40
   3   4   2    7.80    1.30
   3   4   2    5.70    1.00
   3   4   2   14.90    1.50
  -4  -4  -2    1.30    0.90
  -4  -4  -2    1.40    0.90
  -4  -4  -2    1.60    0.80
  -4  -4  -2    3.30    1.10
  -4  -4  -2    2.50    1.20
  -4  -4  -2    2.30    1.50
  -4  -4  -2    2.30    1.00
  -4  -4  -2    2.80    1.30
  -4  -4  -2    2.30    0.90
  -4  -4  -2    2.60    0.70
   4   4   2    3.10    0.90
   4   4   2    1.90    0.70
   4   4   2    3.00    1.50
   4   4   2    3.10    1.10
   4   4   2    1.50    0.80
   4   4   2    3.40    0.90
   4   4   2    1.70    1.00
   4   4   2    3.20    1.00
   4   4   2    2.60    0.80
  -5  -4  -2    9.80    2.20
  -5  -4  -2    8.00    1.80
  -5  -4  -2   10.00    1.90
  -5  -4  -2   10.60    1.90
  -5  -4  -2    9.40    1.60
  -5  -4  -2    8.70    1.30
  -5  -4  -2    5.40    1.60
  -5  -4  -2    9.30    2.00
  -5  -4  -2    7.50    1.70
   5   4   2   10.20    2.10
   5   4   2    8.80    1.40
   5   4   2    7.90    1.20
   5   4   2    5.60    1.40
   5   4   2   10.10    1.60
   5   4   2   10.00    1.90
   5   4   2    8.60    2.00
   5   4   2    6.90    1.90
  -6  -4  -2   52.39    4.00
  -6  -4  -2   49.90    4.80
  -6  -4  -2   45.50    4.40
  -6  -4  -2   58.99    3.10
  -6  -4  -2   58.49    4.70
  -6  -4  -2   56.99    4.10
   6   4   2   57.09    3.00
   6   4   2   52.99    3.40
   6   4   2   54.99    4.80
   6   4   2   58.69    3.40
   6   4   2   48.40    3.70
   6   4   2   52.49    4.20
   6   4   2   44.40    4.00
   6   4   2   54.99    4.00
   6  -5  -2   -0.30    1.30
   6  -5  -2   -0.30    2.20
   6  -5  -2    0.50    1.40
   6  -5  -2   -1.00    1.90
  -6   5   2    1.30    2.50
  -6   5   2    0.10    1.30
  -6   5   2   -0.80    1.40
   5  -5  -2   -0.90    1.30
   5  -5  -2    0.50    1.50
   5  -5  -2   -0.10    1.10
   5  -5  -2   -0.40    0.90
  -5   5   2    0.20    1.30
  -5   5   2   -0.20    0.80
  -5   5   2   -0.50    1.40
  -5   5   2    0.50    1.00
  -5   5   2    0.20    1.90
  -5   5   2    1.20    1.20
   4  -5  -2  230.78    7.10
   4  -5  -2  224.48    8.10
   4  -5  -2  199.28    7.80
   4  -5  -2  200.78    8.00
   4  -5  -2  214.18    8.00
  -4   5   2  205.28    8.00
  -4   5   2  213.88    6.70
  -4   5   2  199.68    7.70
  -4   5   2  213.08    8.60
  -4   5   2  208.18    7.60
  -4   5   2  201.88    6.90
  -4   5   2  207.28    7.50
  -4   5   2  218.38    8.10
  -4   5   2  213.18    7.70
  -4   5   2  200.48    7.70
  -4   5   2  215.58    7.50
   3  -5  -2    5.60    1.30
   3  -5  -2    5.00    1.00
   3  -5  -2    5.60    1.20
   3  -5  -2    5.50    0.80
   3  -5  -2    6.80    1.40
   3  -5  -2    3.80    1.20
  -3   5   2    6.60    1.40
  -3   5   2    4.40    0.90
  -3   5   2    5.00    0.80
  -3   5   2    5.60    1.10
  -3   5   2    4.00    1.10
  -3   5   2    8.10    1.70
  -3   5   2    6.70    1.40
  -3   5   2    5.90    1.10
   2  -5  -2   -0.30    0.60
   2  -5  -2    0.20    0.50
   2  -5  -2    0.10    0.50
   2  -5  -2    0.40    0.60
   2  -5  -2    0.00    0.40
   2  -5  -2    1.30    0.50
   2  -5  -2    0.30    0.40
  -2   5   2    0.60    0.50
  -2   5   2    0.70    0.60
  -2   5   2    0.40    0.50
  -2   5   2    1.20    0.60
  -2   5   2    0.40    0.40
  -2   5   2    0.50    0.50
  -2   5   2    1.10    0.60
  -2   5   2    0.00    0.30
   1  -5  -2  682.23   17.60
   1  -5  -2  658.53   17.40
   1  -5  -2  631.84   16.70
   1  -5  -2  655.63   17.80
   1  -5  -2  645.94   18.30
   1  -5  -2  663.73   17.50
  -1   5   2  620.04   17.80
  -1   5   2  633.94   17.50
  -1   5   2  671.73   17.20
  -1   5   2  717.23   17.60
  -1   5   2  678.93   17.20
  -1   5   2  645.44   17.90
  -1   5   2  673.93   17.80
  -1   5   2  657.03   18.30
  -1   5   2  685.23   17.40
   0  -5  -2   31.10    1.50
   0  -5  -2   28.30    1.70
   0  -5  -2   33.10    1.90
   0  -5  -2   29.10    1.70
   0  -5  -2   29.30    1.50
   0  -5  -2   34.50    1.40
   0  -5  -2   31.70    1.60
   0   5   2   31.20    1.60
   0   5   2   34.70    1.90
   0   5   2   33.30    1.60
   0   5   2   32.90    1.50
   0   5   2   31.70    1.80
   0   5   2   32.90    1.80
   0   5   2   31.70    1.50
   0   5   2   32.00    1.60
  -1  -5  -2   16.90    1.30
  -1  -5  -2   18.30    1.30
  -1  -5  -2   18.60    1.20
  -1  -5  -2   19.90    1.00
  -1  -5  -2   18.70    1.20
  -1  -5  -2   19.10    1.00
   1   5   2   19.70    1.40
   1   5   2   20.10    1.50
   1   5   2   17.70    1.20
   1   5   2   17.50    1.20
   1   5   2   18.80    1.20
   1   5   2   17.10    1.30
   1   5   2   19.70    0.90
   1   5   2   19.30    1.20
   1   5   2   19.30    1.30
  -2  -5  -2   60.79    3.00
  -2  -5  -2   64.59    2.50
  -2  -5  -2   71.49    2.60
  -2  -5  -2   67.49    2.80
  -2  -5  -2   67.09    3.30
  -2  -5  -2   62.69    2.90
  -2  -5  -2   67.19    2.70
  -2  -5  -2   67.09    2.70
   2   5   2   61.49    2.70
   2   5   2   66.09    3.30
   2   5   2   64.49    2.50
   2   5   2   65.99    2.70
   2   5   2   60.09    2.90
   2   5   2   65.49    2.60
   2   5   2   61.69    2.50
  -3  -5  -2  206.08    7.70
  -3  -5  -2  209.48    6.80
  -3  -5  -2  214.58    6.70
  -3  -5  -2  209.48    7.20
  -3  -5  -2  201.58    7.10
  -3  -5  -2  218.38    6.50
  -3  -5  -2  206.48    6.70
  -3  -5  -2  214.08    6.60
   3   5   2  201.68    7.60
   3   5   2  211.78    6.40
   3   5   2  213.18    6.60
   3   5   2  212.88    6.40
   3   5   2  205.68    7.10
   3   5   2  200.98    6.60
   3   5   2  207.18    7.30
   3   5   2  205.78    6.80
  -4  -5  -2    1.10    0.90
  -4  -5  -2   -0.10    1.00
  -4  -5  -2   -0.60    0.70
  -4  -5  -2    0.30    0.60
  -4  -5  -2    0.00    0.80
  -4  -5  -2    0.60    0.80
  -4  -5  -2   -0.10    0.90
  -4  -5  -2    0.10    0.80
   4   5   2   -0.20    0.60
   4   5   2    0.20    1.10
   4   5   2    0.10    0.80
   4   5   2    0.30    0.70
   4   5   2    0.50    0.70
   4   5   2   -0.30    0.90
   4   5   2    0.80    0.70
   4   5   2    0.30    1.00
   4   5   2    0.00    0.60
   4   5   2    0.20    0.70
  -5  -5  -2   13.10    2.10
  -5  -5  -2   11.80    2.50
  -5  -5  -2   16.50    2.30
  -5  -5  -2   16.60    2.90
  -5  -5  -2   11.50    2.00
  -5  -5  -2   13.70    2.70
   5   5   2   19.30    2.90
   5   5   2   17.40    2.50
   5   5   2   20.70    4.40
   5   5   2   17.80    1.70
   5   5   2   18.10    1.90
   5   5   2   17.80    2.00
   5   5   2   13.60    2.10
  -6  -5  -2    7.50    1.50
  -6  -5  -2    5.00    1.90
  -6  -5  -2    2.50    1.80
  -6  -5  -2    5.10    2.40
  -6  -5  -2    2.90    1.40
  -6  -5  -2    6.70    2.40
   6   5   2    4.70    1.40
   6   5   2    4.60    1.80
   6   5   2    6.60    1.40
   6   5   2    3.50    1.60
   6   5   2    5.10    1.80
   6   5   2    3.90    2.00
   6   5   2    4.30    2.50
   6   5   2    5.10    1.60
   5  -6  -2    1.80    1.10
   5  -6  -2    0.60    1.10
   5  -6  -2    1.80    1.80
   5  -6  -2    2.10    1.20
  -5   6   2    0.40    1.20
  -5   6   2    3.20    2.20
  -5   6   2    1.00    1.00
  -5   6   2    1.70    1.70
  -5   6   2    1.70    1.30
   4  -6  -2   45.60    3.60
   4  -6  -2   45.40    4.10
   4  -6  -2   50.39    2.20
   4  -6  -2   55.19    3.70
   4  -6  -2   50.09    5.10
   4  -6  -2   49.60    2.90
  -4   6   2   50.79    3.60
  -4   6   2   62.09    5.70
  -4   6   2   51.99    2.30
  -4   6   2   53.79    3.60
  -4   6   2   43.60    3.20
  -4   6   2   46.90    2.90
   3  -6  -2    0.00    0.50
   3  -6  -2   -0.20    0.40
   3  -6  -2    0.30    0.70
   3  -6  -2    0.60    0.90
   3  -6  -2   -0.10    0.90
   3  -6  -2   -0.10    1.10
   3  -6  -2    0.40    0.60
  -3   6   2   -0.30    0.70
  -3   6   2   -0.70    0.90
  -3   6   2    0.60    0.80
  -3   6   2    0.00    0.70
  -3   6   2    1.20    0.90
  -3   6   2    0.70    0.70
  -3   6   2    0.40    0.70
  -3   6   2    0.10    0.60
  -3   6   2    0.00    0.50
   2  -6  -2    2.10    0.80
   2  -6  -2    2.00    0.70
   2  -6  -2    2.50    1.10
   2  -6  -2    2.10    0.60
   2  -6  -2    2.60    0.70
  -2   6   2    2.30    0.80
  -2   6   2    3.80    1.00
  -2   6   2    2.50    0.80
  -2   6   2    2.40    0.70
  -2   6   2    2.20    0.80
  -2   6   2    2.00    0.60
  -2   6   2    1.70    0.70
  -2   6   2    2.40    0.90
  -2   6   2    1.60    0.80
   1  -6  -2  185.28    5.00
   1  -6  -2  187.88    5.90
   1  -6  -2  182.78    6.30
   1  -6  -2  193.88    6.70
   1  -6  -2  178.48    5.80
   1  -6  -2  179.98    6.20
   1  -6  -2  190.18    5.90
  -1   6   2  194.18    5.60
  -1   6   2  196.38    5.40
  -1   6   2  194.58    6.40
  -1   6   2  203.98    6.40
  -1   6   2  177.98    6.50
  -1   6   2  193.08    6.00
  -1   6   2  193.88    5.80
  -1   6   2  185.68    6.30
   0  -6  -2   49.30    2.20
   0  -6  -2   49.80    2.30
   0  -6  -2   51.89    2.50
   0  -6  -2   49.60    2.50
   0  -6  -2   48.90    1.90
   0   6   2   50.89    2.50
   0   6   2   52.49    2.60
   0   6   2   51.09    2.20
   0   6   2   53.69    3.20
   0   6   2   49.20    2.40
   0   6   2   47.30    2.10
   0   6   2   51.69    2.20
   0   6   2   51.59    2.30
  -1  -6  -2    5.60    1.40
  -1  -6  -2    4.90    0.80
  -1  -6  -2    6.50    0.70
  -1  -6  -2    7.20    1.10
  -1  -6  -2    8.70    1.20
  -1  -6  -2    6.60    0.60
  -1  -6  -2    7.20    1.10
  -1  -6  -2    7.70    1.00
   1   6   2    7.40    1.10
   1   6   2    4.10    0.90
   1   6   2    6.50    0.70
   1   6   2    7.70    1.10
   1   6   2    9.60    1.30
   1   6   2    8.40    0.90
   1   6   2    4.80    0.90
   1   6   2    7.30    1.10
   1   6   2    5.80    1.00
   1   6   2    4.70    0.70
  -2  -6  -2    5.70    1.20
  -2  -6  -2    3.80    0.80
  -2  -6  -2    4.80    0.80
  -2  -6  -2    5.70    1.00
  -2  -6  -2    5.10    0.90
  -2  -6  -2    6.20    1.00
  -2  -6  -2    5.10    1.20
   2   6   2    3.30    0.70
   2   6   2    4.00    1.00
   2   6   2    3.80    0.90
   2   6   2    6.20    1.00
   2   6   2    6.20    0.90
   2   6   2    5.80    1.00
   2   6   2    4.30    0.80
   2   6   2    6.20    1.10
  -3  -6  -2    4.30    1.10
  -3  -6  -2    3.60    1.10
  -3  -6  -2    2.70    0.80
  -3  -6  -2    3.00    1.10
  -3  -6  -2    4.60    1.00
  -3  -6  -2    2.70    0.90
  -3  -6  -2    3.90    1.00
  -3  -6  -2    3.10    0.70
  -3  -6  -2    4.40    1.20
   3   6   2    4.60    0.90
   3   6   2    2.60    1.20
   3   6   2    3.50    0.90
   3   6   2    4.10    1.00
   3   6   2    5.10    1.00
   3   6   2    4.90    1.30
   3   6   2    3.20    0.90
  -4  -6  -2    4.00    1.30
  -4  -6  -2    4.80    1.70
  -4  -6  -2    3.10    1.30
  -4  -6  -2    2.60    0.80
  -4  -6  -2    3.20    1.20
  -4  -6  -2    3.20    1.10
  -4  -6  -2    1.80    1.00
  -4  -6  -2    3.30    1.20
  -4  -6  -2    3.60    1.50
   4   6   2    1.70    0.80
   4   6   2    3.00    1.70
   4   6   2    4.30    1.40
   4   6   2    4.70    1.00
   4   6   2    3.40    1.00
   4   6   2    1.50    0.80
   4   6   2    2.00    0.90
   4   6   2    4.40    1.10
   4   6   2    2.50    1.10
   4   6   2    2.50    1.20
  -5  -6  -2    1.60    1.90
  -5  -6  -2    0.30    1.40
  -5  -6  -2   -0.50    1.60
  -5  -6  -2   -0.20    1.20
  -5  -6  -2    0.60    1.00
  -5  -6  -2    0.00    1.10
  -5  -6  -2   -0.10    0.70
  -5  -6  -2   -0.50    1.30
   5   6   2   -0.10    0.90
   5   6   2   -0.30    1.00
   5   6   2    0.10    1.20
   5   6   2    0.40    1.40
   5   6   2    0.00    1.50
   5   6   2   -0.60    0.90
   5   6   2   -0.90    0.90
   5   6   2    0.50    1.10
  -6  -6  -2    1.80    1.80
  -6  -6  -2    1.70    1.60
  -6  -6  -2    0.70    1.90
  -6  -6  -2    1.40    2.50
  -6  -6  -2    0.50    0.90
  -6  -6  -2    0.60    2.00
   6   6   2    1.00    1.60
   6   6   2    3.10    1.50
   6   6   2    0.80    1.50
   6   6   2    1.30    1.70
   6   6   2    3.80    2.20
   6   6   2    2.10    1.90
   6   6   2    1.10    1.20
   6   6   2    2.40    1.90
   5  -7  -2   -0.50    1.50
   5  -7  -2   -0.80    1.40
   5  -7  -2    1.20    2.10
   5  -7  -2    1.80    1.40
  -5   7   2   -0.20    1.70
  -5   7   2   -0.20    1.50
  -5   7   2   -0.10    1.00
  -5   7   2    0.60    1.90
   4  -7  -2    1.20    1.20
   4  -7  -2   -0.30    0.80
   4  -7  -2    0.50    0.70
   4  -7  -2    0.50    1.30
   4  -7  -2    1.40    1.20
  -4   7   2    1.60    1.30
  -4   7   2    0.50    1.40
  -4   7   2    0.10    1.20
  -4   7   2    0.90    0.80
  -4   7   2    1.00    1.20
  -4   7   2    0.20    1.40
   3  -7  -2    0.90    0.80
   3  -7  -2    0.30    0.60
   3  -7  -2    0.60    0.90
   3  -7  -2    1.00    0.90
   3  -7  -2    0.90    0.70
   3  -7  -2    0.20    0.60
   3  -7  -2    2.30    1.90
  -3   7   2    0.40    1.00
  -3   7   2    0.50    0.70
  -3   7   2    0.50    0.90
  -3   7   2   -0.10    0.70
  -3   7   2   -0.60    0.60
  -3   7   2    0.70    1.50
  -3   7   2   -0.20    1.00
  -3   7   2    1.10    0.90
  -3   7   2   -0.50    0.80
   2  -7  -2   14.40    2.30
   2  -7  -2   12.60    1.50
   2  -7  -2    8.60    1.40
   2  -7  -2   11.40    1.60
   2  -7  -2   12.70    1.40
   2  -7  -2   11.70    1.30
  -2   7   2    9.10    1.30
  -2   7   2   13.80    2.00
  -2   7   2   15.10    1.30
  -2   7   2   12.10    1.70
  -2   7   2   10.70    0.90
  -2   7   2   14.40    1.40
  -2   7   2   12.10    1.80
  -2   7   2   13.60    1.40
  -2   7   2   12.80    1.70
  -2   7   2   14.20    1.60
  -2   7   2   12.40    1.90
  -2   7   2    8.50    1.20
   1  -7  -2  134.09    4.70
   1  -7  -2  131.69    3.70
   1  -7  -2  132.29    5.10
   1  -7  -2  129.89    5.30
   1  -7  -2  128.39    4.60
  -1   7   2  129.09    4.90
  -1   7   2  132.69    5.10
  -1   7   2  130.99    4.60
  -1   7   2  132.79    4.40
  -1   7   2  134.99    4.70
  -1   7   2  138.49    4.60
  -1   7   2  132.49    5.40
  -1   7   2  126.79    4.90
  -1   7   2  135.99    3.90
  -1   7   2  136.99    5.10
   0  -7  -2    2.00    0.50
   0  -7  -2    1.20    0.40
   0  -7  -2    1.30    0.60
   0  -7  -2    2.70    0.80
   0  -7  -2    0.80    0.50
   0  -7  -2    1.70    0.70
   0   7   2    2.10    0.90
   0   7   2    0.90    0.50
   0   7   2    2.30    0.80
   0   7   2    0.90    0.50
   0   7   2    1.80    0.60
   0   7   2    1.90    0.60
   0   7   2    1.80    0.80
   0   7   2    1.50    0.60
   0   7   2    1.70    0.70
  -1  -7  -2    0.30    0.60
  -1  -7  -2   -0.60    0.50
  -1  -7  -2    0.00    0.20
  -1  -7  -2   -0.20    0.40
  -1  -7  -2    0.20    0.30
  -1  -7  -2   -0.10    0.50
  -1  -7  -2    0.50    0.40
  -1  -7  -2    0.00    0.40
   1   7   2    0.00    0.50
   1   7   2   -0.20    0.30
   1   7   2   -0.40    0.50
   1   7   2    0.00    0.30
   1   7   2    0.20    0.40
   1   7   2   -0.10    0.30
   1   7   2    0.10    0.50
   1   7   2    0.20    0.50
  -2  -7  -2    0.90    0.60
  -2  -7  -2    0.20    0.50
  -2  -7  -2    0.30    0.60
  -2  -7  -2    0.40    0.70
  -2  -7  -2   -0.30    0.40
  -2  -7  -2    0.70    0.70
  -2  -7  -2   -0.20    0.40
  -2  -7  -2    0.80    0.80
   2   7   2    0.20    0.50
   2   7   2   -0.10    0.50
   2   7   2    0.00    0.40
   2   7   2    0.60    0.60
   2   7   2    0.10    0.70
   2   7   2    0.10    0.50
   2   7   2    0.10    0.40
   2   7   2    0.70    0.70
  -3  -7  -2    1.80    0.90
  -3  -7  -2    2.10    0.80
  -3  -7  -2    2.80    1.10
  -3  -7  -2    1.90    0.90
  -3  -7  -2    1.30    0.70
  -3  -7  -2    2.50    1.00
  -3  -7  -2    2.10    1.30
  -3  -7  -2    1.10    0.90
   3   7   2    2.30    0.80
   3   7   2    2.20    1.20
   3   7   2    2.30    0.90
   3   7   2    1.70    0.70
   3   7   2    1.20    0.70
   3   7   2    2.70    1.00
   3   7   2    3.00    1.00
   3   7   2    1.70    0.90
   3   7   2    1.30    0.80
  -4  -7  -2   21.70    2.30
  -4  -7  -2   25.50    3.50
  -4  -7  -2   17.00    2.30
  -4  -7  -2   21.50    2.40
  -4  -7  -2   17.70    2.30
  -4  -7  -2   19.80    2.40
  -4  -7  -2   21.60    2.30
  -4  -7  -2   16.10    2.30
  -4  -7  -2   17.70    1.70
   4   7   2   21.20    1.70
   4   7   2   22.80    2.40
   4   7   2   16.30    1.80
   4   7   2   21.50    2.50
   4   7   2   22.90    1.90
   4   7   2   23.40    3.00
   4   7   2   22.10    1.90
   4   7   2   21.10    2.70
   4   7   2   21.70    2.90
  -5  -7  -2    1.20    1.70
  -5  -7  -2   -0.30    1.50
  -5  -7  -2   -0.10    1.50
  -5  -7  -2   -0.40    1.30
  -5  -7  -2    0.10    1.20
  -5  -7  -2   -0.20    1.40
  -5  -7  -2    0.50    0.90
  -5  -7  -2    0.20    1.80
   5   7   2    0.60    1.20
   5   7   2    0.90    1.40
   5   7   2    0.00    1.00
   5   7   2   -0.60    0.90
   5   7   2   -0.30    1.20
   5   7   2   -0.50    1.00
   5   7   2   -0.10    1.00
   5   7   2    0.80    1.50
  -6  -7  -2    0.00    1.80
  -6  -7  -2   -0.10    0.90
  -6  -7  -2   -0.40    1.10
  -6  -7  -2   -0.60    1.60
  -6  -7  -2   -1.10    1.90
  -6  -7  -2   -0.50    2.80
   6   7   2    1.70    2.00
   6   7   2   -1.70    1.40
   6   7   2   -0.10    1.50
   6   7   2    1.00    1.40
   6   7   2   -1.00    1.50
   6   7   2    0.00    1.70
   6   7   2   -0.20    1.20
   5  -8  -2    0.60    1.60
   5  -8  -2   -0.50    1.00
   5  -8  -2    0.70    2.20
   5  -8  -2    1.00    1.40
  -5   8   2    1.00    2.10
  -5   8   2   -0.80    1.80
  -5   8   2    0.20    1.30
  -5   8   2    0.90    2.00
  -5   8   2    0.30    1.70
   4  -8  -2    1.90    1.20
   4  -8  -2    1.70    1.30
   4  -8  -2    0.10    1.20
   4  -8  -2    0.90    0.80
   4  -8  -2    0.40    1.20
  -4   8   2    0.80    1.60
  -4   8   2    1.00    1.30
  -4   8   2    1.60    1.70
  -4   8   2    1.30    1.60
  -4   8   2    1.20    1.20
   3  -8  -2   11.30    1.60
   3  -8  -2   16.10    2.50
   3  -8  -2   12.70    2.10
   3  -8  -2   13.30    2.10
   3  -8  -2   16.40    2.80
   3  -8  -2   12.70    1.50
   3  -8  -2   11.70    1.70
  -3   8   2   12.60    2.20
  -3   8   2   13.30    2.00
  -3   8   2   10.50    1.50
  -3   8   2    9.70    2.00
  -3   8   2    9.70    1.70
  -3   8   2   13.40    2.50
  -3   8   2   13.30    1.90
  -3   8   2    9.10    1.70
  -3   8   2   11.80    2.00
  -3   8   2    6.80    1.60
   2  -8  -2    3.50    0.90
   2  -8  -2    5.50    0.90
   2  -8  -2    4.70    1.10
   2  -8  -2    6.50    1.30
   2  -8  -2    7.10    1.20
   2  -8  -2    3.70    1.30
  -2   8   2    8.70    1.70
  -2   8   2    5.00    1.00
  -2   8   2    4.90    1.50
  -2   8   2    5.90    1.10
  -2   8   2    4.00    1.40
  -2   8   2    6.80    1.40
  -2   8   2    4.60    1.10
  -2   8   2    5.00    1.30
  -2   8   2    6.20    0.80
  -2   8   2    5.30    1.10
  -2   8   2    3.60    0.90
  -2   8   2    5.80    1.10
   1  -8  -2    0.80    0.60
   1  -8  -2    0.10    0.50
   1  -8  -2    1.90    1.10
   1  -8  -2    0.60    0.70
   1  -8  -2    0.80    0.80
  -1   8   2    1.50    0.80
  -1   8   2    0.10    0.60
  -1   8   2    0.40    0.80
  -1   8   2    0.30    0.60
  -1   8   2    0.90    0.60
  -1   8   2    0.30    0.40
  -1   8   2    0.40    0.60
  -1   8   2    0.40    0.70
  -1   8   2    0.30    0.60
   0  -8  -2    6.20    1.40
   0  -8  -2    2.60    0.70
   0  -8  -2    3.00    0.70
   0  -8  -2    2.90    0.90
   0  -8  -2    4.40    0.80
   0  -8  -2    4.10    0.70
   0   8   2    2.90    0.90
   0   8   2    3.70    1.00
   0   8   2    5.60    1.10
   0   8   2    5.90    1.30
   0   8   2    3.90    0.90
   0   8   2    4.90    1.00
   0   8   2    4.80    0.90
   0   8   2    4.20    0.90
  -1  -8  -2    4.20    0.90
  -1  -8  -2    3.00    0.70
  -1  -8  -2    5.20    0.90
  -1  -8  -2    3.70    0.90
  -1  -8  -2    6.80    1.50
  -1  -8  -2    4.60    0.90
   1   8   2    7.60    1.40
   1   8   2    6.90    1.30
   1   8   2    4.80    1.10
   1   8   2    4.20    0.80
   1   8   2    7.70    1.30
   1   8   2    3.60    0.70
   1   8   2    6.50    1.20
   1   8   2    5.30    1.40
   1   8   2    7.30    1.00
  -2  -8  -2    0.10    0.60
  -2  -8  -2    0.30    0.50
  -2  -8  -2    0.20    0.50
  -2  -8  -2    0.00    0.70
  -2  -8  -2    0.00    0.60
  -2  -8  -2   -0.40    0.40
  -2  -8  -2    0.80    0.90
  -2  -8  -2    0.20    0.60
  -2  -8  -2    0.50    0.80
   2   8   2    0.60    0.60
   2   8   2    0.50    0.80
   2   8   2   -0.20    0.50
   2   8   2    0.80    0.60
   2   8   2    0.30    0.50
   2   8   2    0.10    0.60
   2   8   2   -0.70    0.50
   2   8   2    0.50    0.80
   2   8   2    0.30    0.70
  -3  -8  -2    3.00    0.90
  -3  -8  -2    2.30    1.20
  -3  -8  -2    2.70    1.00
  -3  -8  -2    3.30    1.00
  -3  -8  -2    3.20    1.30
  -3  -8  -2    2.00    1.00
  -3  -8  -2    4.30    1.40
  -3  -8  -2    4.10    1.20
   3   8   2    4.30    1.30
   3   8   2    3.50    1.10
   3   8   2    3.70    0.90
   3   8   2    3.70    1.30
   3   8   2    2.00    1.10
   3   8   2    2.20    0.90
   3   8   2    2.60    0.90
   3   8   2    5.60    1.30
   3   8   2    4.50    1.20
  -4  -8  -2    7.60    1.90
  -4  -8  -2    9.50    1.90
  -4  -8  -2   11.30    1.90
  -4  -8  -2    9.30    1.80
  -4  -8  -2    8.30    2.10
  -4  -8  -2    9.40    1.50
  -4  -8  -2   11.10    2.30
   4   8   2    5.10    1.70
   4   8   2    9.40    1.90
   4   8   2   12.70    1.60
   4   8   2   10.50    1.80
   4   8   2    9.80    1.60
   4   8   2    7.90    1.70
   4   8   2    9.50    1.50
   4   8   2    6.80    1.60
   4   8   2    9.00    1.50
  -5  -8  -2    1.90    1.80
  -5  -8  -2    4.30    2.20
  -5  -8  -2    2.50    2.20
  -5  -8  -2    5.00    2.00
  -5  -8  -2    2.80    1.70
  -5  -8  -2    2.10    1.80
  -5  -8  -2    3.50    1.20
   5   8   2    4.50    1.90
   5   8   2    3.50    1.70
   5   8   2    3.20    1.20
   5   8   2    2.50    1.40
   5   8   2    2.70    1.60
   5   8   2    3.40    1.70
   5   8   2    2.40    1.70
   5   8   2    3.10    1.40
  -6  -8  -2    2.60    1.10
  -6  -8  -2    2.10    1.80
  -6  -8  -2    2.20    2.20
   6   8   2    4.80    2.20
   6   8   2    3.30    1.60
   6   8   2    4.40    2.10
   6   8   2    4.60    2.30
   6   8   2    1.80    1.70
   5  -9  -2    1.10    1.80
   5  -9  -2    0.90    1.70
   5  -9  -2    0.60    2.30
   5  -9  -2   -1.00    1.40
   5  -9  -2    0.30    1.10
  -5   9   2   -0.30    1.90
  -5   9   2    0.70    2.50
  -5   9   2    0.20    2.00
  -5   9   2   -1.80    2.00
  -5   9   2   -0.10    0.90
   4  -9  -2    1.50    1.30
   4  -9  -2    1.40    1.00
   4  -9  -2    2.70    1.60
   4  -9  -2    1.60    1.50
   4  -9  -2    1.10    1.60
  -4   9   2    2.10    1.50
  -4   9   2    1.70    1.30
  -4   9   2    2.00    1.40
  -4   9   2    4.40    2.20
  -4   9   2    0.60    1.50
   3  -9  -2    1.40    1.30
   3  -9  -2    1.10    1.20
   3  -9  -2   -0.30    0.70
  -3   9   2   -0.20    0.80
  -3   9   2    0.50    1.00
  -3   9   2   -0.50    1.00
  -3   9   2    0.70    1.00
  -3   9   2    1.00    1.40
   2  -9  -2    5.20    1.20
   2  -9  -2    4.90    1.00
   2  -9  -2    4.50    1.20
   2  -9  -2    4.90    1.50
   2  -9  -2    5.60    1.90
   2  -9  -2    3.30    1.00
  -2   9   2    4.00    2.00
  -2   9   2    9.00    2.10
  -2   9   2    3.20    1.40
  -2   9   2    3.40    1.10
  -2   9   2    7.30    1.90
  -2   9   2    8.20    1.10
  -2   9   2    6.20    1.50
  -2   9   2    7.50    1.10
  -2   9   2    6.00    1.60
  -2   9   2    6.90    1.40
  -2   9   2    6.60    1.60
   1  -9  -2   -0.30    0.50
   1  -9  -2   -0.10    0.70
   1  -9  -2    0.40    0.70
   1  -9  -2   -0.30    0.90
   1  -9  -2    0.30    0.60
   1  -9  -2   -0.10    0.40
   1  -9  -2    0.40    0.70
  -1   9   2    0.50    0.70
  -1   9   2    0.50    0.60
  -1   9   2   -0.10    0.50
  -1   9   2    0.10    0.70
  -1   9   2   -0.10    0.50
  -1   9   2   -0.10    0.40
  -1   9   2   -0.10    0.70
  -1   9   2    1.10    0.70
  -1   9   2    0.20    0.90
  -1   9   2    0.10    0.80
   0  -9  -2   66.89    3.30
   0  -9  -2   75.99    3.40
   0  -9  -2   66.09    3.70
   0  -9  -2   67.59    3.10
   0   9   2   69.89    3.80
   0   9   2   70.49    3.20
   0   9   2   67.09    3.70
   0   9   2   68.59    3.10
   0   9   2   69.29    3.50
   0   9   2   73.69    3.60
   0   9   2   63.79    3.30
   0   9   2   69.69    3.50
   0   9   2   63.39    3.10
   0   9   2   69.69    3.30
  -1  -9  -2   67.89    3.30
  -1  -9  -2   63.29    3.60
  -1  -9  -2   62.29    2.80
  -1  -9  -2   64.19    3.00
  -1  -9  -2   63.79    3.20
  -1  -9  -2   70.09    3.60
  -1  -9  -2   58.79    3.00
   1   9   2   65.29    3.30
   1   9   2   64.79    3.20
   1   9   2   65.79    2.80
   1   9   2   57.49    3.40
   1   9   2   65.99    3.50
   1   9   2   61.29    3.30
   1   9   2   67.99    3.30
   1   9   2   67.49    3.00
   1   9   2   65.39    3.70
   1   9   2   63.89    3.20
  -2  -9  -2   46.80    3.30
  -2  -9  -2   42.20    2.60
  -2  -9  -2   44.30    2.50
  -2  -9  -2   49.10    2.50
  -2  -9  -2   46.30    3.00
  -2  -9  -2   46.60    2.30
  -2  -9  -2   43.80    2.20
  -2  -9  -2   49.90    3.00
  -2  -9  -2   50.49    3.00
   2   9   2   47.90    3.40
   2   9   2   43.20    3.00
   2   9   2   46.70    2.90
   2   9   2   50.49    2.80
   2   9   2   44.70    2.80
   2   9   2   49.60    3.00
   2   9   2   41.70    2.60
   2   9   2   47.10    2.70
   2   9   2   44.20    2.40
  -3  -9  -2   46.50    2.80
  -3  -9  -2   50.39    3.30
  -3  -9  -2   44.80    3.10
  -3  -9  -2   46.90    3.40
  -3  -9  -2   55.99    4.00
  -3  -9  -2   54.09    2.90
  -3  -9  -2   50.39    2.90
  -3  -9  -2   48.90    3.10
   3   9   2   49.20    2.90
   3   9   2   52.99    2.70
   3   9   2   51.49    3.50
   3   9   2   50.59    3.20
   3   9   2   49.50    2.90
   3   9   2   49.40    2.90
   3   9   2   52.29    3.10
   3   9   2   51.49    3.40
   3   9   2   54.69    4.10
  -4  -9  -2    6.80    2.00
  -4  -9  -2    6.40    1.70
  -4  -9  -2    3.20    1.70
  -4  -9  -2    4.80    1.50
  -4  -9  -2    9.40    1.90
  -4  -9  -2    5.10    1.30
  -4  -9  -2    7.10    2.00
   4   9   2    4.80    1.50
   4   9   2    7.90    1.50
   4   9   2    5.30    1.80
   4   9   2    7.40    1.50
   4   9   2    7.20    1.70
   4   9   2    3.30    1.30
  -5  -9  -2    3.10    1.90
  -5  -9  -2    4.10    2.40
  -5  -9  -2    5.30    2.60
  -5  -9  -2    5.50    2.60
  -5  -9  -2    3.50    2.30
  -5  -9  -2    5.50    1.40
  -5  -9  -2    4.70    2.20
   5   9   2    5.20    1.80
   5   9   2    3.30    1.40
   5   9   2    6.60    1.80
   5   9   2    3.60    1.70
   5   9   2    2.40    1.40
   5   9   2    3.50    1.50
   5   9   2    5.00    1.90
   4 -10  -2    3.00    2.30
   4 -10  -2    3.00    1.50
   4 -10  -2    2.60    1.30
   4 -10  -2    3.50    1.70
  -4  10   2    2.60    1.30
  -4  10   2    2.20    2.20
  -4  10   2    2.50    2.30
  -4  10   2    1.70    1.60
  -4  10   2    1.30    1.80
   3 -10  -2   11.40    1.70
   3 -10  -2    9.90    1.60
   3 -10  -2   12.20    2.20
   3 -10  -2   15.10    2.70
  -3  10   2   10.70    2.20
  -3  10   2   13.00    2.00
  -3  10   2   16.30    2.70
  -3  10   2   15.10    2.00
   2 -10  -2   -0.70    0.80
   2 -10  -2   -0.50    1.30
   2 -10  -2    0.20    0.60
   2 -10  -2   -0.20    0.90
   2 -10  -2   -0.30    0.90
   2 -10  -2    0.30    0.70
  -2  10   2   -0.50    1.10
  -2  10   2    0.00    1.10
  -2  10   2   -0.80    0.90
  -2  10   2   -0.20    1.00
  -2  10   2    0.20    0.70
  -2  10   2   -0.60    1.10
  -2  10   2   -0.10    0.90
  -2  10   2   -0.80    1.00
  -2  10   2   -0.20    0.60
  -2  10   2    1.00    0.80
  -2  10   2   -0.30    1.10
   1 -10  -2   29.80    1.40
   1 -10  -2   29.50    2.30
   1 -10  -2   29.80    2.20
   1 -10  -2   31.80    2.30
   1 -10  -2   30.30    3.00
   1 -10  -2   31.80    2.70
   1 -10  -2   31.70    2.60
  -1  10   2   32.60    2.60
  -1  10   2   26.10    2.40
  -1  10   2   30.40    2.10
  -1  10   2   32.50    2.60
  -1  10   2   29.70    2.30
  -1  10   2   33.10    2.80
  -1  10   2   33.50    3.00
  -1  10   2   30.10    2.30
  -1  10   2   31.30    2.60
   0 -10  -2    7.00    1.30
   0 -10  -2    8.20    1.40
   0 -10  -2    9.00    1.90
   0 -10  -2    4.30    1.00
   0 -10  -2   10.70    2.00
   0  10   2    6.60    1.60
   0  10   2    5.60    1.20
   0  10   2    4.70    1.30
   0  10   2    6.40    1.10
   0  10   2    8.00    1.60
   0  10   2   10.10    1.80
   0  10   2    6.30    1.40
   0  10   2    7.70    1.30
   0  10   2    9.00    2.50
   0  10   2    5.20    1.20
  -1 -10  -2    2.50    0.90
  -1 -10  -2    3.90    1.40
  -1 -10  -2    4.10    1.10
  -1 -10  -2    2.20    1.10
  -1 -10  -2    4.50    1.20
  -1 -10  -2    3.10    0.80
   1  10   2    4.10    1.30
   1  10   2    5.30    1.50
   1  10   2    3.40    1.10
   1  10   2    3.90    1.10
   1  10   2    4.20    1.30
   1  10   2    5.80    1.30
   1  10   2    2.10    0.90
   1  10   2    5.10    1.20
   1  10   2    3.40    0.90
   1  10   2    3.40    1.30
  -2 -10  -2   30.50    2.30
  -2 -10  -2   31.70    3.00
  -2 -10  -2   29.50    1.80
  -2 -10  -2   32.00    2.20
  -2 -10  -2   28.30    2.70
  -2 -10  -2   27.40    2.00
  -2 -10  -2   30.00    2.50
  -2 -10  -2   28.50    2.60
  -2 -10  -2   27.40    1.80
   2  10   2   29.30    2.40
   2  10   2   28.20    2.50
   2  10   2   31.70    3.00
   2  10   2   29.20    2.10
   2  10   2   30.40    2.30
   2  10   2   29.10    2.30
   2  10   2   29.30    3.00
  -3 -10  -2    8.50    1.60
  -3 -10  -2    9.10    1.70
  -3 -10  -2    5.80    1.50
  -3 -10  -2    4.30    1.80
  -3 -10  -2    6.10    1.70
  -3 -10  -2    5.70    1.40
  -3 -10  -2    4.50    1.70
   3  10   2    5.40    1.40
   3  10   2    5.40    1.50
   3  10   2    5.60    1.90
   3  10   2    8.50    1.90
   3  10   2    9.70    2.60
   3  10   2    7.30    1.30
  -4 -10  -2    0.70    1.90
  -4 -10  -2    1.60    1.50
  -4 -10  -2    0.60    1.50
  -4 -10  -2    1.50    1.00
  -4 -10  -2    0.60    1.30
  -4 -10  -2    0.70    1.40
  -4 -10  -2    0.20    1.70
   4  10   2    2.20    1.30
   4  10   2    1.50    1.10
   4  10   2    0.60    1.10
   4  10   2    1.80    1.30
   4  10   2    2.20    1.30
   4  10   2    1.00    1.00
  -5 -10  -2    4.30    2.20
  -5 -10  -2    2.30    1.90
  -5 -10  -2    0.10    2.50
  -5 -10  -2    2.30    2.60
  -5 -10  -2    2.00    1.30
  -5 -10  -2    0.50    2.20
  -5 -10  -2    0.60    2.50
   5  10   2    2.80    2.00
   5  10   2    2.70    1.70
   5  10   2    0.50    1.50
   5  10   2    3.70    1.70
   5  10   2    3.80    1.90
   5  10   2    3.20    1.50
   5  10   2    2.30    1.90
   4 -11  -2   29.70    3.00
   4 -11  -2   19.60    3.30
   4 -11  -2   28.80    3.10
   4 -11  -2   23.50    3.80
  -4  11   2   31.70    3.50
  -4  11   2   29.00    3.00
  -4  11   2   23.70    4.10
  -4  11   2   23.60    4.40
  -4  11   2   25.70    4.40
   3 -11  -2    4.50    1.60
   3 -11  -2    5.00    2.10
   3 -11  -2    8.30    1.70
   3 -11  -2    7.50    1.80
  -3  11   2    3.10    1.10
  -3  11   2    3.70    2.00
  -3  11   2    5.70    2.20
  -3  11   2    3.90    1.80
  -3  11   2    5.40    1.50
   2 -11  -2   10.60    1.60
   2 -11  -2    7.10    1.50
   2 -11  -2    8.70    1.70
   2 -11  -2    8.90    1.90
  -2  11   2    8.70    2.00
  -2  11   2    6.30    1.70
  -2  11   2    8.80    2.00
  -2  11   2   11.70    2.10
  -2  11   2   10.70    1.50
   1 -11  -2    1.50    1.40
   1 -11  -2    0.50    1.00
   1 -11  -2    0.50    0.80
   1 -11  -2    0.50    1.60
   1 -11  -2    0.20    0.80
   1 -11  -2    0.30    0.50
   1 -11  -2    1.10    0.80
  -1  11   2    0.70    0.90
  -1  11   2    0.00    1.20
  -1  11   2    0.00    0.80
  -1  11   2    1.00    1.20
  -1  11   2    0.80    1.10
  -1  11   2    1.20    1.10
  -1  11   2    0.40    1.00
  -1  11   2    0.70    0.90
  -1  11   2    0.20    0.70
  -1  11   2   -0.20    1.20
   0 -11  -2   31.50    2.30
   0 -11  -2   28.50    2.50
   0 -11  -2   33.50    2.50
   0 -11  -2   24.10    2.80
   0 -11  -2   29.80    1.80
   0 -11  -2   28.00    2.80
   0  11   2   29.00    2.30
   0  11   2   32.20    2.90
   0  11   2   31.40    3.00
   0  11   2   26.60    2.40
   0  11   2   43.40    5.30
   0  11   2   30.60    2.70
   0  11   2   29.30    2.80
   0  11   2   29.40    2.30
   0  11   2   28.40    2.30
  -1 -11  -2    3.00    0.90
  -1 -11  -2    5.50    1.50
  -1 -11  -2    7.00    1.70
  -1 -11  -2    8.00    2.00
  -1 -11  -2    5.20    1.10
  -1 -11  -2    5.60    1.20
   1  11   2    3.70    1.30
   1  11   2    4.40    1.10
   1  11   2    5.80    1.70
   1  11   2    4.00    1.10
   1  11   2    6.50    1.50
   1  11   2    6.00    2.20
   1  11   2    6.10    1.40
   1  11   2    4.20    1.30
   1  11   2    6.40    1.20
  -2 -11  -2    1.00    0.70
  -2 -11  -2    0.80    0.90
  -2 -11  -2    1.50    1.30
  -2 -11  -2    1.80    1.20
  -2 -11  -2   -0.90    1.30
  -2 -11  -2    0.10    0.80
  -2 -11  -2   -0.30    0.90
   2  11   2    0.30    1.00
   2  11   2    0.90    1.30
   2  11   2    0.80    1.30
   2  11   2    1.10    1.00
   2  11   2    0.60    0.80
   2  11   2    0.70    1.50
  -3 -11  -2   87.29    4.90
  -3 -11  -2   88.39    4.00
  -3 -11  -2   86.99    5.50
  -3 -11  -2   82.79    4.00
  -3 -11  -2   87.99    4.00
  -3 -11  -2   90.59    4.40
   3  11   2   83.69    4.60
   3  11   2   96.09    4.50
   3  11   2   84.09    4.70
   3  11   2   85.19    4.50
   3  11   2   78.99    5.60
   3  11   2   92.99    4.50
   3  11   2   77.99    3.90
   3  11   2   83.79    4.90
  -4 -11  -2   -0.50    1.60
  -4 -11  -2    1.20    1.50
  -4 -11  -2   -0.70    2.20
  -4 -11  -2   -0.40    1.10
  -4 -11  -2    0.30    1.90
  -4 -11  -2    1.00    1.80
  -4 -11  -2   -0.10    1.50
   4  11   2    0.00    1.20
   4  11   2    0.00    1.20
   4  11   2   -0.60    1.00
   4  11   2   -0.50    1.10
   4  11   2   -1.00    1.10
  -5 -11  -2   -0.50    1.10
  -5 -11  -2    0.80    2.00
  -5 -11  -2    0.20    1.90
  -5 -11  -2    1.90    2.50
   5  11   2    0.10    2.20
   5  11   2    0.10    1.50
   5  11   2   -1.40    1.60
   5  11   2   -0.30    1.60
   5  11   2    1.50    1.60
   5  11   2    0.40    2.30
   5  11   2    0.30    1.60
   3 -12  -2   12.60    2.20
   3 -12  -2    8.30    2.30
   3 -12  -2   13.60    2.40
   3 -12  -2   10.60    2.60
  -3  12   2   12.10    2.30
  -3  12   2    9.20    2.90
  -3  12   2   14.60    2.00
  -3  12   2   11.90    3.40
  -3  12   2    7.10    2.70
   2 -12  -2    2.30    1.10
   2 -12  -2    3.20    1.30
   2 -12  -2    3.00    1.80
   2 -12  -2    2.40    1.50
  -2  12   2    3.20    1.30
  -2  12   2    2.60    1.20
  -2  12   2    1.50    1.40
  -2  12   2    3.40    1.90
  -2  12   2    2.30    1.50
  -2  12   2    3.50    1.70
   1 -12  -2    1.00    1.10
   1 -12  -2   -0.10    0.80
   1 -12  -2   -0.60    1.00
   1 -12  -2    0.60    1.00
   1 -12  -2    0.50    0.60
  -1  12   2    0.40    1.10
  -1  12   2    0.90    0.90
  -1  12   2   -0.40    1.20
  -1  12   2    0.50    1.40
  -1  12   2    0.10    1.40
  -1  12   2    0.00    1.00
   0 -12  -2    1.50    1.30
   0 -12  -2    1.70    0.80
   0 -12  -2    1.10    1.40
   0 -12  -2    2.20    0.90
   0 -12  -2    3.10    1.30
   0  12   2    2.20    1.10
   0  12   2    1.70    1.30
   0  12   2    2.30    1.40
   0  12   2    0.40    1.00
   0  12   2    1.40    1.30
   0  12   2    1.90    1.70
   0  12   2    1.60    1.10
  -1 -12  -2    2.00    1.80
  -1 -12  -2    0.40    1.10
  -1 -12  -2    0.40    1.00
  -1 -12  -2    2.10    1.10
  -1 -12  -2    2.00    1.00
   1  12   2    2.80    1.40
   1  12   2    1.10    1.40
   1  12   2    0.60    1.20
   1  12   2    0.20    1.00
   1  12   2    2.60    1.00
   1  12   2    3.20    1.80
   1  12   2    0.90    1.00
   1  12   2    2.50    1.00
   1  12   2    2.40    1.40
  -2 -12  -2    0.50    0.90
  -2 -12  -2    0.50    0.90
  -2 -12  -2   -0.60    1.60
  -2 -12  -2   -0.40    1.00
  -2 -12  -2   -0.30    1.10
  -2 -12  -2    0.10    1.00
   2  12   2    1.00    1.20
   2  12   2    1.30    1.90
   2  12   2    0.10    0.90
   2  12   2   -0.40    0.90
   2  12   2    0.70    1.30
   2  12   2   -0.30    1.00
  -3 -12  -2    9.50    3.10
  -3 -12  -2    5.90    2.40
  -3 -12  -2    2.50    2.20
  -3 -12  -2    7.20    1.90
  -3 -12  -2    7.00    1.80
  -3 -12  -2    7.20    2.20
  -3 -12  -2    4.80    1.40
   3  12   2    5.80    1.50
   3  12   2    3.70    1.30
   3  12   2    5.00    1.60
   3  12   2    7.60    2.00
   3  12   2    9.80    2.00
   3  12   2    7.70    1.90
  -4 -12  -2    5.40    2.80
  -4 -12  -2    7.70    2.30
  -4 -12  -2    6.80    2.30
  -4 -12  -2    4.90    2.20
  -4 -12  -2    8.00    3.00
  -4 -12  -2    5.80    1.60
   4  12   2    5.60    1.90
   4  12   2    4.70    1.80
   4  12   2    4.60    1.90
   4  12   2    5.90    1.90
   4  12   2    7.30    2.00
   4  12   2    8.60    2.10
   3 -13  -2    0.00    2.10
   3 -13  -2    1.80    1.80
   3 -13  -2    3.00    1.70
  -3  13   2    0.90    2.10
  -3  13   2    2.30    2.30
  -3  13   2    3.70    2.80
  -3  13   2    1.80    2.10
  -3  13   2    0.30    2.10
   2 -13  -2    2.50    1.50
   2 -13  -2    0.20    1.20
   2 -13  -2    0.90    1.80
   2 -13  -2    0.30    1.40
  -2  13   2    2.30    1.70
  -2  13   2    1.10    1.90
  -2  13   2    1.30    1.40
  -2  13   2    2.00    1.40
  -2  13   2    2.00    1.90
  -2  13   2    0.50    1.90
   1 -13  -2    0.40    1.10
   1 -13  -2    0.20    0.70
   1 -13  -2   -0.50    1.30
   1 -13  -2    0.60    1.00
  -1  13   2    1.50    1.90
  -1  13   2   -0.10    1.20
  -1  13   2    0.30    1.20
  -1  13   2    0.20    1.10
  -1  13   2    0.00    1.60
  -1  13   2    0.30    1.30
   0 -13  -2    2.10    1.20
   0 -13  -2    1.50    1.10
   0 -13  -2    1.10    1.10
   0 -13  -2    2.70    1.00
   0 -13  -2    2.00    1.20
   0  13   2    3.80    1.70
   0  13   2    1.70    1.20
   0  13   2    2.10    1.70
   0  13   2    2.10    1.50
   0  13   2    1.70    1.10
   0  13   2    2.10    1.90
  -1 -13  -2    2.90    1.20
  -1 -13  -2    0.10    1.40
  -1 -13  -2    2.40    1.20
  -1 -13  -2    3.10    1.30
   1  13   2    1.60    1.30
   1  13   2    1.90    1.10
   1  13   2    4.70    2.00
   1  13   2    3.40    2.00
   1  13   2    3.30    1.50
   1  13   2    1.80    1.30
  -2 -13  -2    3.60    1.50
  -2 -13  -2    4.60    2.30
  -2 -13  -2    4.20    1.40
  -2 -13  -2    8.00    2.00
   2  13   2    5.30    2.00
   2  13   2    2.80    1.60
   2  13   2    2.70    1.70
  -3 -13  -2    2.30    1.50
  -3 -13  -2    2.80    1.40
  -3 -13  -2    1.70    1.80
  -3 -13  -2    1.70    1.60
  -3 -13  -2    0.60    1.60
  -3 -13  -2    1.00    1.70
   3  13   2    0.60    1.20
   3  13   2    1.00    1.20
   3  13   2    1.10    1.20
   3  13   2    0.70    1.40
  -4 -13  -2    1.20    1.50
  -4 -13  -2    0.70    2.50
  -4 -13  -2    0.70    1.80
  -4 -13  -2    1.20    1.90
  -4 -13  -2    0.00    3.30
   4  13   2    0.00    2.10
   4  13   2    0.50    1.80
   4  13   2    2.00    2.70
   4  13   2    1.60    1.70
   2 -14  -2   -0.10    2.20
   2 -14  -2    1.50    1.50
   2 -14  -2    1.10    1.80
   2 -14  -2    5.30    2.90
  -2  14   2    0.00    2.10
  -2  14   2    1.90    1.60
  -2  14   2    2.70    2.20
  -2  14   2    2.20    1.90
  -2  14   2    2.00    2.00
   1 -14  -2    4.40    1.70
   1 -14  -2    5.10    1.80
   1 -14  -2    3.80    1.10
   1 -14  -2    2.40    1.70
  -1  14   2    2.60    2.80
  -1  14   2    4.20    2.10
  -1  14   2    1.20    1.80
  -1  14   2    4.30    2.10
  -1  14   2    1.00    1.90
  -1  14   2    1.00    1.10
   0 -14  -2    1.10    1.40
   0 -14  -2    2.50    1.40
   0 -14  -2    2.70    1.40
   0 -14  -2    2.40    0.90
   0  14   2    1.60    2.60
   0  14   2    1.80    1.20
   0  14   2    1.40    1.90
   0  14   2    3.20    1.90
   0  14   2    2.30    1.40
  -1 -14  -2   -0.40    1.10
  -1 -14  -2    0.60    1.50
  -1 -14  -2    0.00    1.00
  -1 -14  -2    0.60    1.20
   1  14   2    1.00    1.70
   1  14   2    0.30    1.20
   1  14   2    0.80    1.60
   1  14   2   -0.10    1.20
   1  14   2   -0.40    1.10
  -2 -14  -2   -0.20    1.10
  -2 -14  -2   -0.70    1.90
  -2 -14  -2   -0.60    1.10
   2  14   2   -0.70    1.40
   2  14   2   -0.60    1.10
   2  14   2    1.50    1.50
  -3 -14  -2    1.50    1.40
  -3 -14  -2    2.10    1.90
  -3 -14  -2    2.00    1.80
   3  14   2    0.70    1.70
   3  14   2    0.80    1.30
   3  14   2    1.60    1.90
   3  14   2    1.00    1.80
   3  14   2   -0.10    1.80
   1 -15  -2    0.60    1.50
   1 -15  -2   -0.50    1.00
   1 -15  -2    0.40    1.40
  -1  15   2    0.10    1.60
  -1  15   2   -0.50    2.00
  -1  15   2    1.40    1.80
   0 -15  -2   28.60    3.40
   0 -15  -2   22.70    2.90
   0 -15  -2   26.30    2.00
   0 -15  -2   21.60    3.30
   0  15   2   30.70    3.40
   0  15   2   32.50    4.10
   0  15   2   31.90    3.60
   0  15   2   30.20    3.80
   0  15   2   18.40    2.50
  -1 -15  -2   -0.20    1.10
  -1 -15  -2    1.20    2.00
  -1 -15  -2    0.50    1.50
  -1 -15  -2   -0.30    1.30
   1  15   2    1.00    1.90
   1  15   2    1.30    2.00
   1  15   2    0.10    1.50
   1  15   2   -0.40    1.10
   1  15   2    1.20    1.30
  -2 -15  -2    3.60    2.00
  -2 -15  -2    3.80    2.80
  -2 -15  -2    8.10    2.00
  -2 -15  -2    4.60    1.70
   2  15   2    1.40    1.90
   2  15   2    4.10    1.50
   2  15   2    3.40    2.00
   2  15   2    3.80    1.80
   2  14  -3    1.00    1.50
   2  14  -3   -1.20    1.60
   2  14  -3    0.00    1.70
   2  14  -3    0.30    1.70
   2  14  -3    0.60    2.00
  -2 -14   3   -0.50    1.60
  -2 -14   3    1.70    2.20
  -2 -14   3   -1.30    1.20
  -2 -14   3   -0.80    1.80
  -2 -14   3    0.70    2.90
  -2 -14   3   -0.20    1.30
   1  14  -3    0.50    2.00
   1  14  -3   -0.40    1.40
   1  14  -3   -1.00    1.10
   1  14  -3    0.20    1.50
   1  14  -3   -0.40    1.90
  -1 -14   3    0.80    1.60
  -1 -14   3    0.30    2.10
  -1 -14   3    0.70    1.70
  -1 -14   3   -0.20    1.20
  -1 -14   3    0.90    1.70
  -1 -14   3    0.20    1.30
   0  14  -3    0.40    1.30
   0  14  -3    0.40    1.70
   0  14  -3    0.60    1.90
   0  14  -3   -0.80    1.70
   0  14  -3    0.10    1.30
   0 -14   3   -0.70    1.80
   0 -14   3   -0.40    1.90
   0 -14   3    0.00    1.00
   0 -14   3    0.50    1.90
   0 -14   3   -0.20    1.20
   0 -14   3   -1.10    3.80
  -1  14  -3   17.50    3.30
  -1  14  -3   23.30    5.50
  -1  14  -3   12.10    2.20
  -1  14  -3   15.10    3.30
  -1  14  -3   13.50    2.90
   1 -14   3   13.90    2.70
   1 -14   3   14.50    2.60
   1 -14   3   12.50    3.20
   1 -14   3   10.50    2.10
   1 -14   3    9.10    2.00
   1 -14   3    9.80    2.50
  -2  14  -3    1.20    2.30
  -2  14  -3    3.00    1.60
  -2  14  -3    4.00    1.80
  -2  14  -3    0.30    2.30
  -2  14  -3    2.30    2.50
   2 -14   3    3.30    2.10
   2 -14   3    1.90    1.60
   2 -14   3    0.90    2.40
   2 -14   3    1.40    1.70
   2 -14   3    2.40    1.90
   3  13  -3   -0.20    1.80
   3  13  -3    0.30    1.70
   3  13  -3    0.70    1.30
   3  13  -3    1.00    1.80
   3  13  -3    1.40    2.00
   3  13  -3    0.90    1.60
   3  13  -3    0.70    2.00
   3  13  -3    0.10    1.50
  -3 -13   3    2.20    1.80
  -3 -13   3   -0.60    2.10
  -3 -13   3    3.70    2.40
  -3 -13   3    0.40    1.50
   2  13  -3   10.50    2.10
   2  13  -3    6.60    1.90
   2  13  -3   10.00    2.00
   2  13  -3    8.10    2.10
   2  13  -3   13.60    2.60
   2  13  -3   11.70    2.70
   2  13  -3   16.10    2.50
  -2 -13   3    7.90    2.70
  -2 -13   3    9.90    2.30
  -2 -13   3   10.20    2.50
  -2 -13   3    9.60    1.80
  -2 -13   3    9.90    2.30
  -2 -13   3   13.20    2.30
   1  13  -3    0.00    1.60
   1  13  -3    0.10    1.60
   1  13  -3    2.00    1.70
   1  13  -3    0.40    1.10
   1  13  -3    0.20    1.10
   1  13  -3    0.30    1.30
  -1 -13   3   -0.70    1.00
  -1 -13   3    0.10    1.60
  -1 -13   3    0.40    1.40
  -1 -13   3   -0.40    1.00
  -1 -13   3    1.50    1.40
  -1 -13   3   -1.30    1.90
   0  13  -3    0.90    1.70
   0  13  -3    0.30    1.50
   0  13  -3    0.70    1.60
   0  13  -3    3.10    1.60
   0  13  -3    0.50    1.10
   0  13  -3    0.80    1.00
   0  13  -3    1.20    1.70
   0 -13   3    1.60    1.50
   0 -13   3    2.20    2.20
   0 -13   3    2.60    1.30
   0 -13   3    0.90    1.70
   0 -13   3    0.50    1.70
   0 -13   3    1.40    1.40
  -1  13  -3    0.60    1.90
  -1  13  -3   -0.30    1.60
  -1  13  -3    0.60    1.20
  -1  13  -3   -0.10    1.30
  -1  13  -3   -0.80    1.50
  -1  13  -3    1.20    1.90
   1 -13   3   -1.20    0.90
   1 -13   3    0.20    1.20
   1 -13   3    0.80    1.90
   1 -13   3   -0.70    1.60
   1 -13   3    0.50    1.30
   1 -13   3    0.10    1.50
   1 -13   3    0.10    1.50
  -2  13  -3    0.30    1.70
  -2  13  -3    0.10    2.00
  -2  13  -3    0.00    2.10
  -2  13  -3    0.20    1.40
  -2  13  -3    0.20    2.10
  -2  13  -3    0.60    1.40
   2 -13   3   -0.60    1.90
   2 -13   3   -0.40    1.30
   2 -13   3    0.80    1.60
   2 -13   3   -0.20    1.50
   2 -13   3   -0.10    1.30
  -3  13  -3    0.40    2.20
  -3  13  -3    1.00    2.10
  -3  13  -3    0.50    1.30
  -3  13  -3    0.70    1.90
   3 -13   3    1.20    2.60
   3 -13   3    1.10    1.60
   3 -13   3    0.10    1.60
   3 -13   3   -0.20    1.60
   4  12  -3    2.50    1.80
   4  12  -3    4.60    1.80
   4  12  -3    4.30    2.10
   4  12  -3    1.20    2.10
   4  12  -3    2.00    2.00
  -4 -12   3    3.30    2.60
  -4 -12   3    2.30    1.80
  -4 -12   3    3.40    2.10
  -4 -12   3    0.10    1.60
   3  12  -3   -0.10    1.00
   3  12  -3    1.60    1.40
   3  12  -3    0.40    1.20
   3  12  -3    0.60    1.80
   3  12  -3   -0.50    1.30
   3  12  -3    0.70    1.60
   3  12  -3    0.30    1.70
   3  12  -3   -0.50    1.50
   3  12  -3    0.00    1.40
  -3 -12   3    0.10    1.30
  -3 -12   3   -0.30    1.60
  -3 -12   3    0.30    1.30
  -3 -12   3    0.00    1.20
  -3 -12   3    0.90    2.50
   2  12  -3    0.60    1.30
   2  12  -3   -0.20    1.10
   2  12  -3    1.20    1.30
   2  12  -3   -1.30    1.30
   2  12  -3   -0.10    1.20
   2  12  -3    0.60    1.50
   2  12  -3   -0.80    1.10
   2  12  -3   -0.20    1.50
  -2 -12   3   -0.40    0.80
  -2 -12   3    0.40    1.60
  -2 -12   3    0.40    2.30
  -2 -12   3   -0.80    1.00
  -2 -12   3    0.60    1.40
  -2 -12   3   -0.30    1.40
   1  12  -3    1.20    1.20
   1  12  -3    0.70    1.20
   1  12  -3    0.10    1.10
   1  12  -3    0.60    1.10
   1  12  -3    0.10    1.30
   1  12  -3    1.50    1.40
  -1 -12   3    1.90    1.80
  -1 -12   3   -0.90    1.20
  -1 -12   3   -0.40    1.50
  -1 -12   3    0.90    1.00
  -1 -12   3    0.00    2.00
  -1 -12   3    1.00    1.40
   0  12  -3    2.00    1.20
   0  12  -3    0.10    1.40
   0  12  -3    3.00    1.70
   0  12  -3    4.00    1.90
   0  12  -3    2.70    1.60
   0  12  -3    2.80    1.20
   0  12  -3    2.80    1.40
   0  12  -3    1.70    1.50
   0 -12   3    1.80    1.20
   0 -12   3    3.00    1.30
   0 -12   3    3.90    1.60
   0 -12   3    0.90    1.10
   0 -12   3    0.60    1.90
   0 -12   3    0.70    1.50
   0 -12   3    3.20    1.70
  -1  12  -3    2.90    1.60
  -1  12  -3    4.30    1.80
  -1  12  -3    3.20    1.20
  -1  12  -3    3.70    1.30
  -1  12  -3    4.30    1.70
  -1  12  -3    5.50    2.10
  -1  12  -3    3.80    1.80
  -1  12  -3    2.00    1.50
   1 -12   3    5.10    1.40
   1 -12   3    3.10    1.40
   1 -12   3    4.60    2.20
   1 -12   3    2.40    1.20
   1 -12   3    4.80    1.50
   1 -12   3    1.90    1.50
   1 -12   3    3.80    1.50
  -2  12  -3    6.60    1.70
  -2  12  -3    1.10    1.90
  -2  12  -3    3.60    1.70
  -2  12  -3    1.70    1.60
  -2  12  -3    2.90    1.80
  -2  12  -3    3.40    1.90
  -2  12  -3    4.70    2.00
   2 -12   3    6.20    2.10
   2 -12   3    3.10    1.50
   2 -12   3    4.80    1.50
   2 -12   3    3.40    1.40
   2 -12   3    5.20    2.40
   2 -12   3    3.90    1.40
  -3  12  -3   27.10    3.70
  -3  12  -3   14.60    3.40
  -3  12  -3   27.60    3.50
  -3  12  -3   24.50    2.90
  -3  12  -3   24.00    3.40
  -3  12  -3   31.90    4.80
   3 -12   3   24.30    2.50
   3 -12   3   19.60    2.80
   3 -12   3   23.50    3.50
   3 -12   3   24.50    4.40
   3 -12   3   32.60    3.50
   4  11  -3   -0.10    1.60
   4  11  -3    0.00    1.90
   4  11  -3    0.40    1.80
   4  11  -3    0.40    1.40
   4  11  -3    0.20    1.30
   4  11  -3    0.50    1.90
  -4 -11   3   -0.30    1.60
  -4 -11   3    2.20    1.60
  -4 -11   3   -1.20    1.30
  -4 -11   3    1.10    2.10
   3  11  -3    0.80    0.90
   3  11  -3    1.00    1.40
   3  11  -3    0.30    1.40
   3  11  -3    0.30    1.20
   3  11  -3    0.60    1.00
   3  11  -3    1.50    1.50
   3  11  -3    0.80    1.20
   3  11  -3    1.40    1.10
   3  11  -3   -0.20    1.20
  -3 -11   3    1.00    1.00
  -3 -11   3    0.20    1.30
  -3 -11   3    0.80    1.70
  -3 -11   3    2.60    1.70
  -3 -11   3    1.00    1.90
  -3 -11   3    1.50    2.70
   2  11  -3    1.10    1.40
   2  11  -3    0.90    1.10
   2  11  -3    0.90    1.30
   2  11  -3   -0.60    0.80
   2  11  -3    0.10    1.00
   2  11  -3    0.60    0.90
   2  11  -3    0.90    1.10
   2  11  -3   -0.10    0.90
  -2 -11   3   -0.20    1.10
  -2 -11   3    0.70    1.00
  -2 -11   3    0.30    0.80
  -2 -11   3    1.50    1.40
  -2 -11   3    0.20    2.00
  -2 -11   3    0.60    1.50
   1  11  -3    1.90    1.00
   1  11  -3   -0.50    0.80
   1  11  -3    1.70    1.20
   1  11  -3    3.50    1.30
   1  11  -3    1.80    1.10
   1  11  -3    1.40    1.30
   1  11  -3    2.20    1.00
  -1 -11   3    2.80    1.00
  -1 -11   3    1.30    1.60
  -1 -11   3    1.10    1.20
  -1 -11   3    2.20    1.00
  -1 -11   3    2.10    1.60
  -1 -11   3    2.00    1.10
  -1 -11   3    2.30    1.70
   0  11  -3    2.60    1.90
   0  11  -3    1.50    1.50
   0  11  -3    4.00    1.70
   0  11  -3    0.50    1.20
   0  11  -3    1.60    1.20
   0  11  -3    1.70    1.20
   0  11  -3    1.70    1.20
   0  11  -3    3.10    1.30
   0  11  -3    1.20    1.70
   0  11  -3    1.10    1.50
   0  11  -3    1.10    1.00
   0 -11   3    2.20    1.10
   0 -11   3    1.50    0.90
   0 -11   3    1.40    1.10
   0 -11   3    2.00    1.00
   0 -11   3    2.20    1.40
   0 -11   3    1.10    1.10
  -1  11  -3    0.50    1.10
  -1  11  -3    1.90    1.00
  -1  11  -3    0.70    0.90
  -1  11  -3    1.40    1.50
  -1  11  -3    2.00    1.40
  -1  11  -3    1.70    1.30
  -1  11  -3    0.90    1.10
  -1  11  -3    1.10    1.40
  -1  11  -3   -0.30    1.30
   1 -11   3    0.70    1.20
   1 -11   3    2.40    1.30
   1 -11   3    1.40    1.20
   1 -11   3    0.40    1.10
   1 -11   3    1.20    1.10
   1 -11   3    0.50    1.10
   1 -11   3    1.70    1.30
  -2  11  -3    7.70    2.40
  -2  11  -3    7.00    1.70
  -2  11  -3    4.70    1.80
  -2  11  -3    6.80    1.80
  -2  11  -3    6.40    1.70
  -2  11  -3    6.90    1.80
  -2  11  -3    4.00    1.50
   2 -11   3    5.40    1.80
   2 -11   3    5.40    1.50
   2 -11   3    7.60    1.70
   2 -11   3    6.60    1.50
   2 -11   3    5.00    1.30
  -3  11  -3    0.30    1.10
  -3  11  -3    0.60    1.80
  -3  11  -3    0.70    1.30
  -3  11  -3    0.00    1.40
  -3  11  -3    0.90    1.50
   3 -11   3    0.30    1.00
   3 -11   3    0.30    1.10
   3 -11   3   -0.40    1.80
   3 -11   3    0.50    1.10
   3 -11   3    0.70    1.30
  -4  11  -3   -1.10    3.40
  -4  11  -3    2.60    3.80
  -4  11  -3   -0.30    3.30
  -4  11  -3    0.50    1.20
  -4  11  -3    2.50    2.20
   4 -11   3    1.40    1.40
   4 -11   3    0.10    1.80
   4 -11   3    2.10    1.70
   4 -11   3    0.30    2.30
   4  10  -3    0.40    1.50
   4  10  -3    0.10    1.50
   4  10  -3   -0.20    1.40
   4  10  -3    0.70    1.10
   4  10  -3    0.10    1.70
   4  10  -3    0.00    1.20
  -4 -10   3    0.60    1.10
  -4 -10   3    2.70    1.50
  -4 -10   3    0.60    1.70
  -4 -10   3    0.40    1.50
   3  10  -3    1.90    1.20
   3  10  -3    2.00    1.20
   3  10  -3    1.40    0.80
   3  10  -3    0.90    1.20
   3  10  -3    0.10    0.90
   3  10  -3    0.40    0.70
   3  10  -3    0.10    1.30
   3  10  -3    1.40    0.90
   3  10  -3    1.20    1.10
  -3 -10   3    1.30    2.00
  -3 -10   3    1.20    2.20
  -3 -10   3    1.10    1.00
  -3 -10   3    0.30    1.20
  -3 -10   3    0.90    1.10
   2  10  -3    4.00    1.40
   2  10  -3    3.20    1.40
   2  10  -3    5.60    1.30
   2  10  -3    5.20    1.20
   2  10  -3    3.70    1.00
   2  10  -3    2.30    1.10
  -2 -10   3    6.00    2.10
  -2 -10   3    4.40    1.30
  -2 -10   3    3.40    1.70
  -2 -10   3    2.50    1.20
  -2 -10   3    2.30    1.00
  -2 -10   3    4.20    1.60
  -2 -10   3    2.40    1.00
  -2 -10   3    5.60    2.10
   1  10  -3    1.80    1.10
   1  10  -3    1.30    1.40
   1  10  -3    2.00    1.00
   1  10  -3    3.00    1.00
   1  10  -3    2.40    1.20
   1  10  -3    0.70    1.20
   1  10  -3    2.00    1.00
   1  10  -3    3.10    1.40
   1  10  -3    1.90    0.90
  -1 -10   3    2.30    1.70
  -1 -10   3    2.60    1.30
  -1 -10   3    2.40    1.60
  -1 -10   3    3.80    1.40
  -1 -10   3    2.10    0.80
  -1 -10   3    0.30    0.70
  -1 -10   3    0.60    0.60
  -1 -10   3    1.10    0.90
   0  10  -3   23.80    2.40
   0  10  -3   24.40    2.00
   0  10  -3   26.10    2.70
   0  10  -3   26.50    3.00
   0  10  -3   16.10    2.40
   0  10  -3   21.50    1.90
   0  10  -3   25.90    2.20
   0  10  -3   20.30    2.00
   0  10  -3   19.70    2.20
   0 -10   3   30.10    3.60
   0 -10   3   19.60    2.10
   0 -10   3   20.80    1.80
   0 -10   3   24.20    3.30
   0 -10   3   24.50    2.40
   0 -10   3   20.50    2.00
   0 -10   3   19.80    2.00
   0 -10   3   22.10    2.90
  -1  10  -3   -0.30    0.90
  -1  10  -3    0.00    0.60
  -1  10  -3    0.00    0.80
  -1  10  -3   -0.40    1.00
  -1  10  -3   -0.40    0.90
  -1  10  -3   -0.40    1.00
  -1  10  -3   -0.10    0.90
  -1  10  -3   -0.60    0.90
  -1  10  -3    0.60    1.00
  -1  10  -3   -0.10    0.80
   1 -10   3    0.20    0.70
   1 -10   3   -0.20    0.80
   1 -10   3    0.70    0.80
   1 -10   3    0.30    1.20
   1 -10   3    0.10    1.40
   1 -10   3    0.60    0.80
   1 -10   3    0.50    1.00
   1 -10   3    0.60    0.70
   1 -10   3   -0.10    1.00
  -2  10  -3    0.10    0.60
  -2  10  -3    0.20    1.40
  -2  10  -3    0.00    1.00
  -2  10  -3    0.50    1.20
  -2  10  -3    0.30    1.10
  -2  10  -3    0.80    1.10
  -2  10  -3    0.20    1.70
  -2  10  -3    0.60    1.00
  -2  10  -3    0.10    1.00
   2 -10   3    0.50    1.00
   2 -10   3    0.40    0.80
   2 -10   3    1.60    1.40
   2 -10   3   -0.20    1.40
   2 -10   3    0.00    0.90
   2 -10   3   -0.40    0.90
   2 -10   3    1.90    1.00
  -3  10  -3    4.70    1.70
  -3  10  -3    3.20    1.90
  -3  10  -3    2.60    1.50
  -3  10  -3    4.20    1.60
  -3  10  -3    3.30    2.00
  -3  10  -3    1.60    1.50
   3 -10   3    3.40    1.20
   3 -10   3    4.00    1.10
   3 -10   3    4.80    1.50
   3 -10   3    4.70    1.50
   3 -10   3    3.30    1.20
  -4  10  -3    0.70    1.70
  -4  10  -3    1.70    2.00
  -4  10  -3    0.80    1.00
  -4  10  -3    3.30    2.10
  -4  10  -3    1.40    1.60
   4 -10   3    3.30    1.40
   4 -10   3    1.40    1.90
   4 -10   3    1.40    1.30
   4 -10   3    2.20    2.40
   5   9  -3    0.70    1.80
   5   9  -3    1.20    1.70
   5   9  -3    0.30    1.70
   5   9  -3    0.10    1.60
   5   9  -3    0.40    1.50
  -5  -9   3    0.20    1.10
  -5  -9   3   -0.10    1.30
  -5  -9   3    0.60    1.80
   4   9  -3    0.20    1.30
   4   9  -3   -0.20    1.40
   4   9  -3   -0.10    1.30
   4   9  -3    0.20    0.90
   4   9  -3    0.50    1.50
   4   9  -3   -0.40    1.10
  -4  -9   3   -0.40    1.50
  -4  -9   3    1.00    1.00
  -4  -9   3    0.00    1.20
  -4  -9   3    0.40    1.50
   3   9  -3    4.10    1.30
   3   9  -3    3.80    1.50
   3   9  -3    2.00    0.70
   3   9  -3    2.30    1.30
   3   9  -3    2.60    1.30
  -3  -9   3    0.60    1.50
  -3  -9   3    2.30    1.30
  -3  -9   3    1.10    1.40
  -3  -9   3    1.60    1.90
  -3  -9   3    1.30    1.80
  -3  -9   3    3.90    1.10
  -3  -9   3    5.10    2.00
  -3  -9   3    0.90    1.20
   2   9  -3    0.70    0.70
   2   9  -3    0.30    0.70
   2   9  -3    0.50    1.00
   2   9  -3    0.10    1.20
   2   9  -3    0.60    0.90
   2   9  -3    0.50    1.00
   2   9  -3    0.10    0.70
   2   9  -3    0.10    0.60
   2   9  -3    1.40    1.10
   2   9  -3    1.40    0.70
  -2  -9   3    1.50    1.20
  -2  -9   3    1.70    0.80
  -2  -9   3    0.40    0.60
  -2  -9   3    0.20    0.70
  -2  -9   3    0.90    0.90
  -2  -9   3    0.60    1.20
  -2  -9   3   -0.10    1.20
  -2  -9   3    0.50    1.80
  -2  -9   3    1.40    1.10
   1   9  -3    5.00    1.10
   1   9  -3    9.40    1.80
   1   9  -3    6.80    1.30
   1   9  -3    8.20    1.90
   1   9  -3    6.70    1.00
   1   9  -3    6.60    1.60
   1   9  -3    7.50    1.50
   1   9  -3    8.10    1.70
   1   9  -3    7.80    1.20
  -1  -9   3    6.60    1.10
  -1  -9   3    6.70    1.50
  -1  -9   3    6.00    1.40
  -1  -9   3    6.60    1.30
  -1  -9   3    6.60    1.80
  -1  -9   3    6.60    1.80
  -1  -9   3    6.40    1.50
  -1  -9   3    5.50    1.20
  -1  -9   3    7.30    1.80
   0   9  -3   14.70    1.70
   0   9  -3   11.20    1.40
   0   9  -3   14.90    1.80
   0   9  -3    7.40    1.40
   0   9  -3   10.60    1.80
   0   9  -3   12.00    1.90
   0   9  -3   10.10    1.50
   0   9  -3   11.30    1.70
   0   9  -3   13.20    2.30
   0   9  -3   15.30    2.40
   0   9  -3   13.40    1.60
   0   9  -3   11.70    1.90
   0  -9   3   11.30    1.50
   0  -9   3   13.90    2.30
   0  -9   3   15.10    2.10
   0  -9   3    9.80    1.70
   0  -9   3    7.50    1.60
   0  -9   3   10.70    1.60
   0  -9   3   14.20    1.50
   0  -9   3    7.90    1.20
   0  -9   3   12.10    1.90
   0  -9   3   15.80    1.90
  -1   9  -3    4.20    1.20
  -1   9  -3    2.40    1.30
  -1   9  -3    2.40    1.00
  -1   9  -3    3.70    1.30
  -1   9  -3    2.40    1.00
  -1   9  -3    0.70    1.00
  -1   9  -3    3.80    1.60
  -1   9  -3    2.10    0.90
  -1   9  -3    2.70    1.30
  -1   9  -3    1.70    1.20
  -1   9  -3    3.20    1.00
   1  -9   3    2.30    1.50
   1  -9   3    2.90    1.00
   1  -9   3    2.40    1.00
   1  -9   3    1.20    1.00
   1  -9   3    1.70    0.90
   1  -9   3    3.10    1.00
   1  -9   3    1.90    0.90
   1  -9   3    0.90    1.30
   1  -9   3    1.80    0.80
   1  -9   3    3.70    1.20
  -2   9  -3   39.10    3.40
  -2   9  -3   38.00    2.90
  -2   9  -3   38.30    2.70
  -2   9  -3   36.60    3.10
  -2   9  -3   42.10    3.50
  -2   9  -3   37.10    3.20
  -2   9  -3   39.90    2.60
  -2   9  -3   38.40    3.50
  -2   9  -3   43.20    2.80
  -2   9  -3   34.00    2.70
  -2   9  -3   38.10    2.50
   2  -9   3   38.60    2.40
   2  -9   3   40.70    3.00
   2  -9   3   37.20    2.50
   2  -9   3   40.60    3.50
   2  -9   3   39.40    2.40
   2  -9   3   40.80    2.80
   2  -9   3   38.70    2.90
   2  -9   3   39.10    2.60
   2  -9   3   42.80    3.50
  -3   9  -3    1.60    1.90
  -3   9  -3    1.30    0.80
  -3   9  -3    2.40    1.30
  -3   9  -3    3.90    1.60
  -3   9  -3    1.90    1.60
  -3   9  -3    4.00    2.00
  -3   9  -3    4.20    1.60
  -3   9  -3    1.50    1.30
   3  -9   3    2.70    1.10
   3  -9   3    1.60    0.90
   3  -9   3    2.70    1.00
   3  -9   3    1.80    1.00
   3  -9   3    3.70    1.60
   3  -9   3    4.80    2.00
  -4   9  -3    5.20    2.20
  -4   9  -3    4.40    2.00
  -4   9  -3    4.90    2.00
  -4   9  -3    8.60    2.70
   4  -9   3    5.10    2.30
   4  -9   3    6.30    1.70
   4  -9   3    7.70    1.70
   4  -9   3    6.10    1.50
   4  -9   3    6.30    1.80
  -5   9  -3    1.50    2.10
  -5   9  -3    0.70    1.30
  -5   9  -3    3.00    2.60
  -5   9  -3    0.30    2.10
   5  -9   3    1.80    1.70
   5  -9   3    1.80    1.70
   5  -9   3    1.70    1.60
   5  -9   3    1.60    2.60
   5  -9   3    2.90    2.10
   5   8  -3    0.90    1.60
   5   8  -3    1.40    1.90
   5   8  -3    2.70    1.70
   5   8  -3    2.40    1.50
   5   8  -3    2.20    1.70
  -5  -8   3    0.10    1.40
  -5  -8   3    0.70    1.90
  -5  -8   3    0.90    0.90
   4   8  -3    1.00    1.00
   4   8  -3    2.50    1.00
   4   8  -3    3.00    1.70
   4   8  -3    2.50    1.40
   4   8  -3    1.60    1.30
  -4  -8   3    2.70    1.70
  -4  -8   3    3.30    1.60
  -4  -8   3    1.40    1.40
  -4  -8   3    1.70    2.20
  -4  -8   3    3.60    1.20
  -4  -8   3    1.50    1.30
   3   8  -3   -0.10    0.70
   3   8  -3   -0.20    1.10
   3   8  -3   -1.00    0.80
   3   8  -3    0.60    0.90
   3   8  -3    0.10    0.40
   3   8  -3   -0.20    0.60
   3   8  -3   -0.20    0.90
   3   8  -3   -0.60    1.20
   3   8  -3   -0.30    0.80
  -3  -8   3   -0.30    0.80
  -3  -8   3   -0.10    1.30
  -3  -8   3   -0.30    1.10
  -3  -8   3   -0.70    1.00
  -3  -8   3   -0.70    1.20
  -3  -8   3    0.00    0.60
  -3  -8   3    0.50    0.90
  -3  -8   3    0.20    1.30
   2   8  -3   55.39    2.90
   2   8  -3   58.09    3.30
   2   8  -3   56.79    3.10
   2   8  -3   54.19    3.40
   2   8  -3   58.49    2.50
   2   8  -3   53.69    2.30
   2   8  -3   58.89    3.40
   2   8  -3   53.99    3.80
   2   8  -3   56.39    3.40
   2   8  -3   56.69    2.50
  -2  -8   3   57.49    3.40
  -2  -8   3   53.69    3.60
  -2  -8   3   54.09    2.80
  -2  -8   3   58.09    3.40
  -2  -8   3   54.29    2.30
  -2  -8   3   56.19    3.30
  -2  -8   3   56.69    3.60
  -2  -8   3   56.29    3.80
  -2  -8   3   55.59    3.80
   1   8  -3   23.20    1.90
   1   8  -3   23.80    2.20
   1   8  -3   23.20    1.50
   1   8  -3   22.70    2.40
   1   8  -3   22.00    1.80
   1   8  -3   23.10    2.00
   1   8  -3   22.70    2.20
   1   8  -3   22.80    2.10
   1   8  -3   22.70    1.60
  -1  -8   3   23.00    1.60
  -1  -8   3   24.40    1.80
  -1  -8   3   22.10    2.30
  -1  -8   3   22.50    2.10
  -1  -8   3   23.70    2.40
  -1  -8   3   26.10    2.20
  -1  -8   3   26.70    2.40
  -1  -8   3   25.20    2.50
   0   8  -3    4.20    0.90
   0   8  -3    3.20    0.90
   0   8  -3    1.00    0.70
   0   8  -3    2.20    0.90
   0   8  -3    3.00    1.10
   0   8  -3    2.80    1.00
   0   8  -3    1.80    0.70
   0   8  -3    2.40    1.10
   0   8  -3    3.10    0.90
   0   8  -3    1.90    0.70
   0   8  -3    2.90    1.20
   0   8  -3    2.80    0.90
   0  -8   3    2.50    1.10
   0  -8   3    3.00    1.00
   0  -8   3    1.60    1.00
   0  -8   3    2.90    1.00
   0  -8   3    2.80    0.90
   0  -8   3    3.50    0.90
   0  -8   3    4.60    1.20
   0  -8   3    1.00    1.00
   0  -8   3    1.10    0.50
   0  -8   3    1.10    0.70
  -1   8  -3  703.33   19.30
  -1   8  -3  693.83   20.50
  -1   8  -3  670.43   19.50
  -1   8  -3  703.43   18.80
  -1   8  -3  695.93   19.20
  -1   8  -3  685.73   19.00
  -1   8  -3  675.03   19.60
  -1   8  -3  699.83   19.00
  -1   8  -3  676.43   20.20
  -1   8  -3  690.83   20.00
   1  -8   3  676.63   18.90
   1  -8   3  688.13   19.10
   1  -8   3  722.63   20.60
   1  -8   3  688.23   20.30
   1  -8   3  701.63   19.20
   1  -8   3  716.03   19.10
   1  -8   3  699.93   19.20
   1  -8   3  685.73   20.30
   1  -8   3  679.03   19.60
   1  -8   3  686.33   19.20
  -2   8  -3   20.40    1.80
  -2   8  -3   21.00    2.00
  -2   8  -3   21.40    2.50
  -2   8  -3   21.50    3.00
  -2   8  -3   21.30    1.80
  -2   8  -3   21.30    2.70
  -2   8  -3   25.20    2.20
  -2   8  -3   25.60    3.20
  -2   8  -3   21.70    2.00
  -2   8  -3   14.70    1.90
  -2   8  -3   21.70    2.10
   2  -8   3   19.00    1.70
   2  -8   3   19.80    2.10
   2  -8   3   20.00    1.80
   2  -8   3   20.00    1.80
   2  -8   3   20.40    2.90
   2  -8   3   21.90    2.00
   2  -8   3   20.30    2.80
   2  -8   3   23.60    2.50
   2  -8   3   19.20    1.70
  -3   8  -3   -0.50    1.00
  -3   8  -3   -0.40    0.90
  -3   8  -3    0.10    1.00
  -3   8  -3   -0.30    1.20
  -3   8  -3   -0.10    1.10
  -3   8  -3   -0.40    0.60
  -3   8  -3    0.00    0.90
  -3   8  -3   -0.20    1.00
  -3   8  -3    0.10    1.90
   3  -8   3   -0.10    0.80
   3  -8   3   -0.40    0.80
   3  -8   3    0.90    1.30
   3  -8   3   -0.10    0.70
   3  -8   3    0.30    0.70
   3  -8   3   -0.20    1.50
   3  -8   3    0.20    0.70
  -4   8  -3    4.20    2.00
  -4   8  -3    3.40    1.80
  -4   8  -3    3.20    1.30
  -4   8  -3    2.00    1.70
  -4   8  -3    3.90    1.90
  -4   8  -3    1.40    1.80
   4  -8   3    2.50    1.50
   4  -8   3    4.60    1.30
   4  -8   3    4.90    1.60
   4  -8   3    3.10    1.30
   4  -8   3    2.90    2.10
  -5   8  -3    1.10    1.30
  -5   8  -3   -0.10    1.70
  -5   8  -3    1.00    1.90
  -5   8  -3    0.50    2.20
  -5   8  -3    0.70    1.60
   5  -8   3    0.80    1.40
   5  -8   3    0.40    1.60
   5  -8   3    2.00    2.20
   5  -8   3   -0.30    1.10
   5  -8   3   -0.10    1.30
   5   7  -3    5.70    2.50
   5   7  -3    6.80    1.70
   5   7  -3    9.40    2.20
   5   7  -3    5.10    1.80
   5   7  -3    6.20    2.00
  -5  -7   3    7.00    1.10
  -5  -7   3    3.10    1.60
  -5  -7   3    2.50    1.60
   4   7  -3    0.10    0.70
   4   7  -3    0.40    1.10
   4   7  -3    0.30    0.90
   4   7  -3   -0.20    1.40
   4   7  -3   -0.20    0.90
  -4  -7   3    0.00    1.00
  -4  -7   3    0.00    1.70
  -4  -7   3   -0.50    0.60
  -4  -7   3    0.40    2.20
  -4  -7   3   -0.50    1.20
  -4  -7   3    0.90    1.30
  -4  -7   3    0.70    2.00
   3   7  -3    1.30    1.10
   3   7  -3    0.40    1.00
   3   7  -3    0.50    0.70
   3   7  -3    0.50    0.70
   3   7  -3    0.40    0.90
   3   7  -3    0.90    0.90
   3   7  -3    0.00    0.60
  -3  -7   3    0.10    0.70
  -3  -7   3    0.60    1.00
  -3  -7   3    0.00    0.60
  -3  -7   3    0.40    0.80
  -3  -7   3    1.60    1.30
  -3  -7   3    2.10    1.20
  -3  -7   3   -0.20    1.10
  -3  -7   3    0.80    1.20
  -3  -7   3    0.20    1.20
   2   7  -3  104.79    4.80
   2   7  -3  118.99    4.90
   2   7  -3  113.99    4.60
   2   7  -3  113.79    3.60
   2   7  -3  113.29    3.90
   2   7  -3  119.49    5.10
   2   7  -3  112.89    5.30
   2   7  -3  109.89    4.90
   2   7  -3  120.79    3.80
   2   7  -3  110.69    4.30
  -2  -7   3  114.19    4.80
  -2  -7   3  111.19    5.20
  -2  -7   3  109.79    5.20
  -2  -7   3  117.89    3.70
  -2  -7   3  105.89    4.90
  -2  -7   3  108.89    4.80
  -2  -7   3  117.69    4.30
  -2  -7   3  119.09    5.00
  -2  -7   3  105.99    5.20
   1   7  -3  108.09    4.00
   1   7  -3  103.79    4.70
   1   7  -3  111.49    4.20
   1   7  -3  109.89    5.00
   1   7  -3  111.09    3.70
   1   7  -3  110.59    4.70
   1   7  -3  115.69    4.50
   1   7  -3  111.89    3.70
   1   7  -3  106.39    4.60
  -1  -7   3  105.89    4.50
  -1  -7   3  111.69    5.00
  -1  -7   3  112.59    4.50
  -1  -7   3  102.19    4.40
  -1  -7   3  111.59    3.70
  -1  -7   3  110.09    4.90
  -1  -7   3  106.59    4.10
  -1  -7   3  107.29    4.90
  -1  -7   3  102.49    4.60
   0   7  -3   51.29    3.70
   0   7  -3   37.90    2.80
   0   7  -3   43.40    2.50
   0   7  -3   40.20    2.30
   0   7  -3   39.30    2.20
   0   7  -3   41.40    2.50
   0   7  -3   38.10    2.20
   0   7  -3   38.20    1.90
   0   7  -3   40.50    2.70
   0  -7   3   38.80    2.40
   0  -7   3   34.50    2.70
   0  -7   3   37.60    2.60
   0  -7   3   35.60    2.30
   0  -7   3   36.60    1.90
   0  -7   3   35.30    2.20
   0  -7   3   40.50    2.30
   0  -7   3   39.00    2.00
   0  -7   3   36.50    2.70
  -1   7  -3   78.39    3.50
  -1   7  -3   86.29    3.40
  -1   7  -3   80.29    4.10
  -1   7  -3   76.19    3.10
  -1   7  -3   70.89    4.00
  -1   7  -3   83.59    3.90
  -1   7  -3   73.69    3.90
  -1   7  -3   80.19    3.30
  -1   7  -3   70.49    3.90
  -1   7  -3   74.29    3.60
   1  -7   3   73.19    3.60
   1  -7   3   78.79    3.40
   1  -7   3   67.79    3.20
   1  -7   3   82.49    3.40
   1  -7   3   77.09    4.00
   1  -7   3   79.89    3.30
   1  -7   3   79.79    4.10
   1  -7   3   75.09    3.20
   1  -7   3   77.49    4.10
   1  -7   3   79.29    3.40
  -2   7  -3  236.08    8.60
  -2   7  -3  250.07    8.90
  -2   7  -3  258.17    9.40
  -2   7  -3  252.47    7.80
  -2   7  -3  256.17    8.50
  -2   7  -3  243.18    8.90
  -2   7  -3  255.77    8.20
  -2   7  -3  265.17    8.40
  -2   7  -3  237.98    8.50
  -2   7  -3  246.48    8.00
   2  -7   3  248.98    7.80
   2  -7   3  255.87    8.50
   2  -7   3  235.48    8.80
   2  -7   3  252.47    8.00
   2  -7   3  249.48    8.30
   2  -7   3  258.87    7.80
   2  -7   3  258.67    8.30
  -3   7  -3   11.70    1.70
  -3   7  -3    7.60    1.60
  -3   7  -3    5.70    1.10
  -3   7  -3   10.50    2.10
  -3   7  -3   11.10    1.90
  -3   7  -3    8.10    1.40
  -3   7  -3    8.60    1.70
  -3   7  -3    7.40    1.60
  -3   7  -3    6.00    1.90
  -3   7  -3   11.20    2.10
   3  -7   3    7.50    1.10
   3  -7   3    9.50    1.40
   3  -7   3    4.40    1.50
   3  -7   3    9.90    1.70
   3  -7   3    9.80    1.60
   3  -7   3    8.90    1.40
   3  -7   3    5.80    1.40
   3  -7   3    6.80    1.60
   3  -7   3   10.50    1.80
  -4   7  -3    9.30    2.40
  -4   7  -3   12.40    2.60
  -4   7  -3   16.80    2.90
  -4   7  -3   11.70    1.70
  -4   7  -3   15.90    2.60
  -4   7  -3   13.30    2.20
  -4   7  -3   13.80    2.10
  -4   7  -3    9.90    2.00
   4  -7   3   12.80    2.60
   4  -7   3   14.10    1.80
   4  -7   3   14.30    2.20
   4  -7   3   11.70    1.80
   4  -7   3   15.70    2.00
   4  -7   3    9.30    2.00
  -5   7  -3    4.40    2.20
  -5   7  -3    1.50    1.80
  -5   7  -3    2.10    1.40
  -5   7  -3   -0.70    1.40
  -5   7  -3    3.40    1.80
   5  -7   3    1.40    1.10
   5  -7   3    3.20    2.30
   5  -7   3    4.40    1.50
   5  -7   3    3.90    1.30
   5  -7   3    1.80    1.70
   5   6  -3    1.00    1.40
   5   6  -3    0.80    1.60
   5   6  -3    0.10    1.20
   5   6  -3    0.60    1.10
   5   6  -3    1.00    1.50
  -5  -6   3    3.50    2.50
  -5  -6   3    0.60    1.70
  -5  -6   3    1.50    1.10
   4   6  -3   -0.40    0.70
   4   6  -3   -0.20    0.90
   4   6  -3   -0.70    1.20
   4   6  -3   -0.60    0.90
   4   6  -3    0.20    0.90
   4   6  -3    0.00    0.70
  -4  -6   3   -0.30    0.90
  -4  -6   3    0.10    1.30
  -4  -6   3    0.20    0.60
  -4  -6   3    0.00    1.10
  -4  -6   3   -0.10    1.00
  -4  -6   3   -0.10    1.60
  -4  -6   3   -0.70    0.90
   3   6  -3    8.40    1.50
   3   6  -3    9.90    1.40
   3   6  -3    8.90    1.90
  -3  -6   3    7.20    1.40
  -3  -6   3    7.40    1.60
  -3  -6   3    6.90    1.70
  -3  -6   3    4.30    1.20
  -3  -6   3    7.10    1.60
  -3  -6   3    8.70    1.10
  -3  -6   3    5.20    1.10
  -3  -6   3    6.00    1.30
  -3  -6   3    5.90    1.70
   2   6  -3   17.40    1.00
   2   6  -3   16.90    1.20
   2   6  -3   13.00    1.70
   2   6  -3   12.30    1.40
   2   6  -3   15.70    1.40
   2   6  -3   16.60    1.00
   2   6  -3   18.40    1.70
   2   6  -3   19.30    2.30
   2   6  -3   19.30    2.20
  -2  -6   3   18.00    2.40
  -2  -6   3   17.90    1.70
  -2  -6   3   16.10    1.00
  -2  -6   3   17.10    1.30
  -2  -6   3   19.60    1.90
  -2  -6   3   19.00    1.70
  -2  -6   3   21.90    2.50
  -2  -6   3   19.90    2.20
   1   6  -3   15.50    1.50
   1   6  -3   17.00    1.20
   1   6  -3   15.90    1.10
   1   6  -3   15.60    1.00
   1   6  -3   17.90    1.80
   1   6  -3   17.50    1.60
   1   6  -3   18.20    2.20
   1   6  -3   16.50    1.40
   1   6  -3   16.50    1.20
  -1  -6   3   18.70    1.80
  -1  -6   3   17.80    1.10
  -1  -6   3   17.30    1.30
  -1  -6   3   18.00    1.70
  -1  -6   3   15.30    1.60
  -1  -6   3   15.00    1.50
   0   6  -3    5.10    1.00
   0   6  -3    2.90    0.60
   0   6  -3    3.50    1.00
   0   6  -3    4.20    0.90
   0   6  -3    4.80    1.00
   0   6  -3    6.00    1.30
   0   6  -3    4.20    0.90
   0   6  -3    4.40    0.70
   0   6  -3    5.40    0.80
   0  -6   3    3.40    0.80
   0  -6   3    3.40    1.00
   0  -6   3    3.30    0.80
   0  -6   3    6.90    1.30
   0  -6   3    6.10    1.10
   0  -6   3    4.20    0.70
   0  -6   3    6.70    1.30
   0  -6   3    4.90    1.20
   0  -6   3    5.00    0.90
   0  -6   3    4.50    1.00
  -1   6  -3   54.99    2.70
  -1   6  -3   51.99    2.40
  -1   6  -3   53.29    2.90
  -1   6  -3   51.09    2.50
  -1   6  -3   51.19    2.70
  -1   6  -3   49.60    3.10
  -1   6  -3   51.19    2.60
  -1   6  -3   43.30    2.80
  -1   6  -3   49.40    2.30
  -1   6  -3   51.69    1.90
  -1   6  -3   52.09    2.20
  -1   6  -3   46.40    2.90
   1  -6   3   48.90    2.60
   1  -6   3   48.30    2.50
   1  -6   3   48.30    2.30
   1  -6   3   48.80    3.00
   1  -6   3   48.60    2.40
   1  -6   3   53.89    2.70
   1  -6   3   49.80    3.00
   1  -6   3   51.79    2.50
   1  -6   3   50.59    2.50
   1  -6   3   46.60    3.00
   1  -6   3   48.40    2.50
  -2   6  -3   35.30    2.40
  -2   6  -3   36.40    2.50
  -2   6  -3   35.50    2.80
  -2   6  -3   33.80    2.10
  -2   6  -3   33.80    2.00
  -2   6  -3   33.80    2.60
  -2   6  -3   37.10    2.70
  -2   6  -3   37.90    2.40
  -2   6  -3   35.70    2.00
  -2   6  -3   37.60    1.50
  -2   6  -3   35.40    2.30
   2  -6   3   36.10    2.30
   2  -6   3   33.00    1.90
   2  -6   3   39.10    2.10
   2  -6   3   38.00    2.10
   2  -6   3   40.00    2.80
   2  -6   3   36.40    2.10
   2  -6   3   36.80    2.70
   2  -6   3   41.10    2.40
   2  -6   3   38.00    2.50
  -3   6  -3   26.30    1.10
  -3   6  -3   22.00    2.20
  -3   6  -3   29.90    2.40
  -3   6  -3   28.10    2.70
  -3   6  -3   25.30    2.50
  -3   6  -3   22.10    1.90
  -3   6  -3   25.60    2.30
  -3   6  -3   27.10    2.40
  -3   6  -3   28.50    2.00
  -3   6  -3   26.90    2.80
  -3   6  -3   26.10    2.00
   3  -6   3   25.80    2.00
   3  -6   3   23.50    1.90
   3  -6   3   31.60    2.90
   3  -6   3   25.50    2.20
   3  -6   3   23.20    2.10
   3  -6   3   25.00    2.30
   3  -6   3   26.70    1.90
   3  -6   3   18.60    2.50
   3  -6   3   27.10    1.60
   3  -6   3   22.60    1.90
  -4   6  -3    0.80    1.10
  -4   6  -3    0.20    1.30
  -4   6  -3    0.60    0.90
  -4   6  -3    0.60    1.50
  -4   6  -3    0.80    1.20
  -4   6  -3    0.70    1.50
  -4   6  -3    0.60    1.40
  -4   6  -3    0.40    0.70
   4  -6   3    0.10    0.90
   4  -6   3    0.10    1.50
   4  -6   3   -0.30    0.70
   4  -6   3   -0.40    1.10
   4  -6   3   -0.10    0.80
   4  -6   3    0.40    0.90
   4  -6   3    1.90    2.10
  -5   6  -3    1.20    1.30
  -5   6  -3    0.60    1.60
  -5   6  -3    2.40    2.10
  -5   6  -3    0.60    1.80
  -5   6  -3    0.10    0.80
   5  -6   3    0.50    1.90
   5  -6   3    1.10    1.00
   5  -6   3    0.70    1.10
   5  -6   3    0.90    1.20
   5  -6   3    0.10    1.50
   6   5  -3    0.00    1.30
   6   5  -3    0.80    1.90
   6   5  -3    0.80    2.30
   6   5  -3   -1.30    1.60
  -6  -5   3    0.50    1.60
  -6  -5   3    0.40    1.50
  -6  -5   3    1.40    1.90
   5   5  -3    2.40    1.50
   5   5  -3    1.10    1.00
   5   5  -3    1.10    1.40
   5   5  -3    0.40    1.50
   5   5  -3    0.60    1.50
   5   5  -3    2.20    1.30
  -5  -5   3    0.60    1.60
  -5  -5   3    0.30    1.40
  -5  -5   3    0.30    0.80
   4   5  -3    5.40    1.40
   4   5  -3    5.10    1.40
   4   5  -3    4.30    1.20
   4   5  -3    3.70    1.10
   4   5  -3    6.10    1.60
   4   5  -3    4.00    1.40
   4   5  -3    3.10    1.60
  -4  -5   3    4.50    1.50
  -4  -5   3    5.70    2.10
  -4  -5   3    2.30    1.10
  -4  -5   3    4.00    1.40
  -4  -5   3    2.60    1.20
  -4  -5   3    5.00    0.70
  -4  -5   3    4.00    1.30
   3   5  -3   46.70    2.90
   3   5  -3   45.30    2.80
   3   5  -3   43.90    3.10
   3   5  -3   44.60    2.90
   3   5  -3   44.30    2.70
   3   5  -3   45.40    2.20
   3   5  -3   43.70    2.60
  -3  -5   3   42.70    2.90
  -3  -5   3   47.70    3.30
  -3  -5   3   42.30    2.70
  -3  -5   3   45.70    3.20
  -3  -5   3   44.50    2.70
  -3  -5   3   44.60    2.00
  -3  -5   3   48.90    2.80
   2   5  -3   19.20    1.90
   2   5  -3   18.10    1.70
   2   5  -3   18.50    0.80
   2   5  -3   20.10    1.70
   2   5  -3   20.40    1.90
   2   5  -3   16.00    1.40
   2   5  -3   15.80    1.50
   2   5  -3   17.80    1.60
  -2  -5   3   18.40    2.00
  -2  -5   3   19.70    1.80
  -2  -5   3   15.70    1.60
  -2  -5   3   17.60    0.80
  -2  -5   3   21.30    1.80
  -2  -5   3   19.30    1.60
  -2  -5   3   19.90    1.80
  -2  -5   3   20.40    2.00
  -2  -5   3   19.70    1.30
   1   5  -3    6.50    1.20
   1   5  -3    5.40    0.60
   1   5  -3    6.50    1.00
   1   5  -3    5.30    1.00
   1   5  -3    4.00    0.80
   1   5  -3    7.20    0.80
   1   5  -3    5.60    1.20
   1   5  -3    5.20    1.00
   1   5  -3    7.10    0.70
  -1  -5   3    6.10    1.10
  -1  -5   3    5.60    0.70
  -1  -5   3    4.40    0.90
  -1  -5   3    3.70    0.80
  -1  -5   3    4.20    1.00
  -1  -5   3    7.80    1.00
   0   5  -3    3.90    0.70
   0   5  -3    6.80    0.80
   0   5  -3    8.00    0.80
   0   5  -3    9.00    1.40
   0   5  -3    3.60    0.70
   0   5  -3    5.50    1.00
   0   5  -3    4.30    0.60
   0   5  -3    6.20    0.80
   0   5  -3    4.70    0.80
   0   5  -3    6.80    1.00
   0  -5   3    8.70    1.50
   0  -5   3    3.80    0.80
   0  -5   3    8.10    1.20
   0  -5   3    4.70    0.90
   0  -5   3    5.50    0.70
   0  -5   3    6.40    1.20
   0  -5   3    5.70    1.10
   0  -5   3    2.80    0.90
   0  -5   3    5.60    0.70
   0  -5   3    3.90    0.70
  -1   5  -3    6.90    1.10
  -1   5  -3    8.00    1.10
  -1   5  -3    9.10    0.70
  -1   5  -3   10.30    1.30
  -1   5  -3   11.00    1.50
  -1   5  -3    5.50    1.00
  -1   5  -3    9.10    1.40
  -1   5  -3    8.40    1.00
  -1   5  -3    8.30    1.20
  -1   5  -3    8.90    0.80
  -1   5  -3    9.40    1.00
   1  -5   3    8.10    1.40
   1  -5   3    8.70    1.10
   1  -5   3    6.30    0.90
   1  -5   3    8.60    1.10
   1  -5   3    8.20    1.20
   1  -5   3    9.30    1.50
   1  -5   3   10.00    1.30
   1  -5   3    9.30    0.90
   1  -5   3    9.40    1.40
   1  -5   3    8.70    1.10
  -2   5  -3   90.99    3.90
  -2   5  -3   93.19    3.60
  -2   5  -3   86.19    3.30
  -2   5  -3   91.29    3.30
  -2   5  -3   83.49    3.80
  -2   5  -3   89.29    3.70
  -2   5  -3   90.69    3.30
  -2   5  -3   83.39    4.00
  -2   5  -3   88.19    4.10
  -2   5  -3   85.09    2.70
  -2   5  -3   85.29    3.80
   2  -5   3   87.19    3.50
   2  -5   3   86.89    3.60
   2  -5   3   85.59    4.30
   2  -5   3   86.99    4.20
   2  -5   3   84.99    3.20
   2  -5   3   83.79    4.00
   2  -5   3   82.49    3.70
   2  -5   3   86.89    3.30
   2  -5   3   83.49    3.40
  -3   5  -3    4.60    1.30
  -3   5  -3    1.80    1.00
  -3   5  -3    2.10    0.80
  -3   5  -3    1.60    0.90
  -3   5  -3    4.90    1.10
  -3   5  -3    4.10    0.90
  -3   5  -3    3.30    1.20
  -3   5  -3    3.80    1.30
  -3   5  -3    2.10    0.90
  -3   5  -3    3.80    0.60
   3  -5   3    2.80    0.90
   3  -5   3    2.20    0.70
   3  -5   3    4.50    1.50
   3  -5   3    4.50    1.60
   3  -5   3    2.70    1.00
   3  -5   3    2.70    1.00
   3  -5   3    2.20    0.80
   3  -5   3    2.00    1.00
   3  -5   3    3.40    0.90
   3  -5   3    2.40    0.90
  -4   5  -3   27.70    2.90
  -4   5  -3   30.50    2.60
  -4   5  -3   29.20    2.40
  -4   5  -3   29.90    2.90
  -4   5  -3   26.50    2.60
  -4   5  -3   22.60    3.00
  -4   5  -3   30.00    2.90
  -4   5  -3   29.50    1.20
  -4   5  -3   28.90    2.50
  -4   5  -3   29.90    2.90
  -4   5  -3   26.80    2.30
   4  -5   3   29.00    3.10
   4  -5   3   32.00    2.50
   4  -5   3   31.70    2.70
   4  -5   3   29.90    2.30
   4  -5   3   25.70    2.50
   4  -5   3   24.40    2.40
   4  -5   3   29.70    2.00
   4  -5   3   35.00    2.60
   4  -5   3   26.70    3.00
  -5   5  -3    2.70    1.80
  -5   5  -3    1.70    1.50
  -5   5  -3    1.70    1.50
  -5   5  -3    2.40    1.80
  -5   5  -3    2.10    2.00
  -5   5  -3    2.70    1.40
   5  -5   3    3.00    1.20
   5  -5   3    2.90    1.70
   5  -5   3    2.70    1.40
   5  -5   3    1.60    0.90
   5  -5   3    2.20    1.50
   5  -5   3    4.90    2.40
  -6   5  -3   -0.40    2.10
  -6   5  -3   -1.10    2.20
  -6   5  -3    1.90    2.40
  -6   5  -3    0.30    0.90
  -6   5  -3   -0.20    1.80
   6  -5   3   -0.40    1.30
   6  -5   3    1.20    1.40
   6  -5   3    2.70    2.90
   6  -5   3    0.10    1.90
   6  -5   3   -0.20    1.20
   6   4  -3    0.50    2.20
   6   4  -3   -0.20    1.60
   6   4  -3    2.00    1.80
  -6  -4   3   -0.60    1.70
  -6  -4   3    0.10    1.80
   5   4  -3    0.80    1.00
   5   4  -3    0.70    1.40
   5   4  -3    0.70    1.40
   5   4  -3    1.50    1.40
   5   4  -3    1.80    1.40
   5   4  -3    0.10    0.90
  -5  -4   3    1.00    1.00
  -5  -4   3    1.50    1.70
  -5  -4   3    1.80    1.60
  -5  -4   3    1.00    1.10
   4   4  -3    5.10    1.30
   4   4  -3    6.30    1.60
   4   4  -3    7.10    1.60
   4   4  -3    6.90    1.30
   4   4  -3    7.60    2.00
   4   4  -3    6.80    1.60
   4   4  -3    3.90    1.30
  -4  -4   3    5.50    1.60
  -4  -4   3    6.10    2.50
  -4  -4   3    5.10    1.40
  -4  -4   3   10.30    2.50
  -4  -4   3    3.50    1.40
  -4  -4   3    4.90    1.20
  -4  -4   3    5.00    1.40
   3   4  -3   14.10    1.70
   3   4  -3   13.90    1.60
   3   4  -3   12.80    1.60
   3   4  -3   15.50    2.20
   3   4  -3   14.00    1.90
   3   4  -3   13.80    1.20
  -3  -4   3   14.70    2.10
  -3  -4   3   14.00    1.00
  -3  -4   3   12.70    1.60
  -3  -4   3   14.70    1.70
  -3  -4   3   14.80    2.20
  -3  -4   3   15.30    1.80
  -3  -4   3   18.80    2.00
   2   4  -3   53.09    2.90
   2   4  -3   45.70    2.40
   2   4  -3   48.20    2.40
   2   4  -3   46.60    1.80
   2   4  -3   46.40    2.60
   2   4  -3   46.40    2.70
   2   4  -3   43.00    2.60
  -2  -4   3   46.00    2.60
  -2  -4   3   45.60    2.70
  -2  -4   3   39.70    4.10
  -2  -4   3   49.99    2.00
  -2  -4   3   52.39    2.50
  -2  -4   3   48.80    2.50
  -2  -4   3   45.80    2.30
   1   4  -3    0.20    0.20
   1   4  -3    0.50    0.50
   1   4  -3    0.20    0.30
   1   4  -3    0.10    0.20
   1   4  -3    0.10    0.30
   1   4  -3   -0.20    0.50
   1   4  -3    0.00    0.40
   1   4  -3    0.60    0.50
  -1  -4   3    0.10    0.30
  -1  -4   3    0.50    0.40
  -1  -4   3    0.80    0.40
  -1  -4   3   -0.20    0.40
  -1  -4   3    0.30    0.40
  -1  -4   3    0.20    0.20
  -1  -4   3    0.10    0.50
  -1  -4   3   -0.30    0.40
  -1  -4   3   -0.10    0.40
   0   4  -3   85.79    3.40
   0   4  -3   89.79    2.80
   0   4  -3   86.99    2.70
   0   4  -3   80.59    3.00
   0   4  -3   88.79    3.60
   0   4  -3   86.89    3.30
   0   4  -3   84.39    3.50
   0   4  -3   84.59    3.60
   0   4  -3   85.99    2.80
   0   4  -3   86.29    3.30
   0  -4   3   87.69    3.30
   0  -4   3   82.49    3.50
   0  -4   3   83.09    3.30
   0  -4   3   83.59    3.10
   0  -4   3   88.69    2.70
   0  -4   3   88.39    2.90
   0  -4   3   81.99    3.30
   0  -4   3   84.99    3.60
   0  -4   3   86.29    3.30
   0  -4   3   78.29    3.60
   0  -4   3   87.79    3.10
   0  -4   3   81.09    3.20
  -1   4  -3   17.70    2.20
  -1   4  -3   12.40    1.00
  -1   4  -3   15.30    1.30
  -1   4  -3   14.30    1.10
  -1   4  -3   15.20    1.20
  -1   4  -3   14.70    1.40
  -1   4  -3   15.60    1.30
  -1   4  -3   14.40    1.30
  -1   4  -3   15.00    0.80
  -1   4  -3   13.30    1.10
  -1   4  -3   13.50    0.90
  -1   4  -3   12.80    1.30
   1  -4   3   12.60    1.10
   1  -4   3   14.50    1.10
   1  -4   3   14.70    1.10
   1  -4   3   13.10    1.40
   1  -4   3   17.10    1.50
   1  -4   3   12.00    1.20
   1  -4   3   14.00    1.20
   1  -4   3   12.70    1.20
   1  -4   3   13.90    1.20
   1  -4   3   16.30    1.60
  -2   4  -3   63.09    3.00
  -2   4  -3   63.19    3.00
  -2   4  -3   61.39    2.80
  -2   4  -3   56.79    2.70
  -2   4  -3   63.79    3.10
  -2   4  -3   57.49    2.90
  -2   4  -3   62.79    2.50
  -2   4  -3   60.39    2.00
  -2   4  -3   57.49    2.50
   2  -4   3   66.49    3.10
   2  -4   3   59.29    3.20
   2  -4   3   61.49    3.10
   2  -4   3   68.09    2.60
   2  -4   3   54.89    2.60
   2  -4   3   60.29    2.80
  -3   4  -3   35.30    2.60
  -3   4  -3   36.30    1.50
  -3   4  -3   39.70    2.40
  -3   4  -3   41.40    2.60
  -3   4  -3   34.80    2.30
  -3   4  -3   38.50    2.70
  -3   4  -3   37.10    2.70
  -3   4  -3   32.90    2.40
  -3   4  -3   36.30    2.20
   3  -4   3   36.00    2.60
   3  -4   3   38.20    2.50
   3  -4   3   40.00    2.50
   3  -4   3   39.80    2.30
   3  -4   3   36.70    2.10
   3  -4   3   38.20    2.30
   3  -4   3   37.90    2.40
   3  -4   3   36.10    2.80
  -4   4  -3    0.00    1.20
  -4   4  -3    0.20    0.90
  -4   4  -3    1.80    1.20
  -4   4  -3    1.70    1.10
  -4   4  -3    0.00    1.00
  -4   4  -3    1.00    1.00
  -4   4  -3    0.80    0.50
  -4   4  -3    0.30    0.80
  -4   4  -3    1.00    0.90
  -4   4  -3    1.00    1.10
  -4   4  -3    0.30    0.80
   4  -4   3    0.50    0.70
   4  -4   3    0.10    0.70
   4  -4   3    0.90    1.20
   4  -4   3    1.10    1.10
   4  -4   3    1.00    0.60
   4  -4   3   -0.40    0.80
   4  -4   3    3.10    1.20
   4  -4   3   -0.10    0.60
   4  -4   3    0.50    1.00
   4  -4   3    0.10    0.80
  -5   4  -3    3.70    1.60
  -5   4  -3    4.40    1.60
  -5   4  -3    7.90    2.10
  -5   4  -3    4.90    1.70
  -5   4  -3    7.80    2.60
  -5   4  -3    5.20    1.60
  -5   4  -3    4.60    1.60
  -5   4  -3    7.50    0.90
   5  -4   3    4.30    1.30
   5  -4   3    7.10    1.20
   5  -4   3    6.20    1.30
   5  -4   3    6.80    1.70
   5  -4   3    7.00    1.50
   5  -4   3    7.40    1.80
   5  -4   3    7.10    2.30
  -6   4  -3    1.50    2.00
  -6   4  -3    0.20    1.90
  -6   4  -3   -1.60    1.70
  -6   4  -3   -0.30    1.50
  -6   4  -3    0.40    1.80
   6  -4   3    0.70    2.10
   6  -4   3    0.40    1.00
   6  -4   3    0.40    1.60
   6  -4   3    0.40    1.30
   6  -4   3   -0.30    2.10
   6   3  -3    1.20    1.40
   6   3  -3   -1.30    2.30
   6   3  -3    1.20    1.60
   6   3  -3    0.70    2.10
   6   3  -3   -0.50    1.50
  -6  -3   3    0.30    1.10
  -6  -3   3    0.10    1.60
  -6  -3   3    0.40    1.70
   5   3  -3    4.90    1.50
   5   3  -3    8.60    1.70
   5   3  -3    6.00    1.80
   5   3  -3    5.00    1.40
   5   3  -3    6.20    1.70
  -5  -3   3    7.30    1.80
  -5  -3   3    3.90    1.50
  -5  -3   3    3.80    1.70
   4   3  -3    4.70    1.50
   4   3  -3    5.10    1.30
   4   3  -3    8.90    1.70
   4   3  -3    6.40    1.50
   4   3  -3    3.90    1.00
   4   3  -3    3.70    1.00
   4   3  -3    5.60    1.90
  -4  -3   3    6.20    1.40
  -4  -3   3    4.50    1.30
  -4  -3   3    5.00    1.60
  -4  -3   3    5.00    1.40
  -4  -3   3    5.60    1.60
  -4  -3   3    6.40    1.40
  -4  -3   3    2.50    1.10
  -4  -3   3    7.30    1.50
   3   3  -3   75.99    3.60
   3   3  -3   70.89    3.40
   3   3  -3   78.99    3.80
   3   3  -3   72.19    3.30
   3   3  -3   74.29    2.90
   3   3  -3   74.19    3.40
  -3  -3   3   73.09    3.30
  -3  -3   3   69.89    3.90
  -3  -3   3   80.09    2.40
  -3  -3   3   70.29    3.30
  -3  -3   3   77.49    3.70
  -3  -3   3   75.59    3.90
  -3  -3   3   71.49    3.30
  -3  -3   3   73.69    3.40
   2   3  -3  650.63   18.30
   2   3  -3  620.84   16.80
   2   3  -3  647.34   17.60
   2   3  -3  655.83   17.50
   2   3  -3  670.53   17.70
   2   3  -3  674.43   18.00
   2   3  -3  664.53   18.00
  -2  -3   3  662.83   16.90
  -2  -3   3  637.94   17.60
  -2  -3   3  656.83   18.40
  -2  -3   3  651.33   17.40
  -2  -3   3  612.84   17.50
  -2  -3   3  649.93   18.00
  -2  -3   3  638.94   18.00
   1   3  -3  209.88    6.50
   1   3  -3  222.18    6.80
   1   3  -3  214.58    6.50
   1   3  -3  220.98    6.30
   1   3  -3  216.88    6.80
   1   3  -3  228.58    6.00
   1   3  -3  227.58    7.20
  -1  -3   3  218.18    6.90
  -1  -3   3  220.58    6.50
  -1  -3   3  204.28    6.70
  -1  -3   3  223.88    6.30
  -1  -3   3  229.18    6.60
  -1  -3   3  226.38    6.90
  -1  -3   3  224.88    6.90
  -1  -3   3  224.98    7.20
  -1  -3   3  229.78    5.90
   0   3  -3  153.58    4.90
   0   3  -3  163.88    4.40
   0   3  -3  153.48    4.80
   0   3  -3  166.38    5.20
   0   3  -3  163.98    5.10
   0   3  -3  156.58    4.60
   0   3  -3  157.28    4.50
   0   3  -3  159.88    5.10
   0  -3   3  151.48    5.30
   0  -3   3  159.68    5.10
   0  -3   3  162.88    4.80
   0  -3   3  158.78    4.50
   0  -3   3  166.58    4.40
   0  -3   3  157.18    5.10
   0  -3   3  144.59    5.10
   0  -3   3  152.98    5.10
   0  -3   3  154.08    4.90
  -1   3  -3   75.89    2.70
  -1   3  -3   76.39    3.10
  -1   3  -3   76.79    3.00
  -1   3  -3   74.19    2.80
  -1   3  -3   74.29    2.40
  -1   3  -3   75.59    3.10
  -1   3  -3   79.89    4.10
  -1   3  -3   76.29    2.40
  -1   3  -3   72.39    3.00
   1  -3   3   73.09    2.90
   1  -3   3   74.29    2.40
   1  -3   3   78.49    3.10
   1  -3   3   79.29    2.70
   1  -3   3   74.79    2.70
   1  -3   3   76.09    3.10
   1  -3   3   75.79    2.90
   1  -3   3   82.39    3.10
   1  -3   3   75.89    3.30
   1  -3   3   73.19    3.20
  -2   3  -3  106.89    3.50
  -2   3  -3  110.29    4.00
  -2   3  -3  109.99    3.90
  -2   3  -3  111.19    4.20
  -2   3  -3  101.89    4.50
  -2   3  -3   98.49    4.20
  -2   3  -3  102.49    4.20
  -2   3  -3  109.39    3.20
  -2   3  -3  103.19    3.60
   2  -3   3  108.59    3.70
   2  -3   3  109.29    4.20
   2  -3   3  106.09    3.80
   2  -3   3   99.69    4.00
   2  -3   3  105.39    4.00
   2  -3   3  105.39    3.90
   2  -3   3  108.89    4.10
   2  -3   3  107.59    4.00
  -3   3  -3   28.30    1.30
  -3   3  -3   26.20    2.20
  -3   3  -3   28.20    2.00
  -3   3  -3   31.60    1.80
  -3   3  -3   23.80    2.00
  -3   3  -3   28.70    2.50
  -3   3  -3   25.70    1.80
  -3   3  -3   29.60    2.30
  -3   3  -3   23.90    2.00
  -3   3  -3   24.10    1.90
  -3   3  -3   24.50    2.10
   3  -3   3   33.00    2.10
   3  -3   3   23.90    1.90
   3  -3   3   27.40    2.30
   3  -3   3   27.50    1.90
   3  -3   3   29.30    2.10
   3  -3   3   25.90    1.80
   3  -3   3   32.80    2.20
  -4   3  -3   42.70    2.50
  -4   3  -3   44.90    3.10
  -4   3  -3   48.00    3.40
  -4   3  -3   43.80    3.10
  -4   3  -3   44.50    3.00
  -4   3  -3   44.10    1.80
  -4   3  -3   56.39    4.90
  -4   3  -3   48.50    3.70
  -4   3  -3   43.40    2.80
  -4   3  -3   45.50    3.00
  -4   3  -3   40.10    2.80
   4  -3   3   45.30    3.10
   4  -3   3   49.10    2.70
   4  -3   3   48.10    3.10
   4  -3   3   39.40    2.70
   4  -3   3   45.00    3.30
   4  -3   3   41.80    2.90
   4  -3   3   47.80    3.00
  -5   3  -3    5.20    1.90
  -5   3  -3    6.60    1.60
  -5   3  -3    5.30    1.60
  -5   3  -3    7.20    2.30
  -5   3  -3    7.50    1.00
  -5   3  -3    8.60    2.10
  -5   3  -3    6.00    1.80
  -5   3  -3    6.70    1.90
  -5   3  -3    4.40    1.90
  -5   3  -3    8.30    2.00
   5  -3   3    4.70    1.70
   5  -3   3    5.40    1.80
   5  -3   3    4.90    1.20
   5  -3   3    5.60    1.10
   5  -3   3    6.40    1.60
   5  -3   3    5.70    1.40
   5  -3   3    7.60    1.70
  -6   3  -3    2.20    0.80
  -6   3  -3    1.80    2.00
  -6   3  -3    3.40    1.90
  -6   3  -3    2.80    1.80
  -6   3  -3    1.40    1.90
  -6   3  -3    3.10    2.00
   6  -3   3    2.10    1.60
   6  -3   3    2.20    1.40
   6  -3   3    1.70    1.70
   6  -3   3    1.10    1.00
   6  -3   3    2.90    2.20
   6  -3   3    3.70    2.00
   6  -3   3    0.90    1.20
   6   2  -3    1.30    1.90
   6   2  -3    4.90    2.20
   6   2  -3    1.10    1.80
   6   2  -3    3.60    2.10
   6   2  -3    1.10    1.20
  -6  -2   3    2.00    2.00
  -6  -2   3    0.90    1.40
  -6  -2   3    1.30    1.80
   5   2  -3    4.90    1.50
   5   2  -3    5.40    1.80
   5   2  -3    5.80    1.40
   5   2  -3    6.30    1.60
   5   2  -3    4.60    1.60
  -5  -2   3    3.00    1.80
  -5  -2   3    4.40    1.60
  -5  -2   3    4.20    1.70
  -5  -2   3    7.00    1.70
   4   2  -3    8.20    1.70
   4   2  -3    4.90    1.10
   4   2  -3    8.30    1.40
   4   2  -3    9.30    1.90
   4   2  -3    9.70    1.70
   4   2  -3    6.70    1.30
   4   2  -3    6.80    1.40
  -4  -2   3    5.20    1.50
  -4  -2   3    8.80    1.80
  -4  -2   3    5.90    1.50
  -4  -2   3    6.10    1.60
  -4  -2   3    5.80    1.50
  -4  -2   3    9.00    1.40
  -4  -2   3    8.10    1.50
  -4  -2   3    8.00    1.80
  -4  -2   3    6.70    1.40
   3   2  -3    0.40    0.70
   3   2  -3    0.10    0.40
   3   2  -3   -0.10    0.50
   3   2  -3    0.00    0.50
   3   2  -3   -0.20    0.60
   3   2  -3   -0.30    0.50
  -3  -2   3   -0.20    0.60
  -3  -2   3    0.70    0.50
  -3  -2   3    0.60    0.60
  -3  -2   3    0.00    0.60
  -3  -2   3   -0.30    0.40
  -3  -2   3   -0.30    0.50
  -3  -2   3    0.20    0.70
   2   2  -3 1384.26   38.60
   2   2  -3 1476.35   38.30
   2   2  -3 1533.45   38.60
   2   2  -3 1476.45   38.40
   2   2  -3 1495.85   38.40
   2   2  -3 1492.95   38.30
   2   2  -3 1488.15   37.80
  -2  -2   3 1467.15   38.20
  -2  -2   3 1475.05   39.10
  -2  -2   3 1497.25   38.30
  -2  -2   3 1527.05   38.30
  -2  -2   3 1492.35   38.70
  -2  -2   3 1535.85   37.50
  -2  -2   3 1484.95   38.80
  -2  -2   3 1493.25   38.30
   1   2  -3 1106.39   29.60
   1   2  -3 1128.99   29.20
   1   2  -3 1090.09   29.10
   1   2  -3 1162.88   28.90
   1   2  -3 1119.29   28.70
   1   2  -3 1111.19   28.60
  -1  -2   3 1129.29   28.90
  -1  -2   3 1149.98   28.70
  -1  -2   3 1105.69   29.10
  -1  -2   3 1112.29   29.60
  -1  -2   3 1171.78   29.40
  -1  -2   3 1139.09   29.30
   0   2  -3  107.19    3.20
   0   2  -3  105.19    3.60
   0   2  -3  109.99    3.70
   0   2  -3  106.59    3.60
   0   2  -3  105.29    3.20
   0   2  -3  111.09    3.40
   0   2  -3  109.49    3.70
   0   2  -3  108.19    3.00
   0   2  -3  100.99    3.40
   0  -2   3  108.09    3.50
   0  -2   3  112.09    3.80
   0  -2   3  116.69    3.40
   0  -2   3  112.19    3.20
   0  -2   3  103.59    3.50
   0  -2   3  111.29    3.00
   0  -2   3  108.79    3.70
   0  -2   3  108.89    3.70
   0  -2   3  106.39    3.90
  -1   2  -3  422.06   11.80
  -1   2  -3  421.56   11.40
  -1   2  -3  432.76   11.70
  -1   2  -3  420.56   11.50
  -1   2  -3  419.86   10.90
  -1   2  -3  419.46   11.40
  -1   2  -3  428.56   11.30
  -1   2  -3  414.66   11.70
  -1   2  -3  421.26   11.60
  -1   2  -3  410.66   10.90
  -1   2  -3  396.26   11.40
   1  -2   3  435.76   11.30
   1  -2   3  426.36   11.50
   1  -2   3  432.16   11.50
   1  -2   3  409.46   11.60
   1  -2   3  417.36   11.60
   1  -2   3  416.36   11.90
   1  -2   3  431.06   10.90
   1  -2   3  417.36   11.50
   1  -2   3  412.86   11.20
   1  -2   3  398.26   11.40
  -2   2  -3   22.90    1.50
  -2   2  -3   22.60    1.60
  -2   2  -3   20.80    1.50
  -2   2  -3   22.90    1.50
  -2   2  -3   22.80    1.80
  -2   2  -3   20.30    1.00
  -2   2  -3   19.20    1.50
  -2   2  -3   24.00    1.70
  -2   2  -3   21.50    1.10
  -2   2  -3   19.60    1.20
  -2   2  -3   20.70    1.80
   2  -2   3   22.30    1.50
   2  -2   3   22.80    1.30
   2  -2   3   19.40    1.60
   2  -2   3   22.20    1.50
   2  -2   3   21.30    1.50
   2  -2   3   24.80    1.70
   2  -2   3   21.60    1.70
  -3   2  -3   53.59    2.80
  -3   2  -3   52.89    3.30
  -3   2  -3   56.19    3.00
  -3   2  -3   55.09    2.90
  -3   2  -3   54.99    3.20
  -3   2  -3   48.40    2.70
  -3   2  -3   59.89    3.00
  -3   2  -3   54.39    2.40
  -3   2  -3   53.99    3.10
  -3   2  -3   56.69    2.00
   3  -2   3   53.69    2.80
   3  -2   3   60.49    3.00
   3  -2   3   58.59    2.90
   3  -2   3   54.69    2.50
   3  -2   3   53.39    2.80
   3  -2   3   56.39    2.70
   3  -2   3   56.49    2.90
  -4   2  -3    7.90    1.40
  -4   2  -3    8.80    1.70
  -4   2  -3    7.10    1.50
  -4   2  -3    6.60    1.30
  -4   2  -3    5.60    1.50
  -4   2  -3    5.10    1.40
  -4   2  -3    4.50    1.40
  -4   2  -3    6.70    1.20
  -4   2  -3    7.50    1.50
  -4   2  -3    8.30    1.50
  -4   2  -3    8.40    0.90
   4  -2   3    8.80    1.20
   4  -2   3    4.90    1.30
   4  -2   3    8.50    1.80
   4  -2   3    7.90    1.20
   4  -2   3   11.30    2.00
   4  -2   3    5.40    1.30
   4  -2   3    4.10    0.80
   4  -2   3    5.00    1.30
   4  -2   3    6.90    1.20
   4  -2   3    8.00    1.80
  -5   2  -3   35.40    1.80
  -5   2  -3   43.90    3.40
  -5   2  -3   37.70    3.10
  -5   2  -3   35.90    3.00
  -5   2  -3   37.30    4.00
  -5   2  -3   35.10    3.00
  -5   2  -3   37.00    3.20
  -5   2  -3   33.30    4.20
  -5   2  -3   35.60    2.70
  -5   2  -3   35.70    3.50
   5  -2   3   35.00    1.90
   5  -2   3   36.60    2.40
   5  -2   3   34.50    2.90
   5  -2   3   35.60    2.20
   5  -2   3   36.60    3.50
   5  -2   3   38.30    3.20
   5  -2   3   37.30    2.00
  -6   2  -3   -0.10    0.70
  -6   2  -3   -0.10    2.00
  -6   2  -3   -0.40    1.70
  -6   2  -3    0.80    1.70
  -6   2  -3    0.70    1.60
  -6   2  -3   -0.60    1.40
   6  -2   3   -0.70    1.40
   6  -2   3   -0.40    1.00
   6  -2   3   -0.10    1.40
   6  -2   3   -0.80    1.80
   6  -2   3    0.40    1.30
   6   1  -3    2.90    1.90
   6   1  -3    1.30    1.50
   6   1  -3    2.50    1.70
   6   1  -3    2.30    2.10
  -6  -1   3    2.30    1.80
  -6  -1   3   -0.60    1.60
  -6  -1   3    2.20    1.80
  -6  -1   3    2.90    2.50
  -6  -1   3    1.90    1.30
   5   1  -3    5.60    1.70
   5   1  -3    6.30    1.80
   5   1  -3    5.40    1.40
   5   1  -3    7.80    1.70
  -5  -1   3    5.60    1.60
  -5  -1   3    2.80    1.30
  -5  -1   3    6.60    1.80
  -5  -1   3    5.10    1.60
   4   1  -3   14.20    2.00
   4   1  -3   10.90    1.40
   4   1  -3   15.40    2.30
   4   1  -3   12.90    1.90
   4   1  -3   14.60    1.60
   4   1  -3   13.30    1.90
  -4  -1   3   17.20    2.50
  -4  -1   3   13.20    1.90
  -4  -1   3   16.70    1.80
  -4  -1   3   16.60    2.10
  -4  -1   3   16.40    2.00
  -4  -1   3   16.00    2.10
  -4  -1   3   13.40    1.80
  -4  -1   3   12.40    1.90
  -4  -1   3    9.20    2.00
   3   1  -3   38.70    2.40
   3   1  -3   38.00    2.00
   3   1  -3   34.20    2.20
   3   1  -3   36.90    2.40
   3   1  -3   36.30    2.00
  -3  -1   3   36.40    2.70
  -3  -1   3   41.60    2.60
  -3  -1   3   39.30    2.20
  -3  -1   3   39.40    2.00
  -3  -1   3   32.70    2.10
  -3  -1   3   35.90    2.20
  -3  -1   3   29.80    2.30
   2   1  -3  169.48    5.50
   2   1  -3  163.98    5.40
   2   1  -3  178.78    5.70
   2   1  -3  170.98    5.40
   2   1  -3  176.28    5.20
  -2  -1   3  181.88    5.40
  -2  -1   3  168.98    5.80
  -2  -1   3  175.88    5.10
  -2  -1   3  179.98    5.80
  -2  -1   3  176.68    6.10
  -2  -1   3  178.78    4.60
  -2  -1   3  166.78    5.50
  -2  -1   3  173.68    5.50
  -2  -1   3  176.68    5.40
   1   1  -3  199.78    5.60
   1   1  -3  188.28    5.50
   1   1  -3  197.48    5.20
   1   1  -3  193.58    5.80
   1   1  -3  188.48    5.60
  -1  -1   3  197.28    5.60
  -1  -1   3  202.88    5.20
  -1  -1   3  198.38    5.50
  -1  -1   3  193.08    5.90
  -1  -1   3  202.68    5.70
  -1  -1   3  191.98    6.20
  -1  -1   3  195.88    5.10
  -1  -1   3  188.98    5.50
  -1  -1   3  199.18    6.00
  -1  -1   3  191.68    5.80
   0   1  -3  780.52   20.30
   0   1  -3  768.02   20.90
   0   1  -3  786.72   20.60
   0   1  -3  791.92   20.50
   0   1  -3  805.62   20.50
   0   1  -3  796.12   20.20
   0   1  -3  806.92   20.70
   0  -1   3  793.42   20.90
   0  -1   3  822.92   20.20
   0  -1   3  791.22   20.80
   0  -1   3  812.22   20.80
   0  -1   3  810.02   20.60
  -1   1  -3   21.10    1.10
  -1   1  -3   20.70    0.90
  -1   1  -3   21.80    0.80
  -1   1  -3   21.50    1.10
  -1   1  -3   20.50    1.20
  -1   1  -3   20.10    1.20
  -1   1  -3   21.20    1.30
  -1   1  -3   22.20    1.30
  -1   1  -3   21.10    1.40
  -1   1  -3   23.50    0.90
   1  -1   3   21.20    1.10
   1  -1   3   22.30    1.30
   1  -1   3   21.10    0.90
   1  -1   3   20.80    1.30
   1  -1   3   20.90    1.40
   1  -1   3   20.60    1.20
   1  -1   3   21.90    1.20
   1  -1   3   21.20    1.20
  -2   1  -3  862.91   22.20
  -2   1  -3  853.11   23.10
  -2   1  -3  860.11   22.70
  -2   1  -3  851.81   23.10
  -2   1  -3  867.51   22.60
  -2   1  -3  856.91   22.20
  -2   1  -3  868.71   23.30
  -2   1  -3  881.31   23.00
  -2   1  -3  876.01   23.50
  -2   1  -3  833.92   22.90
   2  -1   3  865.31   23.00
   2  -1   3  846.52   23.00
   2  -1   3  899.61   22.60
   2  -1   3  904.11   23.00
   2  -1   3  855.11   22.90
   2  -1   3  866.51   23.20
   2  -1   3  910.71   22.30
   2  -1   3  848.52   23.20
   2  -1   3  887.11   22.70
  -3   1  -3   40.10    1.90
  -3   1  -3   39.20    2.20
  -3   1  -3   41.00    1.70
  -3   1  -3   42.30    2.40
  -3   1  -3   37.90    2.40
  -3   1  -3   38.90    2.50
  -3   1  -3   43.00    2.50
  -3   1  -3   41.20    2.40
   3  -1   3   41.10    2.30
   3  -1   3   41.20    2.50
   3  -1   3   37.50    2.50
   3  -1   3   43.50    1.90
   3  -1   3   39.50    2.20
   3  -1   3   45.20    2.30
   3  -1   3   41.40    2.10
   3  -1   3   41.00    2.00
  -4   1  -3    5.20    1.50
  -4   1  -3    4.50    1.20
  -4   1  -3    3.70    1.20
  -4   1  -3    5.30    1.40
  -4   1  -3    6.30    1.40
  -4   1  -3    4.20    1.30
  -4   1  -3    2.40    0.90
  -4   1  -3    3.90    1.10
  -4   1  -3    5.20    1.10
   4  -1   3    4.90    1.50
   4  -1   3    4.80    1.50
   4  -1   3    4.20    1.40
   4  -1   3    5.60    1.40
   4  -1   3    3.40    0.90
   4  -1   3    4.90    1.00
   4  -1   3    5.40    1.10
   4  -1   3    5.10    0.90
   4  -1   3    3.40    1.00
   4  -1   3    4.90    1.40
  -5   1  -3    2.20    1.10
  -5   1  -3    4.60    1.60
  -5   1  -3    2.40    1.10
  -5   1  -3    2.80    1.30
  -5   1  -3    2.20    1.50
  -5   1  -3    2.40    0.70
  -5   1  -3    1.70    1.00
  -5   1  -3    3.10    1.60
  -5   1  -3    1.00    1.50
  -5   1  -3    1.20    1.30
   5  -1   3    1.80    0.90
   5  -1   3    2.40    1.70
   5  -1   3    2.60    1.10
   5  -1   3    2.60    1.30
   5  -1   3    1.40    0.70
   5  -1   3    2.00    1.30
   5  -1   3    1.60    1.20
   5  -1   3    2.70    1.10
   5  -1   3    1.70    0.90
  -6   1  -3    2.00    1.70
  -6   1  -3    0.20    0.90
  -6   1  -3    1.00    0.80
  -6   1  -3    0.70    1.80
  -6   1  -3    1.60    3.10
  -6   1  -3    2.50    2.10
   6  -1   3    0.40    1.20
   6  -1   3    1.70    1.50
   6  -1   3    1.80    1.40
   6  -1   3    2.30    1.70
   6  -1   3    0.90    1.10
   6  -1   3    0.20    2.10
   6   0  -3   -0.10    1.60
   6   0  -3   -0.20    1.80
   6   0  -3   -1.10    1.30
   6   0  -3    0.10    1.20
  -6   0   3    0.40    2.10
  -6   0   3    0.40    1.10
  -6   0   3    0.10    2.10
  -6   0   3   -0.20    1.40
  -6   0   3   -0.40    1.80
   5   0  -3    1.20    1.20
   5   0  -3    1.00    1.10
   5   0  -3    0.50    0.60
   5   0  -3   -0.10    1.20
   5   0  -3    1.50    1.20
   5   0  -3    0.50    0.80
  -5   0   3    0.50    1.00
  -5   0   3    0.40    1.30
  -5   0   3   -0.20    0.80
  -5   0   3    1.10    1.10
  -5   0   3    0.10    0.70
   4   0  -3    4.40    1.10
   4   0  -3    5.70    1.70
   4   0  -3    3.10    1.00
   4   0  -3    5.30    1.40
   4   0  -3    6.40    1.00
   4   0  -3    5.80    1.20
  -4   0   3    3.20    1.00
  -4   0   3    4.80    1.20
  -4   0   3    4.90    1.20
  -4   0   3    3.10    1.00
  -4   0   3    4.80    0.80
  -4   0   3    3.90    0.90
  -4   0   3    5.10    1.60
  -4   0   3    2.80    1.00
  -4   0   3    3.60    1.30
  -4   0   3    5.20    1.70
   3   0  -3   19.70    1.30
   3   0  -3   19.60    1.00
   3   0  -3   20.70    1.70
   3   0  -3   21.10    1.50
   3   0  -3   20.30    1.80
  -3   0   3   17.20    1.50
  -3   0   3   20.90    1.50
  -3   0   3   17.10    2.20
  -3   0   3   18.70    1.20
  -3   0   3   21.20    1.60
  -3   0   3   20.50    2.00
  -3   0   3   18.00    1.60
  -3   0   3   21.60    1.20
  -3   0   3   19.00    1.80
   2   0  -3    4.00    0.80
   2   0  -3    1.60    0.60
   2   0  -3    3.10    0.60
   2   0  -3    3.00    0.60
   2   0  -3    2.70    0.60
   2   0  -3    3.50    0.40
   2   0  -3    3.20    0.70
  -2   0   3    3.60    0.80
  -2   0   3    4.00    0.50
  -2   0   3    2.30    0.50
  -2   0   3    4.30    0.90
  -2   0   3    3.90    0.60
  -2   0   3    2.60    0.70
  -2   0   3    4.60    0.40
  -2   0   3    4.40    0.70
  -2   0   3    2.60    0.60
   1   0  -3   98.79    3.20
   1   0  -3   95.99    3.00
   1   0  -3   90.69    3.10
   1   0  -3   95.69    2.90
   1   0  -3   97.99    2.90
   1   0  -3   91.79    3.10
   1   0  -3   91.89    2.80
  -1   0   3   98.79    2.90
  -1   0   3   96.59    3.10
  -1   0   3  100.09    2.70
  -1   0   3   96.09    2.90
  -1   0   3   95.39    3.50
  -1   0   3   96.49    3.30
  -1   0   3   96.19    3.10
[truncated: 939,837 more chars]
