# Supplementary material for: Crystal structure, Hirshfeld surface analysis, inter­action energy and energy framework calculations, as well as density functional theory (DFT) com­putation, of methyl 2-oxo-1-(prop-2-yn­yl)-1,2-di­hydro­quinoline-4-carboxyl­ate
Source: Acta Crystallogr E Crystallogr Commun. 2023 Sep 8;79(Pt 10):883–9. doi: 10.1107/S2056989023007557 (PMC10561202; doi:10.1107/S2056989023007557)
Supplement: Supplementary file 2 [file e-79-00883-Isup2.hkl]

data_I                                                                          
_shelx_title ' mo_ay2a_0m_a.res in P-1'                                         
_shelx_refln_list_code          4                                               
_shelx_F_calc_maximum      118.98                                               
_exptl_crystal_F_000       252.00                                               
_reflns_d_resolution_high  0.7004                                               
                                                                                
loop_                                                                           
 _space_group_symop_operation_xyz                                               
 'x, y, z'                                                                      
 '-x, -y, -z'                                                                   
                                                                                
_cell_length_a     4.7033                                                       
_cell_length_b    11.1113                                                       
_cell_length_c    11.3876                                                       
_cell_angle_alpha  81.759                                                       
_cell_angle_beta   83.356                                                       
_cell_angle_gamma  85.564                                                       
                                                                                
_shelx_F_squared_multiplier     1.000                                           
                                                                                
loop_                                                                           
 _refln_index_h                                                                 
 _refln_index_k                                                                 
 _refln_index_l                                                                 
 _refln_F_squared_calc                                                          
 _refln_F_squared_meas                                                          
 _refln_F_squared_sigma                                                         
 _refln_observed_status                                                         
   1   0   0        740.20        776.11         8.92 o                         
   2   0   0          3.58          5.95         0.29 o                         
   3   0   0        111.44        111.13         1.10 o                         
   4   0   0         12.25         14.59         0.66 o                         
   5   0   0          3.94          3.34         0.36 o                         
   6   0   0          3.61          4.65         0.55 o                         
  -6   1   0          3.42          3.84         0.56 o                         
  -5   1   0          0.14          0.35         0.31 o                         
  -4   1   0          1.76          1.71         0.21 o                         
  -3   1   0        331.43        357.68         2.60 o                         
  -2   1   0         63.81         71.89         0.75 o                         
  -1   1   0        200.82        197.97         1.40 o                         
   0   1   0         54.27         58.52         0.92 o                         
   1   1   0        991.70        933.38        23.91 o                         
   2   1   0        206.49        202.75         1.68 o                         
   3   1   0         79.61         76.92         1.06 o                         
   4   1   0         16.33         17.42         0.62 o                         
   5   1   0          0.25         -0.06         0.26 o                         
   6   1   0          0.24         -0.12         0.42 o                         
  -6   2   0          1.37          1.14         0.51 o                         
  -5   2   0          1.01          0.84         0.33 o                         
  -4   2   0          6.55          7.81         0.36 o                         
  -3   2   0          8.47          7.48         0.37 o                         
  -2   2   0        213.92        189.02         1.34 o                         
  -1   2   0        135.81        121.42         0.92 o                         
   0   2   0        273.75        265.01         1.74 o                         
   1   2   0       1510.59       1440.33        34.30 o                         
   2   2   0        133.23        120.31         1.03 o                         
   3   2   0         26.29         23.82         0.46 o                         
   4   2   0          2.87          3.82         0.29 o                         
   5   2   0          7.84          9.11         0.47 o                         
   6   2   0          0.27          0.03         0.41 o                         
  -6   3   0          0.13          0.32         0.66 o                         
  -5   3   0          0.26          0.29         0.34 o                         
  -4   3   0          9.52          9.33         0.51 o                         
  -3   3   0          0.33          0.92         0.16 o                         
  -2   3   0         11.90         13.64         0.30 o                         
  -1   3   0         50.87         57.12         0.53 o                         
   0   3   0        270.89        257.81         1.75 o                         
   1   3   0       1130.93       1043.81         7.51 o                         
   2   3   0          2.56          3.16         0.18 o                         
   3   3   0         11.76         16.17         0.53 o                         
   4   3   0          2.29          1.76         0.23 o                         
   5   3   0          4.84          5.18         0.57 o                         
   6   3   0          0.03          0.32         0.46 o                         
  -6   4   0          0.48          0.83         0.75 o                         
  -5   4   0          0.40          0.52         0.47 o                         
  -4   4   0         19.70         22.46         0.80 o                         
  -3   4   0         13.18         12.31         0.66 o                         
  -2   4   0        273.61        272.65         2.11 o                         
  -1   4   0        385.00        400.55         2.71 o                         
   0   4   0        677.92        723.11         4.93 o                         
   1   4   0          2.22          1.45         0.14 o                         
   2   4   0         18.75         17.72         0.45 o                         
   3   4   0          7.67          9.12         0.35 o                         
   4   4   0         10.16         10.75         0.41 o                         
   5   4   0         13.26         14.03         0.61 o                         
   6   4   0         20.79         22.67         1.01 o                         
  -6   5   0          2.62          3.26         0.82 o                         
  -5   5   0          4.29          2.90         0.63 o                         
  -4   5   0         78.14         76.00         1.17 o                         
  -3   5   0        217.82        211.17         2.04 o                         
  -2   5   0          1.94          3.65         0.21 o                         
  -1   5   0        461.48        457.10         3.43 o                         
   0   5   0         34.22         35.96         0.49 o                         
   1   5   0          0.08          0.51         0.12 o                         
   2   5   0        122.91        109.35         1.07 o                         
   3   5   0        133.87        141.05         1.42 o                         
   4   5   0          6.99          8.65         0.46 o                         
   5   5   0          0.06          0.01         0.30 o                         
   6   5   0          2.13          2.24         0.60 o                         
  -5   6   0          1.35          2.28         0.50 o                         
  -4   6   0          2.13          1.98         0.35 o                         
  -3   6   0        247.58        252.91         2.08 o                         
  -2   6   0         86.50         78.54         0.90 o                         
  -1   6   0         65.70         77.84         0.79 o                         
   0   6   0        625.71        660.26         4.27 o                         
   1   6   0         39.98         33.16         0.56 o                         
   2   6   0         27.43         23.40         0.43 o                         
   3   6   0          3.68          7.09         0.34 o                         
   4   6   0         46.10         47.67         0.82 o                         
   5   6   0          0.00         -0.05         0.32 o                         
   6   6   0          2.36          2.86         0.77 o                         
  -5   7   0          3.84          3.93         0.61 o                         
  -4   7   0          8.08          6.78         0.53 o                         
  -3   7   0        105.01         99.29         1.20 o                         
  -2   7   0          0.02          0.21         0.18 o                         
  -1   7   0         12.40         13.59         0.53 o                         
   0   7   0        155.88        158.01         1.40 o                         
   1   7   0        166.43        173.83         1.46 o                         
   2   7   0          1.13          1.34         0.20 o                         
   3   7   0          0.01          0.06         0.20 o                         
   4   7   0          4.59          5.41         0.37 o                         
   5   7   0          2.05          2.29         0.46 o                         
   6   7   0          0.07          0.66         0.92 o                         
  -5   8   0          0.36          0.24         0.59 o                         
  -4   8   0          7.98          7.87         0.71 o                         
  -3   8   0          2.84          2.00         0.30 o                         
  -2   8   0         35.16         26.88         0.56 o                         
  -1   8   0          0.49          0.83         0.18 o                         
   0   8   0        135.75        139.43         1.38 o                         
   1   8   0          1.43          1.18         0.19 o                         
   2   8   0          2.35          2.68         0.25 o                         
   3   8   0         13.54         14.16         0.74 o                         
   4   8   0          7.07          7.56         0.46 o                         
   5   8   0          0.03         -0.02         0.47 o                         
  -5   9   0          1.69          1.58         0.72 o                         
  -4   9   0          1.64          1.43         0.50 o                         
  -3   9   0          5.85          5.14         0.48 o                         
  -2   9   0          0.71          0.48         0.25 o                         
  -1   9   0          0.38          0.11         0.18 o                         
   0   9   0          1.83          2.58         0.24 o                         
   1   9   0         15.42         15.77         0.61 o                         
   2   9   0         13.32         12.67         0.61 o                         
   3   9   0          0.00          2.12         0.31 o                         
   4   9   0          2.13          1.51         0.39 o                         
   5   9   0          0.03          0.23         0.50 o                         
  -4  10   0          0.03         -0.14         0.55 o                         
  -3  10   0          8.09          8.20         0.72 o                         
  -2  10   0          5.70          4.45         0.38 o                         
  -1  10   0         11.08          9.60         0.45 o                         
   0  10   0          8.69         11.66         0.47 o                         
   1  10   0         83.39         78.85         0.98 o                         
   2  10   0          8.42          9.63         0.46 o                         
   3  10   0          3.70          3.75         0.41 o                         
   4  10   0         30.73         29.36         0.95 o                         
   5  10   0          0.44          0.58         0.58 o                         
  -4  11   0          0.05         -0.17         0.70 o                         
  -3  11   0         17.59         19.16         1.03 o                         
  -2  11   0          2.54          2.19         0.41 o                         
  -1  11   0          0.31          0.82         0.28 o                         
   0  11   0         24.64         23.34         0.75 o                         
   1  11   0         45.96         42.76         0.78 o                         
   2  11   0         13.40         15.48         0.68 o                         
   3  11   0          7.25          7.45         0.56 o                         
   4  11   0          0.35          0.39         0.47 o                         
   5  11   0          1.11          0.44         0.75 o                         
  -3  12   0         29.48         32.06         1.43 o                         
  -2  12   0          3.65          4.70         0.58 o                         
  -1  12   0         21.13         21.17         0.99 o                         
   0  12   0          0.78          1.68         0.36 o                         
   1  12   0          0.06          0.09         0.33 o                         
   2  12   0          2.54          1.85         0.42 o                         
   3  12   0          3.71          3.77         0.56 o                         
   4  12   0         57.63         56.36         1.59 o                         
  -3  13   0          0.79          0.93         0.68 o                         
  -2  13   0          7.34          7.56         0.77 o                         
  -1  13   0          1.07          1.38         0.54 o                         
   0  13   0          3.40          4.01         0.49 o                         
   1  13   0         10.46          8.50         0.68 o                         
   2  13   0          0.12          0.42         0.49 o                         
   3  13   0          1.37          1.08         0.56 o                         
   4  13   0          0.04          0.46         0.84 o                         
  -2  14   0          0.00          0.71         0.90 o                         
  -1  14   0         13.48         11.83         1.05 o                         
   0  14   0          6.60          7.99         0.70 o                         
   1  14   0          0.25          0.59         0.54 o                         
   2  14   0          0.07         -0.04         0.52 o                         
   3  14   0          0.03         -0.33         0.64 o                         
  -1  15   0          2.44          1.86         0.69 o                         
   0  15   0          0.44          0.76         0.62 o                         
   1  15   0          0.95          1.54         0.72 o                         
   2  15   0          0.99          1.06         0.69 o                         
  -2 -15   1          0.49          0.84         0.71 o                         
  -1 -15   1          0.00         -0.24         0.74 o                         
   0 -15   1          0.06         -0.11         0.66 o                         
   1 -15   1          4.43          4.05         0.87 o                         
  -3 -14   1          0.02         -0.02         0.76 o                         
  -2 -14   1          0.18          0.40         0.53 o                         
  -1 -14   1          4.47          3.45         0.62 o                         
   0 -14   1          0.01         -0.24         0.48 o                         
   1 -14   1          7.40          6.89         0.96 o                         
   2 -14   1          1.45          1.30         0.75 o                         
  -3 -13   1          0.18         -0.01         0.56 o                         
  -2 -13   1         15.84         15.19         0.71 o                         
  -1 -13   1          7.20          6.85         0.59 o                         
   0 -13   1          4.66          4.86         0.57 o                         
   1 -13   1          1.45          1.61         0.59 o                         
   2 -13   1         35.40         37.84         1.75 o                         
   3 -13   1          0.06          0.53         0.67 o                         
  -4 -12   1          0.18         -0.06         0.58 o                         
  -3 -12   1          0.05         -0.14         0.46 o                         
  -2 -12   1          0.12          0.44         0.38 o                         
  -1 -12   1         17.31         14.81         0.64 o                         
   0 -12   1         10.99         11.41         0.59 o                         
   1 -12   1          0.06         -0.06         0.33 o                         
   2 -12   1          1.92          2.78         0.63 o                         
   3 -12   1          3.42          4.00         0.64 o                         
  -4 -11   1         37.79         38.34         1.34 o                         
  -3 -11   1          9.19          9.73         0.58 o                         
  -2 -11   1          1.94          2.07         0.34 o                         
  -1 -11   1          0.03          0.07         0.26 o                         
   0 -11   1         15.58         17.55         0.71 o                         
   1 -11   1         10.58         12.56         0.64 o                         
   2 -11   1         21.78         23.39         0.83 o                         
   3 -11   1          7.92          9.97         0.78 o                         
   4 -11   1          7.61          7.10         0.89 o                         
  -5 -10   1          0.10          0.14         0.74 o                         
  -4 -10   1          1.54          1.82         0.48 o                         
  -3 -10   1          3.01          2.84         0.38 o                         
  -2 -10   1          2.70          2.95         0.31 o                         
  -1 -10   1          0.06         -0.22         0.22 o                         
   0 -10   1          0.01         -0.11         0.20 o                         
   1 -10   1         12.89         11.44         0.47 o                         
   2 -10   1          0.08          0.18         0.29 o                         
   3 -10   1          4.75          4.46         0.58 o                         
   4 -10   1          0.58          0.00         0.59 o                         
  -5  -9   1          0.36          0.00         0.65 o                         
  -4  -9   1          1.41          1.96         0.41 o                         
  -3  -9   1          0.16         -0.07         0.26 o                         
  -2  -9   1         16.88         16.70         0.59 o                         
  -1  -9   1         67.71         65.73         0.85 o                         
   0  -9   1         27.58         28.08         0.56 o                         
   1  -9   1         13.77         15.11         0.48 o                         
   2  -9   1         29.33         30.27         0.65 o                         
   3  -9   1          1.15          1.18         0.35 o                         
   4  -9   1          3.58          3.25         0.56 o                         
   5  -9   1          2.65          3.08         0.81 o                         
  -5  -8   1          3.17          2.04         0.64 o                         
  -4  -8   1          2.88          3.37         0.40 o                         
  -3  -8   1         16.39         16.24         0.68 o                         
  -2  -8   1         24.35         23.49         0.53 o                         
  -1  -8   1         14.73         20.03         0.53 o                         
   0  -8   1          2.07          2.70         0.23 o                         
   1  -8   1          0.00         -0.14         0.15 o                         
   2  -8   1         17.80         17.77         0.65 o                         
   3  -8   1         66.33         63.09         1.03 o                         
   4  -8   1          0.35         -0.06         0.41 o                         
   5  -8   1          0.42          0.70         0.61 o                         
  -6  -7   1          0.05          0.07         0.89 o                         
  -5  -7   1          1.60          1.30         0.67 o                         
  -4  -7   1         12.17         12.20         0.67 o                         
  -3  -7   1          0.77          0.85         0.23 o                         
  -2  -7   1         40.29         41.54         0.65 o                         
  -1  -7   1         18.22         17.39         0.43 o                         
   0  -7   1          1.69          3.33         0.25 o                         
   1  -7   1         16.33         16.20         0.40 o                         
   2  -7   1        826.07        778.82         5.47 o                         
   3  -7   1         18.85         18.64         0.57 o                         
   4  -7   1          1.35          1.63         0.39 o                         
   5  -7   1          1.75          1.70         0.53 o                         
  -6  -6   1          1.09          1.03         0.99 o                         
  -5  -6   1          0.01          0.53         0.46 o                         
  -4  -6   1         20.30         18.92         0.71 o                         
  -3  -6   1          1.45          1.11         0.20 o                         
  -2  -6   1         12.90         14.84         0.58 o                         
  -1  -6   1        624.54        652.09         4.39 o                         
   0  -6   1        588.27        587.94         3.87 o                         
   1  -6   1         27.37         21.43         0.43 o                         
   2  -6   1          0.30          1.13         0.18 o                         
   3  -6   1        233.35        227.19         1.98 o                         
   4  -6   1          8.54          9.03         0.58 o                         
   5  -6   1          6.48          6.11         0.59 o                         
  -6  -5   1          1.03          0.78         0.69 o                         
  -5  -5   1          0.77          0.42         0.44 o                         
  -4  -5   1         69.09         75.03         1.03 o                         
  -3  -5   1         25.04         28.40         0.51 o                         
  -2  -5   1          2.93          3.73         0.25 o                         
  -1  -5   1        166.70        173.76         1.41 o                         
   0  -5   1        498.80        517.42         3.30 o                         
   1  -5   1          0.03          0.21         0.11 o                         
   2  -5   1        242.90        227.74         1.63 o                         
   3  -5   1         44.67         41.40         0.64 o                         
   4  -5   1         73.70         70.44         1.06 o                         
   5  -5   1          1.84          1.38         0.43 o                         
   6  -5   1          0.18          0.62         0.68 o                         
  -6  -4   1          0.06         -0.07         0.53 o                         
  -5  -4   1          0.62          0.39         0.43 o                         
  -4  -4   1         12.61         13.32         0.48 o                         
  -3  -4   1          0.04         -0.07         0.13 o                         
  -2  -4   1        182.40        189.45         1.65 o                         
  -1  -4   1         23.13         23.50         0.38 o                         
   0  -4   1         80.74         80.50         0.75 o                         
   1  -4   1         30.55         30.26         0.40 o                         
   2  -4   1         23.09         19.91         0.36 o                         
   3  -4   1         76.87         79.48         0.98 o                         
   4  -4   1         10.41         10.01         0.45 o                         
   5  -4   1          6.17          6.69         0.52 o                         
   6  -4   1          0.03         -0.06         0.64 o                         
  -6  -3   1          2.28          2.51         0.66 o                         
  -5  -3   1          0.14          0.04         0.27 o                         
  -4  -3   1          2.83          1.76         0.25 o                         
  -3  -3   1         25.29         27.46         0.44 o                         
  -2  -3   1        171.44        165.91         1.35 o                         
  -1  -3   1        244.44        255.75         1.86 o                         
   0  -3   1        320.14        351.79         2.35 o                         
   1  -3   1       1074.86       1046.35         6.38 o                         
   2  -3   1         25.67         26.49         0.53 o                         
   3  -3   1          8.75          6.96         0.34 o                         
   4  -3   1          9.42          8.79         0.36 o                         
   5  -3   1         15.27         16.37         0.67 o                         
   6  -3   1          1.23          0.80         0.71 o                         
  -6  -2   1          0.69          0.89         0.46 o                         
  -5  -2   1          0.41          0.42         0.30 o                         
  -4  -2   1         13.87         14.43         0.57 o                         
  -3  -2   1          4.85          5.65         0.28 o                         
  -2  -2   1        185.30        184.75         1.47 o                         
  -1  -2   1       4015.34       3945.40       112.49 o                         
   0  -2   1        426.14        396.68         2.41 o                         
   1  -2   1        735.21        739.53         4.56 o                         
   2  -2   1         26.57         26.81         0.38 o                         
   3  -2   1        116.79        125.17         1.11 o                         
   4  -2   1         14.87         16.24         0.57 o                         
   5  -2   1         11.32         12.29         0.55 o                         
   6  -2   1          3.52          2.80         0.56 o                         
  -6  -1   1          0.63          0.71         0.47 o                         
  -5  -1   1          0.22          0.54         0.33 o                         
  -4  -1   1         47.79         47.55         0.75 o                         
  -3  -1   1          5.60          7.10         0.28 o                         
  -2  -1   1        274.96        277.10         2.08 o                         
  -1  -1   1       3654.32       3348.19        70.43 o                         
   0  -1   1       2080.65       1867.34        48.94 o                         
   1  -1   1       1151.63       1093.03        10.56 o                         
   2  -1   1       1993.93       1998.33        25.54 o                         
   3  -1   1        187.89        202.20         1.62 o                         
   4  -1   1          1.28          0.77         0.18 o                         
   5  -1   1          0.48          0.15         0.29 o                         
   6  -1   1         20.75         21.02         0.92 o                         
  -6   0   1          2.52          2.29         0.52 o                         
  -5   0   1          0.85          1.42         0.36 o                         
  -4   0   1         40.76         40.97         0.74 o                         
  -3   0   1        182.24        181.78         1.75 o                         
  -2   0   1        234.46        218.15         1.61 o                         
  -1   0   1       1813.42       1810.03        54.02 o                         
   0   0   1        150.56        153.30         2.33 o                         
   1   0   1        574.75        558.88         3.64 o                         
   2   0   1         99.31        108.80         0.96 o                         
   3   0   1        177.61        200.62         1.66 o                         
   4   0   1          0.02          0.05         0.17 o                         
   5   0   1          0.65          0.35         0.25 o                         
   6   0   1          1.14          0.77         0.47 o                         
  -6   1   1          4.30          4.25         0.59 o                         
  -5   1   1          0.02         -0.13         0.29 o                         
  -4   1   1         31.52         34.42         0.67 o                         
  -3   1   1         12.85         14.00         0.41 o                         
  -2   1   1          0.15          0.32         0.10 o                         
  -1   1   1       1215.84       1183.15        30.48 o                         
   1   1   1        599.39        513.78         3.59 o                         
   2   1   1          0.16          0.13         0.10 o                         
   3   1   1          0.89          0.77         0.14 o                         
   4   1   1          2.49          2.60         0.23 o                         
   5   1   1          1.01          0.83         0.29 o                         
   6   1   1          0.22          0.13         0.39 o                         
  -6   2   1          1.05          1.07         0.50 o                         
  -5   2   1          1.48          1.30         0.36 o                         
  -4   2   1         14.32         13.93         0.52 o                         
  -3   2   1         80.46         77.30         0.96 o                         
  -2   2   1         23.88         21.42         0.53 o                         
  -1   2   1          0.00          0.09         0.06 o                         
   0   2   1         85.47         84.25         0.73 o                         
   1   2   1        113.62        113.45         0.92 o                         
   2   2   1        110.87        106.38         0.98 o                         
   3   2   1         10.59          7.37         0.37 o                         
   4   2   1          9.03         10.55         0.51 o                         
   5   2   1          0.79          0.95         0.29 o                         
   6   2   1          0.56          0.44         0.40 o                         
  -6   3   1          3.26          1.40         0.75 o                         
  -5   3   1          1.46          1.14         0.37 o                         
  -4   3   1          0.96          1.27         0.24 o                         
  -3   3   1          6.79          7.70         0.33 o                         
  -2   3   1         30.68         34.03         0.48 o                         
  -1   3   1        374.90        385.43         2.82 o                         
   0   3   1        284.88        290.25         2.00 o                         
   1   3   1         38.48         34.60         0.41 o                         
   2   3   1         20.39         18.77         0.36 o                         
   3   3   1         49.78         49.41         0.69 o                         
   4   3   1          9.33         12.71         0.48 o                         
   5   3   1          0.02          0.26         0.29 o                         
   6   3   1         13.46         15.34         0.74 o                         
  -6   4   1          0.08          0.18         0.68 o                         
  -5   4   1          4.98          5.45         0.58 o                         
  -4   4   1         32.73         31.63         0.69 o                         
  -3   4   1         32.18         30.23         0.58 o                         
  -2   4   1         45.30         44.93         0.64 o                         
  -1   4   1        442.61        494.00         3.65 o                         
   0   4   1          0.83          0.41         0.10 o                         
   1   4   1         71.68         66.88         0.69 o                         
   2   4   1         22.07         20.99         0.42 o                         
   3   4   1         98.70        109.82         1.23 o                         
   4   4   1          1.48          1.73         0.24 o                         
   5   4   1          5.13          5.52         0.40 o                         
   6   4   1          4.72          4.85         0.55 o                         
  -6   5   1          0.68          1.26         0.77 o                         
  -5   5   1          5.43          4.66         0.58 o                         
  -4   5   1         18.03         19.76         1.04 o                         
  -3   5   1        250.58        242.32         2.01 o                         
  -2   5   1         54.48         54.30         0.89 o                         
  -1   5   1        672.56        729.23         5.09 o                         
   0   5   1       1970.24       2053.33        21.46 o                         
   1   5   1          1.54          1.49         0.14 o                         
   2   5   1          4.38          3.09         0.25 o                         
   3   5   1          9.97         12.15         0.50 o                         
   4   5   1         16.46         15.72         0.51 o                         
   5   5   1          0.52          0.44         0.37 o                         
   6   5   1         37.59         39.71         1.18 o                         
  -5   6   1          1.38          2.03         0.60 o                         
  -4   6   1         72.21         70.40         1.16 o                         
  -3   6   1        516.59        486.04         3.82 o                         
  -2   6   1          0.24         -0.14         0.14 o                         
  -1   6   1         34.08         43.69         0.68 o                         
   0   6   1        203.57        223.52         1.79 o                         
   1   6   1         12.89         13.24         0.35 o                         
   2   6   1          0.15          0.02         0.13 o                         
   3   6   1        101.86        106.04         1.18 o                         
   4   6   1         16.32         17.05         0.58 o                         
   5   6   1          5.86          5.42         0.49 o                         
   6   6   1          0.03          0.16         0.49 o                         
  -5   7   1          2.58          2.87         0.58 o                         
  -4   7   1         26.74         27.08         0.96 o                         
  -3   7   1         25.53         24.83         0.79 o                         
  -2   7   1         58.83         53.23         0.77 o                         
  -1   7   1         35.59         33.71         0.55 o                         
   0   7   1          0.08          0.09         0.13 o                         
   1   7   1          3.59          4.15         0.26 o                         
   2   7   1          1.00          0.59         0.17 o                         
   3   7   1          0.08          0.02         0.21 o                         
   4   7   1          2.28          1.88         0.30 o                         
   5   7   1          3.30          3.47         0.45 o                         
   6   7   1          0.49          0.79         0.68 o                         
  -5   8   1          8.10          7.65         0.77 o                         
  -4   8   1          2.10          2.21         0.52 o                         
  -3   8   1          8.58          8.83         0.46 o                         
  -2   8   1         11.89         12.52         0.53 o                         
  -1   8   1         67.02         66.17         0.86 o                         
   0   8   1         37.54         36.34         0.71 o                         
   1   8   1         16.98         14.30         0.44 o                         
   2   8   1         59.72         59.74         0.80 o                         
   3   8   1          1.19          1.04         0.27 o                         
   4   8   1          0.21          0.36         0.33 o                         
   5   8   1          2.79          2.95         0.48 o                         
   6   8   1          0.46         -1.19         1.44 o                         
  -5   9   1          1.35          1.17         0.77 o                         
  -4   9   1          0.17          0.08         0.46 o                         
  -3   9   1          1.73          1.59         0.44 o                         
  -2   9   1         11.52          7.86         0.47 o                         
  -1   9   1         19.73         18.54         0.64 o                         
   0   9   1         10.95         12.75         0.69 o                         
   1   9   1          9.43          7.20         0.36 o                         
   2   9   1          7.54          6.88         0.35 o                         
   3   9   1         33.71         31.95         0.75 o                         
   4   9   1          7.83          7.36         0.56 o                         
   5   9   1          0.21         -0.03         0.46 o                         
  -4  10   1         16.44         15.00         0.94 o                         
  -3  10   1          6.74          7.91         0.69 o                         
  -2  10   1          1.08          1.61         0.32 o                         
  -1  10   1          5.80          6.07         0.41 o                         
   0  10   1          7.99          5.92         0.35 o                         
   1  10   1          9.89          8.09         0.41 o                         
   2  10   1         48.15         48.52         0.85 o                         
   3  10   1        220.53        224.59         2.28 o                         
   4  10   1          1.56          1.82         0.46 o                         
   5  10   1          0.92          0.82         0.53 o                         
  -4  11   1          0.78          1.19         0.69 o                         
  -3  11   1          5.60          7.95         0.73 o                         
  -2  11   1          0.05          0.07         0.34 o                         
  -1  11   1          0.45          0.35         0.29 o                         
   0  11   1        104.98         91.72         1.25 o                         
   1  11   1          2.27          2.02         0.31 o                         
   2  11   1          0.81          0.97         0.34 o                         
   3  11   1         17.45         18.96         0.97 o                         
   4  11   1         31.86         28.72         1.03 o                         
   5  11   1          1.61          1.68         0.76 o                         
  -3  12   1         18.83         18.43         1.16 o                         
  -2  12   1          0.03          0.16         0.46 o                         
  -1  12   1          0.20         -0.16         0.40 o                         
   0  12   1          4.61          3.20         0.44 o                         
   1  12   1          5.84          4.22         0.43 o                         
   2  12   1          0.87          1.52         0.37 o                         
   3  12   1         12.88         13.57         0.75 o                         
   4  12   1          0.36          0.31         0.57 o                         
  -3  13   1          0.51          1.19         0.76 o                         
  -2  13   1         18.57         19.90         1.10 o                         
  -1  13   1          0.24          0.49         0.42 o                         
   0  13   1          0.04          0.49         0.41 o                         
   1  13   1         21.45         19.38         0.92 o                         
   2  13   1          1.04          1.49         0.51 o                         
   3  13   1          2.28          2.03         0.58 o                         
   4  13   1          0.98          1.27         0.78 o                         
  -2  14   1          1.02          1.00         0.75 o                         
  -1  14   1          0.17         -0.12         0.48 o                         
   0  14   1          0.51          0.47         0.47 o                         
   1  14   1          4.64          4.66         0.69 o                         
   2  14   1          0.36          0.75         0.62 o                         
   3  14   1          0.82          0.54         0.65 o                         
  -1  15   1         13.71         14.74         1.43 o                         
   0  15   1          0.45          1.66         0.73 o                         
   1  15   1          0.01          0.07         0.64 o                         
   2  15   1          0.51          0.69         0.67 o                         
  -1 -15   2          0.00          0.06         0.69 o                         
   0 -15   2          0.38          0.72         0.68 o                         
  -2 -14   2          2.91          2.83         0.63 o                         
  -1 -14   2          0.71          0.55         0.55 o                         
   0 -14   2          0.05         -0.11         0.49 o                         
   1 -14   2          0.66          1.17         0.58 o                         
   2 -14   2          2.80          2.15         0.70 o                         
  -3 -13   2          0.10          0.01         0.54 o                         
  -2 -13   2          0.76          0.55         0.47 o                         
  -1 -13   2          2.62          1.36         0.48 o                         
   0 -13   2          0.00         -0.19         0.43 o                         
   1 -13   2         29.24         28.43         1.55 o                         
   2 -13   2         29.09         31.03         1.18 o                         
   3 -13   2          0.06         -0.23         0.68 o                         
  -4 -12   2          7.65          7.97         0.91 o                         
  -3 -12   2          0.30          0.60         0.47 o                         
  -2 -12   2          7.45          8.27         0.58 o                         
  -1 -12   2          2.32          2.40         0.44 o                         
   0 -12   2          0.04          0.19         0.33 o                         
   1 -12   2          0.72          0.91         0.37 o                         
   2 -12   2         13.97         13.20         0.76 o                         
   3 -12   2          0.01          0.26         0.54 o                         
  -4 -11   2          0.56          0.52         0.53 o                         
  -3 -11   2          8.91         10.73         0.61 o                         
  -2 -11   2          0.32          0.75         0.34 o                         
  -1 -11   2          4.00          3.26         0.39 o                         
   0 -11   2         14.46         14.25         0.56 o                         
   1 -11   2          1.66          1.60         0.32 o                         
   2 -11   2          0.40          0.10         0.35 o                         
   3 -11   2          0.74          0.64         0.52 o                         
   4 -11   2          9.11          6.74         1.05 o                         
  -5 -10   2          0.06          0.73         0.74 o                         
  -4 -10   2          0.01         -0.04         0.50 o                         
  -3 -10   2          0.36          0.46         0.33 o                         
  -2 -10   2          0.88          0.94         0.27 o                         
  -1 -10   2         14.07         14.12         0.57 o                         
   0 -10   2          1.71          2.02         0.28 o                         
   1 -10   2          1.10          1.09         0.26 o                         
   2 -10   2          7.61          8.55         0.49 o                         
   3 -10   2          2.73          3.27         0.52 o                         
   4 -10   2          5.22          6.23         0.79 o                         
  -5  -9   2          0.02         -0.14         0.62 o                         
  -4  -9   2          0.03         -0.13         0.46 o                         
  -3  -9   2          0.25          0.56         0.27 o                         
  -2  -9   2          5.44          5.80         0.36 o                         
  -1  -9   2          1.25          0.98         0.23 o                         
   0  -9   2         12.35         10.52         0.39 o                         
   1  -9   2         72.98         69.90         0.90 o                         
   2  -9   2         38.90         37.34         0.70 o                         
   3  -9   2          0.05         -0.13         0.29 o                         
   4  -9   2          0.02          0.05         0.50 o                         
   5  -9   2         11.83         12.85         1.27 o                         
  -5  -8   2          2.39          1.99         0.65 o                         
  -4  -8   2          3.94          3.62         0.47 o                         
  -3  -8   2          4.29          5.05         0.35 o                         
  -2  -8   2         94.34         94.50         1.03 o                         
  -1  -8   2         42.03         41.23         0.66 o                         
   0  -8   2         20.42         21.04         0.50 o                         
   1  -8   2         19.35         16.72         0.51 o                         
   2  -8   2        171.86        161.64         1.45 o                         
   3  -8   2          3.50          3.06         0.31 o                         
   4  -8   2          0.64          1.66         0.52 o                         
   5  -8   2          0.31          0.45         0.53 o                         
  -5  -7   2         15.70         16.33         0.95 o                         
  -4  -7   2          0.39          0.53         0.36 o                         
  -3  -7   2         12.91         14.16         0.69 o                         
  -2  -7   2         16.03         15.29         0.45 o                         
  -1  -7   2        349.57        355.98         2.61 o                         
   0  -7   2         15.27         13.27         0.53 o                         
   1  -7   2         79.42         70.93         0.86 o                         
   2  -7   2        115.72        114.41         1.15 o                         
   3  -7   2         46.68         45.74         0.78 o                         
   4  -7   2          5.28          4.82         0.49 o                         
   5  -7   2         14.71         15.22         0.89 o                         
  -6  -6   2          0.08         -0.10         0.89 o                         
  -5  -6   2          5.79          6.54         0.84 o                         
  -4  -6   2         11.73         13.55         0.67 o                         
  -3  -6   2         38.66         34.52         0.64 o                         
  -2  -6   2         11.24          9.66         0.39 o                         
  -1  -6   2         77.30         67.49         0.81 o                         
   0  -6   2        108.20        116.98         1.05 o                         
   1  -6   2          4.73          4.40         0.23 o                         
   2  -6   2        394.41        364.77         2.61 o                         
   3  -6   2        106.88        104.82         1.13 o                         
   4  -6   2          1.19          1.05         0.34 o                         
   5  -6   2         15.08         14.83         0.85 o                         
  -6  -5   2          0.67          0.85         0.78 o                         
  -5  -5   2          2.70          1.73         0.55 o                         
  -4  -5   2         10.77         11.54         0.52 o                         
  -3  -5   2          8.64          8.60         0.55 o                         
  -2  -5   2         14.24         12.44         0.51 o                         
  -1  -5   2        128.23        126.39         1.24 o                         
   0  -5   2          0.15          0.24         0.11 o                         
   1  -5   2         24.10         26.95         0.40 o                         
   2  -5   2         63.96         70.25         0.75 o                         
   3  -5   2         45.88         46.24         0.66 o                         
   4  -5   2         20.27         19.18         0.64 o                         
   5  -5   2          0.44          0.27         0.38 o                         
   6  -5   2          0.17          0.11         0.67 o                         
  -6  -4   2          0.18         -0.22         0.65 o                         
  -5  -4   2          3.73          3.60         0.63 o                         
  -4  -4   2         14.77         17.15         0.69 o                         
  -3  -4   2          0.07         -0.02         0.18 o                         
  -2  -4   2         68.61         57.70         0.78 o                         
  -1  -4   2        175.58        167.20         1.29 o                         
   0  -4   2         60.56         48.19         0.58 o                         
   1  -4   2          0.29          1.22         0.12 o                         
   2  -4   2         90.27         94.60         0.89 o                         
   3  -4   2        105.97        104.64         1.01 o                         
   4  -4   2         17.50         19.18         0.58 o                         
   5  -4   2          4.79          4.55         0.49 o                         
   6  -4   2          1.89          1.29         0.67 o                         
  -6  -3   2          0.09         -0.27         0.65 o                         
  -5  -3   2          0.11          0.17         0.39 o                         
  -4  -3   2          8.07          7.07         0.49 o                         
  -3  -3   2         41.95         43.72         0.72 o                         
  -2  -3   2          1.56          0.78         0.16 o                         
  -1  -3   2         28.74         30.30         0.39 o                         
   0  -3   2          9.53          9.24         0.21 o                         
   1  -3   2        164.93        175.99         1.27 o                         
   2  -3   2         21.82         27.65         0.46 o                         
   3  -3   2          6.73          7.43         0.44 o                         
   4  -3   2          3.24          3.00         0.26 o                         
   5  -3   2         15.92         13.41         0.63 o                         
   6  -3   2          0.24          0.54         0.51 o                         
  -6  -2   2          0.29          0.56         0.61 o                         
  -5  -2   2         29.95         28.18         1.65 o                         
  -4  -2   2         34.29         33.52         0.73 o                         
  -3  -2   2         67.27         71.26         0.95 o                         
  -2  -2   2        321.99        349.06         2.72 o                         
  -1  -2   2        274.59        245.58         1.90 o                         
   0  -2   2          1.30          1.28         0.08 o                         
   1  -2   2        370.25        354.17         2.32 o                         
   2  -2   2        755.50        837.39         5.02 o                         
   3  -2   2         35.74         33.26         0.52 o                         
   4  -2   2         17.91         19.22         0.47 o                         
   5  -2   2          0.28          0.54         0.27 o                         
   6  -2   2          3.35          2.79         0.56 o                         
  -6  -1   2          0.08         -0.09         0.55 o                         
  -5  -1   2          9.69         10.92         0.56 o                         
  -4  -1   2         55.10         55.38         0.87 o                         
  -3  -1   2         29.20         30.25         0.49 o                         
  -2  -1   2         23.63         29.20         0.48 o                         
  -1  -1   2      14156.49      12389.01       320.25 o                         
   0  -1   2         78.02         83.89         0.68 o                         
   1  -1   2         30.44         30.69         0.36 o                         
   2  -1   2         82.60         89.95         0.90 o                         
   3  -1   2         86.10         94.35         0.90 o                         
   4  -1   2          2.86          2.61         0.23 o                         
   5  -1   2          9.18          9.06         0.44 o                         
   6  -1   2          4.73          5.06         0.57 o                         
  -6   0   2          0.20          0.19         0.45 o                         
  -5   0   2          2.91          2.47         0.39 o                         
  -4   0   2         26.33         27.48         0.68 o                         
  -3   0   2          3.73          4.19         0.26 o                         
  -2   0   2         48.34         47.55         0.62 o                         
  -1   0   2       2450.02       2487.77        50.28 o                         
   0   0   2       3095.20       2992.95        55.71 o                         
   1   0   2        103.36        103.28         0.81 o                         
   2   0   2          8.36          8.56         0.47 o                         
   3   0   2          0.58          0.74         0.14 o                         
   4   0   2         11.00         11.79         0.45 o                         
   5   0   2          0.73          0.55         0.28 o                         
   6   0   2          3.95          3.41         0.52 o                         
  -6   1   2          0.09          0.22         0.44 o                         
  -5   1   2          0.05          0.15         0.35 o                         
  -4   1   2         15.32         15.91         0.53 o                         
  -3   1   2         38.94         33.07         0.64 o                         
  -2   1   2        138.89        131.14         1.09 o                         
  -1   1   2       1319.50       1284.73        10.89 o                         
   0   1   2        277.89        282.77         1.72 o                         
   1   1   2       1602.16       1517.73        35.74 o                         
   2   1   2         55.51         56.31         0.63 o                         
   3   1   2         29.50         31.98         0.48 o                         
   4   1   2         18.78         21.16         0.49 o                         
   5   1   2          0.00         -0.16         0.26 o                         
   6   1   2          0.05         -0.15         0.38 o                         
  -6   2   2          0.53          1.11         0.49 o                         
  -5   2   2          0.33          0.10         0.32 o                         
  -4   2   2          6.29          5.24         0.37 o                         
  -3   2   2         17.59         15.62         0.49 o                         
  -2   2   2        183.22        193.33         1.71 o                         
  -1   2   2         21.87         25.41         0.32 o                         
   0   2   2       2543.11       2556.63        48.97 o                         
   1   2   2        376.12        345.05         2.35 o                         
   2   2   2         21.13         20.79         0.37 o                         
   3   2   2          0.44          0.51         0.15 o                         
   4   2   2          1.91          1.69         0.22 o                         
   5   2   2          0.92          0.84         0.27 o                         
   6   2   2          5.64          5.74         0.54 o                         
  -6   3   2          0.13          0.11         0.64 o                         
  -5   3   2          2.24          2.05         0.39 o                         
  -4   3   2         53.25         53.51         0.84 o                         
  -3   3   2          1.02          0.78         0.18 o                         
  -2   3   2         23.72         25.50         0.44 o                         
  -1   3   2        274.34        280.18         2.31 o                         
   0   3   2          6.55          9.76         0.21 o                         
   1   3   2          2.48          6.13         0.20 o                         
   2   3   2          8.08          9.28         0.30 o                         
   3   3   2         80.30         78.82         0.89 o                         
   4   3   2          0.29          0.13         0.22 o                         
   5   3   2         60.10         65.97         1.12 o                         
   6   3   2          0.04          0.24         0.43 o                         
  -6   4   2          0.02          0.29         0.78 o                         
  -5   4   2         27.59         28.14         1.09 o                         
  -4   4   2         43.92         40.44         0.86 o                         
  -3   4   2          1.96          1.98         0.22 o                         
  -2   4   2        703.49        690.24         5.14 o                         
  -1   4   2       1621.65       1663.03        12.31 o                         
   0   4   2        266.08        282.45         2.14 o                         
   1   4   2        241.20        226.15         1.68 o                         
   2   4   2        318.33        333.06         2.52 o                         
   3   4   2         12.48         12.32         0.48 o                         
   4   4   2          2.27          2.97         0.27 o                         
   5   4   2          9.42         10.77         0.50 o                         
   6   4   2         67.08         67.20         1.33 o                         
  -6   5   2          0.06         -0.15         0.73 o                         
  -5   5   2          0.02          0.04         0.45 o                         
  -4   5   2        269.42        261.26         2.41 o                         
  -3   5   2          7.46          6.83         0.36 o                         
  -2   5   2          0.46          0.52         0.15 o                         
  -1   5   2        763.69        820.69         6.34 o                         
   0   5   2         40.71         39.55         0.52 o                         
   1   5   2         24.86         23.34         0.38 o                         
   2   5   2         65.55         80.63         0.88 o                         
   3   5   2        240.67        259.14         2.12 o                         
   4   5   2          0.24          0.21         0.22 o                         
   5   5   2         17.70         20.06         0.88 o                         
   6   5   2          5.64          6.24         0.57 o                         
  -5   6   2          1.64          1.81         0.53 o                         
  -4   6   2         64.79         62.20         1.34 o                         
  -3   6   2          0.16          0.19         0.20 o                         
  -2   6   2          2.03          2.83         0.25 o                         
  -1   6   2        220.06        234.77         2.04 o                         
   0   6   2         48.29         62.40         0.80 o                         
   1   6   2          7.27          8.31         0.36 o                         
   2   6   2          7.07          6.31         0.29 o                         
   3   6   2          4.11          4.73         0.30 o                         
   4   6   2          4.34          3.82         0.31 o                         
   5   6   2          0.02         -0.05         0.34 o                         
   6   6   2          3.25          1.85         0.52 o                         
  -5   7   2          0.09          0.21         0.64 o                         
  -4   7   2          0.73          0.81         0.39 o                         
  -3   7   2          0.12          0.49         0.25 o                         
  -2   7   2         15.00         15.13         0.46 o                         
  -1   7   2        158.70        164.42         1.49 o                         
   0   7   2          1.54          1.95         0.19 o                         
   1   7   2          0.03         -0.01         0.11 o                         
   2   7   2          0.29          0.27         0.16 o                         
   3   7   2          1.72          2.41         0.26 o                         
   4   7   2         23.89         25.47         0.65 o                         
   5   7   2          0.01          0.09         0.37 o                         
   6   7   2          0.00         -0.30         0.49 o                         
  -5   8   2          0.60          0.37         0.63 o                         
  -4   8   2          1.41          1.32         0.48 o                         
  -3   8   2         15.52         14.76         0.57 o                         
  -2   8   2          9.24          6.80         0.32 o                         
  -1   8   2          0.84          0.68         0.21 o                         
   0   8   2          6.34          5.17         0.32 o                         
   1   8   2          6.35          6.53         0.44 o                         
   2   8   2          0.00          0.20         0.17 o                         
   3   8   2          3.71          4.15         0.32 o                         
   4   8   2         10.62         11.78         0.54 o                         
   5   8   2          3.94          3.88         0.52 o                         
   6   8   2          4.35          3.84         0.75 o                         
  -5   9   2          0.02          0.03         0.59 o                         
  -4   9   2          1.68          2.23         0.55 o                         
  -3   9   2          0.38          0.42         0.43 o                         
  -2   9   2          8.84          7.36         0.45 o                         
  -1   9   2          0.64          0.14         0.18 o                         
   0   9   2         92.96         85.20         1.12 o                         
   1   9   2         79.45         79.93         0.97 o                         
   2   9   2         59.78         57.35         0.79 o                         
   3   9   2         63.12         62.55         0.94 o                         
   4   9   2          8.95          7.72         0.55 o                         
   5   9   2          4.90          5.41         0.59 o                         
  -4  10   2          3.03          3.10         0.69 o                         
  -3  10   2         16.13         15.81         0.90 o                         
  -2  10   2          0.38         -0.20         0.26 o                         
  -1  10   2         57.20         38.01         0.72 o                         
   0  10   2         13.97          8.73         0.52 o                         
   1  10   2          3.30          4.68         0.34 o                         
   2  10   2         37.28         36.45         0.72 o                         
   3  10   2          8.07          8.37         0.57 o                         
   4  10   2          1.45          1.49         0.44 o                         
   5  10   2          2.71          2.82         0.61 o                         
  -4  11   2         30.46         33.67         1.47 o                         
  -3  11   2          5.94          6.69         0.68 o                         
  -2  11   2         11.89         11.51         0.72 o                         
  -1  11   2          0.24          0.64         0.27 o                         
   0  11   2         42.86         37.07         0.87 o                         
   1  11   2          6.52          6.60         0.42 o                         
   2  11   2          0.75          0.78         0.34 o                         
   3  11   2        111.23        107.18         1.49 o                         
   4  11   2          0.06         -0.21         0.47 o                         
   5  11   2          0.14          0.22         0.63 o                         
  -3  12   2         10.66         14.76         1.01 o                         
  -2  12   2          3.56          3.35         0.55 o                         
  -1  12   2          0.23          0.34         0.36 o                         
   0  12   2          3.87          2.16         0.41 o                         
   1  12   2          2.03          1.95         0.38 o                         
   2  12   2          0.33          0.18         0.38 o                         
   3  12   2         10.00          7.94         0.62 o                         
   4  12   2          8.90          7.78         0.74 o                         
  -3  13   2          2.66          2.10         0.90 o                         
  -2  13   2          1.37          1.59         0.61 o                         
  -1  13   2          0.00          0.32         0.44 o                         
   0  13   2          3.53          2.51         0.47 o                         
   1  13   2          3.21          2.98         0.53 o                         
   2  13   2          3.95          5.53         0.80 o                         
   3  13   2          1.83          1.64         0.55 o                         
   4  13   2          1.52          1.13         0.82 o                         
  -2  14   2          1.80          2.14         0.79 o                         
  -1  14   2          4.17          3.65         0.63 o                         
   0  14   2          3.06          2.65         0.57 o                         
   1  14   2          0.05          0.25         0.51 o                         
   2  14   2          0.01         -0.31         0.64 o                         
   3  14   2          1.75          1.46         0.72 o                         
  -1  15   2          0.24          0.24         0.73 o                         
   0  15   2         31.42         33.02         1.86 o                         
   1  15   2          0.11          0.46         0.58 o                         
   2  15   2          5.33          5.28         0.83 o                         
  -2 -14   3          0.15         -0.11         0.61 o                         
  -1 -14   3          0.01          0.09         0.56 o                         
   0 -14   3          0.05         -0.06         0.57 o                         
   1 -14   3         16.00         16.18         1.10 o                         
   2 -14   3          2.47          2.65         0.76 o                         
  -3 -13   3          1.18          1.01         0.62 o                         
  -2 -13   3         13.77         13.39         0.77 o                         
  -1 -13   3          0.03          0.23         0.47 o                         
   0 -13   3          1.44          1.55         0.50 o                         
   1 -13   3          0.18          0.00         0.48 o                         
   2 -13   3          0.10          0.10         0.59 o                         
   3 -13   3          0.25          0.69         0.77 o                         
  -4 -12   3          3.24          3.17         0.80 o                         
  -3 -12   3          0.16          0.26         0.46 o                         
  -2 -12   3          0.29         -0.11         0.41 o                         
  -1 -12   3          0.65          0.67         0.46 o                         
   0 -12   3          2.72          2.67         0.45 o                         
   1 -12   3          3.63          4.50         0.48 o                         
   2 -12   3          3.93          4.83         0.58 o                         
   3 -12   3         26.35         31.15         1.41 o                         
  -4 -11   3          0.30          0.33         0.62 o                         
  -3 -11   3          1.38          1.05         0.41 o                         
  -2 -11   3          0.33          0.53         0.35 o                         
  -1 -11   3          1.31          2.20         0.38 o                         
   0 -11   3          1.86          2.15         0.37 o                         
   1 -11   3          1.65          1.38         0.36 o                         
   2 -11   3          7.19          7.60         0.59 o                         
   3 -11   3          0.65          0.49         0.50 o                         
   4 -11   3          1.73          1.18         0.78 o                         
  -4 -10   3          0.70          0.66         0.54 o                         
  -3 -10   3          1.54          1.21         0.35 o                         
  -2 -10   3          5.07          4.75         0.42 o                         
  -1 -10   3          2.40          2.23         0.30 o                         
   0 -10   3         27.45         27.79         0.87 o                         
   1 -10   3          0.05          0.08         0.24 o                         
   2 -10   3          0.49          0.48         0.31 o                         
   3 -10   3          4.90          4.51         0.54 o                         
   4 -10   3          1.64          2.12         0.64 o                         
  -5  -9   3          0.31          0.48         0.66 o                         
  -4  -9   3          0.03          0.17         0.48 o                         
  -3  -9   3          2.84          3.01         0.43 o                         
  -2  -9   3          0.79          0.80         0.24 o                         
  -1  -9   3          8.51          8.49         0.41 o                         
   0  -9   3         13.77         14.89         0.55 o                         
   1  -9   3          2.11          2.97         0.29 o                         
   2  -9   3         49.95         48.43         0.79 o                         
   3  -9   3          1.18          3.11         0.41 o                         
   4  -9   3          6.83          7.65         0.79 o                         
   5  -9   3          1.35          2.01         0.76 o                         
  -5  -8   3          1.54          1.67         0.63 o                         
  -4  -8   3          3.36          2.75         0.50 o                         
  -3  -8   3          0.02         -0.21         0.24 o                         
  -2  -8   3         69.40         69.38         0.87 o                         
  -1  -8   3         28.28         29.05         0.60 o                         
   0  -8   3          2.76          3.07         0.23 o                         
   1  -8   3        892.14        857.69         5.40 o                         
   2  -8   3         24.88         25.82         0.58 o                         
   3  -8   3          0.04         -0.11         0.27 o                         
   4  -8   3          4.20          4.13         0.60 o                         
   5  -8   3          0.51          0.65         0.59 o                         
  -5  -7   3          7.78          7.48         0.76 o                         
  -4  -7   3          0.08          0.05         0.36 o                         
  -3  -7   3          0.48          0.64         0.26 o                         
  -2  -7   3        145.85        140.97         1.29 o                         
  -1  -7   3        154.01        135.22         1.27 o                         
   0  -7   3         50.09         48.18         0.74 o                         
   1  -7   3        106.73         96.08         1.03 o                         
   2  -7   3        320.34        311.12         2.51 o                         
   3  -7   3          9.92         10.61         0.52 o                         
   4  -7   3         14.19         16.21         0.70 o                         
   5  -7   3          3.17          2.99         0.60 o                         
  -5  -6   3          1.05          1.23         0.60 o                         
  -4  -6   3          0.06         -0.23         0.30 o                         
  -2  -6   3         19.00         21.24         0.58 o                         
  -1  -6   3         18.40         20.73         0.44 o                         
   0  -6   3          4.96          5.69         0.27 o                         
   1  -6   3         62.38         62.28         0.66 o                         
   2  -6   3         46.76         45.30         0.62 o                         
   3  -6   3         31.36         31.93         0.59 o                         
   4  -6   3          0.63          0.41         0.33 o                         
   5  -6   3          1.32          0.93         0.49 o                         
  -6  -5   3          0.02          0.38         0.77 o                         
  -5  -5   3          0.95          1.19         0.51 o                         
  -4  -5   3          5.13          5.42         0.41 o                         
  -3  -5   3         58.54         55.75         0.89 o                         
  -2  -5   3         24.06         22.93         0.43 o                         
  -1  -5   3          5.57          7.26         0.34 o                         
   0  -5   3          7.59          7.03         0.41 o                         
   1  -5   3         13.39         10.76         0.29 o                         
   2  -5   3        103.30        107.66         0.99 o                         
   3  -5   3          2.49          3.84         0.26 o                         
   4  -5   3         36.86         36.11         0.66 o                         
   5  -5   3          3.14          3.02         0.52 o                         
   6  -5   3          0.43          0.34         0.59 o                         
  -6  -4   3          0.50          0.41         0.99 o                         
  -5  -4   3          1.07          1.25         0.47 o                         
  -4  -4   3          6.96          7.33         0.50 o                         
  -3  -4   3         15.15         17.82         0.55 o                         
  -2  -4   3         64.25         58.83         0.91 o                         
  -1  -4   3          0.13          0.20         0.10 o                         
   0  -4   3        113.17        105.99         0.84 o                         
   1  -4   3         12.95         17.60         0.32 o                         
   2  -4   3         75.61         75.77         0.94 o                         
   3  -4   3         46.21         46.28         0.70 o                         
   4  -4   3          0.71          0.78         0.22 o                         
   5  -4   3          9.84          7.95         0.48 o                         
   6  -4   3          0.30          0.22         0.61 o                         
  -6  -3   3          0.17          0.40         0.68 o                         
  -5  -3   3          9.54          7.30         0.71 o                         
  -4  -3   3          6.60          6.68         0.43 o                         
  -3  -3   3         82.81         92.43         1.10 o                         
  -2  -3   3        814.79        805.08         5.85 o                         
  -1  -3   3        256.09        274.78         2.04 o                         
   0  -3   3        191.18        196.11         1.46 o                         
   1  -3   3         91.52         94.09         0.82 o                         
   2  -3   3        113.76        131.89         1.17 o                         
   3  -3   3         32.88         34.30         0.73 o                         
   4  -3   3         63.32         55.72         0.84 o                         
   5  -3   3          8.73          7.88         0.47 o                         
   6  -3   3          0.00          2.63         0.49 o                         
  -6  -2   3          2.30          2.29         0.74 o                         
  -5  -2   3          7.12          6.47         0.67 o                         
  -4  -2   3          6.40          9.17         0.46 o                         
  -3  -2   3          0.01          0.03         0.18 o                         
  -2  -2   3       1876.19       1844.96        12.27 o                         
  -1  -2   3       1380.68       1397.35        10.40 o                         
   0  -2   3        139.92        134.56         1.01 o                         
   1  -2   3        521.15        519.80         3.09 o                         
   2  -2   3         27.18         26.84         0.42 o                         
   3  -2   3         65.88         68.64         0.83 o                         
   4  -2   3          8.51          8.85         0.40 o                         
   5  -2   3         48.16         45.07         0.81 o                         
   6  -2   3          0.01         -0.16         0.47 o                         
  -6  -1   3          2.75          2.33         0.71 o                         
  -5  -1   3          8.69          7.03         0.69 o                         
  -4  -1   3         17.04         17.61         0.61 o                         
  -3  -1   3         48.49         45.58         0.89 o                         
  -2  -1   3        195.20        216.16         1.80 o                         
  -1  -1   3        249.37        242.28         1.79 o                         
   0  -1   3        944.55        988.12         7.36 o                         
   1  -1   3         22.54         26.55         0.32 o                         
   2  -1   3       1009.59       1076.48         6.50 o                         
   3  -1   3         47.89         50.85         0.68 o                         
   4  -1   3          5.45          5.72         0.33 o                         
   5  -1   3          2.79          2.68         0.31 o                         
   6  -1   3          2.04          1.42         0.47 o                         
  -6   0   3          0.18         -0.15         0.61 o                         
  -5   0   3          0.68          0.66         0.34 o                         
  -4   0   3          4.82          5.70         0.35 o                         
  -3   0   3         15.51         24.61         0.49 o                         
  -2   0   3          2.65          4.43         0.23 o                         
  -1   0   3        114.06        118.93         0.90 o                         
   0   0   3        278.87        242.86         1.55 o                         
   1   0   3       1142.45       1127.81         9.68 o                         
   2   0   3        191.03        201.33         1.53 o                         
   3   0   3          2.55          4.10         0.25 o                         
   4   0   3         11.15         11.45         0.40 o                         
   5   0   3          0.19          0.06         0.26 o                         
   6   0   3          0.40          0.23         0.43 o                         
  -6   1   3          1.93          1.26         0.50 o                         
  -5   1   3          9.61          9.64         0.65 o                         
  -4   1   3         15.57         17.66         0.51 o                         
  -3   1   3          0.44          0.00         0.15 o                         
  -2   1   3         72.67         74.44         0.74 o                         
  -1   1   3        425.38        403.67         2.64 o                         
   0   1   3        279.71        269.95         1.80 o                         
   1   1   3         85.44         80.53         0.76 o                         
   2   1   3         62.55         60.85         0.65 o                         
   3   1   3        116.12        117.29         1.15 o                         
   4   1   3          6.99          6.16         0.34 o                         
   5   1   3          2.58          3.08         0.34 o                         
   6   1   3          0.05         -0.40         0.41 o                         
  -6   2   3          0.73          0.57         0.51 o                         
  -5   2   3          0.04         -0.08         0.37 o                         
  -4   2   3          2.81          2.74         0.31 o                         
  -3   2   3          0.29          0.02         0.15 o                         
  -2   2   3         66.64         69.20         0.83 o                         
  -1   2   3        119.53        131.03         1.01 o                         
   0   2   3        276.60        281.20         1.86 o                         
   1   2   3        301.65        279.59         2.29 o                         
   2   2   3        607.33        613.44         4.28 o                         
   3   2   3          8.34          7.93         0.30 o                         
   4   2   3          1.93          1.70         0.23 o                         
   5   2   3         68.68         69.81         1.03 o                         
   6   2   3          0.40          0.17         0.38 o                         
  -6   3   3          1.27          0.95         0.67 o                         
  -5   3   3         56.37         50.83         1.04 o                         
  -4   3   3          7.71          7.92         0.44 o                         
  -3   3   3         37.78         42.12         0.70 o                         
  -2   3   3        121.10        130.42         1.14 o                         
  -1   3   3          0.06          0.21         0.08 o                         
   0   3   3       1066.33       1162.07         8.57 o                         
   1   3   3         24.49         27.03         0.38 o                         
   2   3   3         28.07         35.19         0.46 o                         
   3   3   3          0.67          2.97         0.23 o                         
   4   3   3          0.30          0.21         0.20 o                         
   5   3   3          2.39          1.71         0.35 o                         
   6   3   3          6.01          5.72         0.52 o                         
  -6   4   3          0.02          0.57         0.78 o                         
  -5   4   3          2.11          1.73         0.51 o                         
  -4   4   3         90.74         94.67         1.30 o                         
  -3   4   3          2.40          1.83         0.21 o                         
  -2   4   3        307.81        316.09         2.63 o                         
  -1   4   3        561.30        612.30         4.58 o                         
   0   4   3        264.05        265.01         2.11 o                         
   1   4   3         39.67         42.21         0.53 o                         
   2   4   3        236.58        247.31         1.98 o                         
   3   4   3          1.11          1.33         0.18 o                         
   4   4   3          0.05         -0.09         0.21 o                         
   5   4   3        157.56        162.01         1.74 o                         
   6   4   3          0.77          0.93         0.44 o                         
  -5   5   3         34.71         35.05         1.16 o                         
  -4   5   3         43.80         45.28         0.86 o                         
  -3   5   3         14.33         14.91         0.51 o                         
  -2   5   3        136.81        145.39         1.53 o                         
  -1   5   3        211.81        256.20         2.35 o                         
   0   5   3          3.69          3.70         0.20 o                         
   1   5   3         24.59         24.62         0.42 o                         
   2   5   3        272.56        291.10         2.23 o                         
   3   5   3         20.79         21.35         0.48 o                         
   4   5   3          2.50          2.73         0.29 o                         
   5   5   3          0.25         -0.10         0.32 o                         
   6   5   3         11.65         11.17         0.65 o                         
  -5   6   3          2.67          1.85         0.66 o                         
  -4   6   3         60.59         65.01         1.43 o                         
  -3   6   3          1.38          1.35         0.26 o                         
  -2   6   3          0.05         -0.10         0.14 o                         
  -1   6   3         11.44         11.59         0.55 o                         
   0   6   3         10.07         10.16         0.60 o                         
   1   6   3          0.12          0.54         0.14 o                         
   2   6   3         10.28         10.04         0.43 o                         
   3   6   3         15.40         17.59         0.58 o                         
   4   6   3          0.09          0.03         0.23 o                         
   5   6   3          0.81          0.90         0.40 o                         
   6   6   3          2.67          2.07         0.51 o                         
  -5   7   3          0.00         -0.13         0.61 o                         
  -4   7   3          1.08          1.17         0.41 o                         
  -3   7   3          2.70          2.77         0.31 o                         
  -2   7   3        101.73         97.74         1.02 o                         
  -1   7   3          1.13          2.24         0.20 o                         
   0   7   3         39.81         45.52         0.64 o                         
   1   7   3        157.45        147.73         1.52 o                         
   2   7   3          0.05          0.03         0.17 o                         
   3   7   3          0.69          0.81         0.22 o                         
   4   7   3          0.53          0.59         0.29 o                         
   5   7   3          0.01         -0.19         0.34 o                         
   6   7   3          0.05          0.44         0.52 o                         
  -5   8   3          0.95          0.81         0.73 o                         
  -4   8   3          0.30          0.32         0.45 o                         
  -3   8   3         28.66         25.18         1.03 o                         
  -2   8   3          2.80          2.15         0.25 o                         
  -1   8   3          9.03         12.78         0.49 o                         
   0   8   3         10.53         10.35         0.37 o                         
   1   8   3         17.87         19.56         0.60 o                         
   2   8   3         79.77         71.24         1.01 o                         
   3   8   3          4.16          3.22         0.30 o                         
   4   8   3          0.26          0.14         0.31 o                         
   5   8   3          3.46          4.53         0.49 o                         
   6   8   3          0.84          0.88         0.71 o                         
  -5   9   3          2.77          3.06         0.83 o                         
  -4   9   3          1.83          1.81         0.53 o                         
  -3   9   3          0.79          1.35         0.45 o                         
  -2   9   3          3.06          3.68         0.31 o                         
  -1   9   3         12.18          6.28         0.44 o                         
   0   9   3         16.43         18.03         0.51 o                         
   1   9   3         43.99         41.95         0.73 o                         
   2   9   3        271.71        264.88         2.38 o                         
   3   9   3         25.45         25.83         0.73 o                         
   4   9   3          2.19          2.12         0.42 o                         
   5   9   3          5.09          4.57         0.61 o                         
  -4  10   3         27.63         28.08         1.55 o                         
  -3  10   3          0.32          1.19         0.50 o                         
  -2  10   3          0.10          0.06         0.26 o                         
  -1  10   3         19.82         14.94         0.66 o                         
   0  10   3          0.51          0.32         0.22 o                         
   1  10   3          7.34          7.90         0.42 o                         
   2  10   3        346.62        340.90         2.93 o                         
   3  10   3        138.76        138.62         1.67 o                         
   4  10   3          0.47          0.21         0.41 o                         
   5  10   3          4.26          4.59         0.62 o                         
  -4  11   3          8.67          5.41         0.79 o                         
  -3  11   3          1.59          0.28         0.47 o                         
  -2  11   3          1.20          0.95         0.43 o                         
  -1  11   3         30.01         22.27         0.82 o                         
   0  11   3         21.88         18.83         0.87 o                         
   1  11   3          1.27          0.77         0.30 o                         
   2  11   3         17.91         16.30         1.03 o                         
   3  11   3          3.05          2.49         0.46 o                         
   4  11   3          4.98          3.92         0.55 o                         
   5  11   3          0.48         -0.37         0.66 o                         
  -3  12   3          5.29          6.17         0.82 o                         
  -2  12   3          0.46          0.41         0.48 o                         
  -1  12   3          5.16          4.77         0.49 o                         
   0  12   3          0.54         -0.02         0.35 o                         
   1  12   3         13.10         15.07         0.71 o                         
   2  12   3          0.88          1.11         0.46 o                         
   3  12   3          2.13          2.32         0.54 o                         
   4  12   3          1.95          1.50         0.61 o                         
  -3  13   3          0.84          0.54         0.76 o                         
  -2  13   3          3.43          2.79         0.62 o                         
  -1  13   3          0.07         -0.19         0.42 o                         
   0  13   3          0.05          0.41         0.41 o                         
   1  13   3         17.39         16.70         0.83 o                         
   2  13   3          2.42          2.02         0.56 o                         
   3  13   3          2.64          2.99         0.62 o                         
   4  13   3          0.07          0.56         0.68 o                         
  -2  14   3          7.81          5.73         0.84 o                         
  -1  14   3          0.16         -0.09         0.49 o                         
   0  14   3          3.30          3.44         0.55 o                         
   1  14   3         19.05         23.96         1.15 o                         
   2  14   3         20.28         21.35         1.13 o                         
   3  14   3          3.54          3.96         0.89 o                         
  -1  15   3         70.84         81.63         2.70 o                         
   0  15   3          9.91         16.29         1.04 o                         
   1  15   3          0.06         -0.40         0.57 o                         
   2  15   3          5.65          5.65         0.78 o                         
  -2 -14   4          0.22         -0.34         0.65 o                         
  -1 -14   4          0.34          0.67         0.64 o                         
   0 -14   4          5.43          5.08         0.80 o                         
   1 -14   4          3.08          3.77         0.82 o                         
  -3 -13   4          2.18          2.76         0.73 o                         
  -2 -13   4          0.42         -0.17         0.49 o                         
  -1 -13   4          0.08          0.15         0.48 o                         
   0 -13   4          5.04          6.10         0.72 o                         
   1 -13   4         29.57         29.72         1.09 o                         
   2 -13   4          7.69          8.08         0.83 o                         
  -3 -12   4          0.07         -0.25         0.50 o                         
  -2 -12   4          0.91          1.03         0.43 o                         
  -1 -12   4          6.78          7.52         0.58 o                         
   0 -12   4          0.01          0.53         0.41 o                         
   1 -12   4          0.12          0.31         0.42 o                         
   2 -12   4          0.72          0.46         0.48 o                         
   3 -12   4          6.67          6.40         0.88 o                         
  -4 -11   4          0.09         -0.04         0.68 o                         
  -3 -11   4          0.41          0.37         0.56 o                         
  -2 -11   4          0.62          0.70         0.37 o                         
  -1 -11   4          8.47          9.49         0.56 o                         
   0 -11   4          0.57          0.65         0.36 o                         
   1 -11   4         11.42         14.23         0.66 o                         
   2 -11   4         18.09         20.24         0.84 o                         
   3 -11   4          0.66         -0.15         0.51 o                         
   4 -11   4          0.85          0.69         0.76 o                         
  -4 -10   4          0.06         -0.16         0.54 o                         
  -3 -10   4          3.59          3.52         0.52 o                         
  -2 -10   4          0.57          0.35         0.31 o                         
  -1 -10   4          0.01          0.03         0.26 o                         
   0 -10   4         41.90         40.66         0.77 o                         
   1 -10   4         61.24         62.49         1.00 o                         
   2 -10   4          0.01          0.05         0.31 o                         
   3 -10   4          0.28          0.24         0.41 o                         
   4 -10   4         15.97         19.16         1.08 o                         
  -5  -9   4          0.00          0.19         0.70 o                         
  -4  -9   4          0.55          0.63         0.48 o                         
  -3  -9   4         20.84         20.32         0.77 o                         
  -2  -9   4          0.04          0.06         0.23 o                         
  -1  -9   4          6.32          7.52         0.39 o                         
   0  -9   4        176.96        172.05         1.55 o                         
   1  -9   4        157.65        161.55         1.50 o                         
   2  -9   4          7.18          8.06         0.44 o                         
   3  -9   4          9.64         11.94         0.65 o                         
   4  -9   4          0.24          0.65         0.52 o                         
  -5  -8   4          1.30          1.61         0.69 o                         
  -4  -8   4          0.75          2.06         0.50 o                         
  -3  -8   4         18.25         14.20         0.57 o                         
  -2  -8   4         60.72         57.90         0.80 o                         
  -1  -8   4          9.28         11.49         0.46 o                         
   0  -8   4         57.45         58.02         0.73 o                         
   1  -8   4          0.08          0.14         0.20 o                         
   2  -8   4         62.93         63.00         0.94 o                         
   3  -8   4          2.77          3.19         0.40 o                         
   4  -8   4         20.93         25.51         1.07 o                         
   5  -8   4          0.01          0.18         0.59 o                         
  -5  -7   4          4.42          5.28         0.85 o                         
  -4  -7   4          0.86          1.26         0.42 o                         
  -3  -7   4          6.97          7.27         0.41 o                         
  -2  -7   4         21.37         21.15         0.60 o                         
  -1  -7   4          0.44          0.37         0.16 o                         
   0  -7   4          6.64          6.17         0.33 o                         
   1  -7   4        109.94        104.51         1.04 o                         
   2  -7   4        126.88        119.78         1.16 o                         
   3  -7   4         24.75         23.83         0.62 o                         
   4  -7   4          0.39         -0.05         0.36 o                         
   5  -7   4          0.18          0.62         0.56 o                         
  -5  -6   4          0.89          0.99         0.60 o                         
  -4  -6   4          0.21         -0.06         0.33 o                         
  -3  -6   4          0.66          0.20         0.26 o                         
  -2  -6   4          1.19          2.10         0.20 o                         
  -1  -6   4          7.72          8.09         0.37 o                         
   0  -6   4          0.92          1.38         0.17 o                         
   1  -6   4         43.86         42.39         0.56 o                         
   2  -6   4         10.83         10.29         0.41 o                         
   3  -6   4         31.75         32.50         0.62 o                         
   4  -6   4          3.86          3.28         0.33 o                         
   5  -6   4          0.28          0.01         0.46 o                         
  -5  -5   4          2.13          3.01         0.64 o                         
  -4  -5   4          2.63          2.88         0.40 o                         
  -3  -5   4         17.14         20.38         0.99 o                         
  -2  -5   4          0.47          0.30         0.15 o                         
  -1  -5   4          1.72          1.76         0.21 o                         
   0  -5   4         24.02         23.65         0.41 o                         
   1  -5   4          0.71          0.32         0.13 o                         
   2  -5   4         15.07         16.58         0.46 o                         
   3  -5   4         78.11         73.62         0.85 o                         
   4  -5   4          0.64          0.57         0.24 o                         
   5  -5   4          1.76          2.37         0.44 o                         
   6  -5   4          0.33          0.37         0.72 o                         
  -6  -4   4          0.29         -0.07         0.84 o                         
  -5  -4   4          0.02         -0.18         0.45 o                         
  -4  -4   4          7.30          9.36         0.60 o                         
  -3  -4   4         37.20         37.35         0.75 o                         
  -2  -4   4          0.48          0.02         0.14 o                         
  -1  -4   4          4.74          2.65         0.21 o                         
   0  -4   4        104.60        102.76         0.98 o                         
   1  -4   4         17.79         20.81         0.40 o                         
   2  -4   4          1.04          1.13         0.16 o                         
   3  -4   4         33.85         31.41         0.54 o                         
   4  -4   4         34.21         27.99         0.65 o                         
   5  -4   4         10.00          9.39         0.55 o                         
   6  -4   4          0.61          0.19         0.64 o                         
  -6  -3   4          4.20          3.74         0.91 o                         
  -5  -3   4          0.09          0.05         0.45 o                         
  -4  -3   4          0.84          0.60         0.31 o                         
  -3  -3   4         27.56         28.79         0.62 o                         
  -2  -3   4        547.38        552.57         3.93 o                         
  -1  -3   4         13.63         13.77         0.40 o                         
   0  -3   4        321.15        322.70         2.16 o                         
   1  -3   4       1590.27       1682.07         9.73 o                         
   2  -3   4         53.14         52.91         0.67 o                         
   3  -3   4          8.87         10.53         0.36 o                         
   4  -3   4         16.42         15.63         0.70 o                         
   5  -3   4         11.43          9.45         0.50 o                         
   6  -3   4          0.37          0.37         0.49 o                         
  -6  -2   4          0.05         -0.01         0.71 o                         
  -5  -2   4         33.07         33.71         1.25 o                         
  -4  -2   4         29.87         32.66         0.77 o                         
  -3  -2   4         21.71         21.54         0.60 o                         
  -2  -2   4       1049.07       1044.77         7.42 o                         
  -1  -2   4         64.29         66.61         0.62 o                         
   0  -2   4          0.28          0.31         0.10 o                         
   1  -2   4        516.43        506.74         3.35 o                         
   2  -2   4          4.65          9.09         0.29 o                         
   3  -2   4         45.78         45.26         0.66 o                         
   4  -2   4          0.43          0.78         0.22 o                         
   5  -2   4          0.73          1.04         0.32 o                         
   6  -2   4          3.31          2.83         0.51 o                         
  -6  -1   4          2.93          2.58         0.78 o                         
  -5  -1   4          4.87          6.03         0.64 o                         
  -4  -1   4         11.72         12.63         0.57 o                         
  -3  -1   4          5.25          5.21         0.35 o                         
  -2  -1   4        595.83        602.56         4.28 o                         
  -1  -1   4         44.90         50.81         0.50 o                         
   0  -1   4          2.35          2.00         0.13 o                         
   1  -1   4          6.38          8.72         0.30 o                         
   2  -1   4        147.33        156.30         1.27 o                         
   3  -1   4         19.00         14.98         0.39 o                         
   4  -1   4         14.90         17.00         0.59 o                         
   5  -1   4         13.66         13.93         0.70 o                         
   6  -1   4          0.02         -0.09         0.43 o                         
  -6   0   4          0.64          0.38         0.74 o                         
  -5   0   4          5.71          5.59         0.61 o                         
  -4   0   4         13.75         11.46         0.52 o                         
  -3   0   4         10.19          9.18         0.47 o                         
  -2   0   4        130.27        120.74         1.05 o                         
  -1   0   4         66.37         75.08         0.63 o                         
   0   0   4        206.69        174.38         1.30 o                         
   1   0   4        239.21        254.34         1.99 o                         
   2   0   4        419.86        413.32         2.70 o                         
   3   0   4         60.13         59.52         0.75 o                         
   4   0   4          4.30          4.94         0.29 o                         
   5   0   4          4.89          4.60         0.37 o                         
   6   0   4          0.66          0.63         0.42 o                         
  -6   1   4          0.02         -0.06         0.79 o                         
  -5   1   4          0.75          0.44         0.40 o                         
  -4   1   4          0.00          0.05         0.19 o                         
  -3   1   4         27.96         29.70         0.58 o                         
  -2   1   4          3.20          4.30         0.20 o                         
  -1   1   4        162.17        161.30         1.25 o                         
   0   1   4         94.83        108.67         0.86 o                         
   1   1   4        399.23        390.42         3.44 o                         
   2   1   4          0.07          0.38         0.11 o                         
   3   1   4          0.32          0.42         0.15 o                         
   4   1   4         15.34         16.28         0.51 o                         
   5   1   4         19.99         20.24         0.83 o                         
   6   1   4          0.38          0.12         0.40 o                         
  -6   2   4          1.03          0.57         0.55 o                         
  -5   2   4         21.17         22.61         0.89 o                         
  -4   2   4          1.87          1.05         0.29 o                         
  -3   2   4         30.26         26.82         0.50 o                         
  -2   2   4         61.77         62.25         0.71 o                         
  -1   2   4          9.81         10.97         0.25 o                         
   0   2   4          0.26          0.30         0.08 o                         
   1   2   4        255.66        276.82         2.22 o                         
   2   2   4        327.85        325.64         2.57 o                         
   3   2   4         59.39         53.19         0.71 o                         
   4   2   4        173.84        176.35         1.59 o                         
   5   2   4         10.92         11.50         0.54 o                         
   6   2   4          1.08          0.52         0.44 o                         
  -6   3   4         16.56         15.68         1.31 o                         
  -5   3   4          1.04          0.53         0.44 o                         
  -4   3   4          3.23          4.13         0.37 o                         
  -3   3   4         39.43         34.64         0.65 o                         
  -2   3   4        451.59        470.10         3.09 o                         
  -1   3   4         22.20         16.82         0.29 o                         
   0   3   4          1.64          2.39         0.13 o                         
   1   3   4       1073.47       1083.96         7.84 o                         
   2   3   4         11.36         16.59         0.37 o                         
   3   3   4          3.13          3.06         0.22 o                         
   4   3   4         94.00         96.50         1.15 o                         
   5   3   4        143.90        138.87         1.63 o                         
   6   3   4          1.29          1.26         0.46 o                         
  -6   4   4          0.12          0.09         0.93 o                         
  -5   4   4        105.17        109.61         1.86 o                         
  -4   4   4          4.88          4.34         0.40 o                         
  -3   4   4         11.33         11.67         0.48 o                         
  -2   4   4         25.96         26.73         0.45 o                         
  -1   4   4         29.87         37.32         0.44 o                         
   0   4   4         17.77         23.17         0.34 o                         
   1   4   4        405.77        462.32         3.28 o                         
   2   4   4        444.51        479.62         3.67 o                         
   3   4   4          1.07          0.44         0.16 o                         
   4   4   4         25.62         24.95         0.57 o                         
   5   4   4          4.94          4.87         0.45 o                         
   6   4   4          0.08         -0.05         0.42 o                         
  -5   5   4          0.54          0.39         0.51 o                         
  -4   5   4          3.14          2.95         0.40 o                         
  -3   5   4          2.21          2.45         0.26 o                         
  -2   5   4         23.76         26.49         0.56 o                         
  -1   5   4        255.93        252.94         1.99 o                         
   0   5   4         65.23         65.61         0.71 o                         
   1   5   4         20.90         20.12         0.39 o                         
   2   5   4        123.12        141.51         1.31 o                         
   3   5   4         16.86         15.50         0.40 o                         
   4   5   4          1.09          0.79         0.23 o                         
   5   5   4          9.16          9.40         0.52 o                         
   6   5   4          0.56          0.60         0.47 o                         
  -5   6   4          8.39          7.19         0.92 o                         
  -4   6   4          0.00          0.20         0.38 o                         
  -3   6   4         21.96         23.94         0.71 o                         
  -2   6   4         97.33         94.70         0.98 o                         
  -1   6   4         26.08         28.83         0.46 o                         
   0   6   4          3.27          6.11         0.27 o                         
   1   6   4         27.80         26.18         0.53 o                         
   2   6   4          4.21          4.36         0.26 o                         
   3   6   4         26.35         28.22         0.52 o                         
   4   6   4          1.60          1.66         0.26 o                         
   5   6   4          1.83          2.07         0.37 o                         
   6   6   4          0.44          0.37         0.52 o                         
  -5   7   4          0.64          0.20         0.64 o                         
  -4   7   4          3.16          2.84         0.45 o                         
  -3   7   4          5.71          4.98         0.36 o                         
  -2   7   4          0.16          0.17         0.17 o                         
  -1   7   4         81.28         69.56         1.31 o                         
   0   7   4        105.96        105.93         1.08 o                         
   1   7   4          0.35          0.48         0.17 o                         
   2   7   4        137.47        138.62         1.45 o                         
   3   7   4          1.05          1.65         0.23 o                         
   4   7   4          2.01          1.57         0.31 o                         
   5   7   4          6.81          8.62         0.61 o                         
   6   7   4          0.53          0.95         0.59 o                         
  -5   8   4          4.38          4.01         0.91 o                         
  -4   8   4          4.77          4.04         0.64 o                         
  -3   8   4         24.66         25.18         0.88 o                         
  -2   8   4         12.71         12.35         0.44 o                         
  -1   8   4         47.11         45.99         0.88 o                         
   0   8   4         88.61         78.69         0.92 o                         
   1   8   4        256.38        233.33         2.30 o                         
   2   8   4         61.68         59.65         0.92 o                         
   3   8   4          0.04          0.19         0.25 o                         
   4   8   4          0.23          0.11         0.30 o                         
   5   8   4          9.37          9.57         0.60 o                         
   6   8   4          0.30          1.33         0.73 o                         
  -4   9   4          1.15          0.84         0.53 o                         
  -3   9   4         16.75         17.38         0.83 o                         
  -2   9   4         23.60         17.78         0.73 o                         
  -1   9   4          7.28          5.60         0.34 o                         
   0   9   4         64.30         63.50         0.91 o                         
   1   9   4          2.04          2.48         0.28 o                         
   2   9   4        132.27        132.11         1.54 o                         
   3   9   4          5.10          4.83         0.39 o                         
   4   9   4         35.50         35.54         1.02 o                         
   5   9   4         36.49         36.59         1.10 o                         
  -4  10   4          0.65          0.69         0.60 o                         
  -3  10   4          7.86          6.89         0.69 o                         
  -2  10   4          6.21          6.20         0.52 o                         
  -1  10   4        102.75         82.09         1.07 o                         
   0  10   4         10.63          9.59         0.50 o                         
   1  10   4          2.49          2.29         0.32 o                         
   2  10   4        213.55        210.27         2.24 o                         
   3  10   4          1.74          1.60         0.39 o                         
   4  10   4          0.02          0.07         0.39 o                         
   5  10   4          0.03          0.36         0.53 o                         
  -4  11   4          7.33         10.17         1.03 o                         
  -3  11   4          0.13          0.07         0.48 o                         
  -2  11   4         13.39         11.55         0.79 o                         
  -1  11   4          0.68          0.06         0.29 o                         
   0  11   4          0.85          1.44         0.30 o                         
   1  11   4         25.71         27.97         0.84 o                         
   2  11   4          0.45          0.16         0.30 o                         
   3  11   4          0.18          0.18         0.38 o                         
   4  11   4          1.44          1.18         0.52 o                         
   5  11   4          0.07         -0.05         0.62 o                         
  -3  12   4          0.08          0.28         0.64 o                         
  -2  12   4          0.02         -0.33         0.46 o                         
  -1  12   4          4.86          3.52         0.51 o                         
   0  12   4         16.53         14.09         0.81 o                         
   1  12   4          1.80          2.04         0.40 o                         
   2  12   4          0.14         -0.11         0.39 o                         
   3  12   4         18.17         18.26         0.88 o                         
   4  12   4          1.06          1.17         0.54 o                         
  -3  13   4          5.25          6.26         0.96 o                         
  -2  13   4          1.10          1.37         0.57 o                         
  -1  13   4          0.98          1.23         0.50 o                         
   0  13   4          1.02          1.32         0.47 o                         
   1  13   4          1.75          1.68         0.45 o                         
   2  13   4          0.00         -0.22         0.43 o                         
   3  13   4          0.00          0.41         0.51 o                         
   4  13   4          0.13          0.04         0.55 o                         
  -2  14   4          3.41          3.87         0.84 o                         
  -1  14   4         39.42         42.45         1.62 o                         
   0  14   4          4.36          5.78         0.68 o                         
   1  14   4         27.50         29.76         1.23 o                         
   2  14   4          8.44         11.12         0.84 o                         
   3  14   4          1.56          0.79         0.62 o                         
  -1  15   4          1.05          1.83         0.72 o                         
   0  15   4          9.80          9.47         0.85 o                         
   1  15   4          5.55          5.87         0.73 o                         
   2  15   4         22.69         22.14         1.66 o                         
  -1 -14   5          0.03          0.64         0.77 o                         
   0 -14   5          2.06          1.46         0.77 o                         
  -2 -13   5          0.57         -0.13         0.63 o                         
  -1 -13   5          0.02          0.12         0.51 o                         
   0 -13   5          1.17          1.05         0.57 o                         
   1 -13   5          0.00         -0.04         0.57 o                         
   2 -13   5          9.78         10.37         1.04 o                         
  -3 -12   5          0.22          0.40         0.77 o                         
  -2 -12   5          0.02         -0.18         0.52 o                         
  -1 -12   5          0.00          0.12         0.41 o                         
   0 -12   5          4.12          4.26         0.59 o                         
   1 -12   5          0.01         -0.13         0.42 o                         
   2 -12   5          0.75          1.12         0.58 o                         
   3 -12   5          6.73          7.06         0.81 o                         
  -4 -11   5          0.23          0.20         0.96 o                         
  -3 -11   5          0.40          0.22         0.72 o                         
  -2 -11   5          2.35          2.58         0.51 o                         
  -1 -11   5          2.69          2.73         0.42 o                         
   0 -11   5          4.28          3.66         0.46 o                         
   1 -11   5          0.27          0.49         0.38 o                         
   2 -11   5          0.62          0.76         0.43 o                         
   3 -11   5          4.21          4.34         0.65 o                         
  -4 -10   5          4.98          5.19         0.88 o                         
  -3 -10   5          3.06          3.59         0.73 o                         
  -2 -10   5          0.09         -0.01         0.35 o                         
  -1 -10   5         15.94         18.33         0.80 o                         
   0 -10   5          5.08          5.03         0.39 o                         
   1 -10   5          0.19          0.32         0.31 o                         
   2 -10   5          1.74          1.55         0.40 o                         
   3 -10   5          9.69         11.80         0.74 o                         
   4 -10   5          0.19          0.18         0.67 o                         
  -4  -9   5          0.76          1.11         0.62 o                         
  -3  -9   5         18.26         16.53         1.08 o                         
  -2  -9   5          3.60          4.29         0.48 o                         
  -1  -9   5          0.40          0.31         0.24 o                         
   0  -9   5        243.08        239.31         2.02 o                         
   1  -9   5          1.53          1.64         0.28 o                         
   2  -9   5          0.01          0.30         0.32 o                         
   3  -9   5          0.19          0.25         0.38 o                         
   4  -9   5          1.79          2.35         0.53 o                         
  -5  -8   5          0.03          0.04         0.66 o                         
  -4  -8   5          0.13         -0.31         0.46 o                         
  -3  -8   5          1.98          1.21         0.44 o                         
  -2  -8   5          0.14          0.82         0.25 o                         
  -1  -8   5          0.73          0.62         0.21 o                         
   0  -8   5         95.98         95.34         1.07 o                         
   1  -8   5        257.70        250.96         1.99 o                         
   2  -8   5          8.51          8.35         0.39 o                         
   3  -8   5          7.30          9.25         0.56 o                         
   4  -8   5          3.64          2.89         0.49 o                         
   5  -8   5          0.51          0.02         0.63 o                         
  -5  -7   5          0.12         -0.32         0.66 o                         
  -4  -7   5          0.34          0.20         0.46 o                         
  -3  -7   5         16.59         16.94         0.70 o                         
  -2  -7   5         15.08         13.61         0.55 o                         
  -1  -7   5         30.86         27.85         0.65 o                         
   0  -7   5          2.40          3.01         0.23 o                         
   1  -7   5         52.11         52.55         0.68 o                         
   2  -7   5         10.29         10.43         0.45 o                         
   3  -7   5          1.57          1.65         0.26 o                         
   4  -7   5          0.14         -0.16         0.32 o                         
   5  -7   5          1.53          2.20         0.65 o                         
  -5  -6   5          0.02         -0.06         0.56 o                         
  -4  -6   5          0.39          0.36         0.43 o                         
  -3  -6   5          3.08          2.76         0.36 o                         
  -2  -6   5          7.16          8.29         0.53 o                         
  -1  -6   5         98.78        100.60         1.19 o                         
   0  -6   5          7.12          6.14         0.35 o                         
   1  -6   5         54.57         55.71         0.74 o                         
   2  -6   5         35.51         36.72         0.62 o                         
   3  -6   5          4.00          4.96         0.36 o                         
   4  -6   5          1.49          0.75         0.30 o                         
   5  -6   5          0.01          0.02         0.48 o                         
  -5  -5   5          0.00          0.41         0.58 o                         
  -4  -5   5          9.34          8.81         0.61 o                         
  -3  -5   5         16.81         18.43         0.80 o                         
  -2  -5   5          2.23          2.78         0.27 o                         
  -1  -5   5          2.45          1.30         0.19 o                         
   0  -5   5          5.89          7.74         0.29 o                         
   1  -5   5         56.91         62.49         0.75 o                         
   2  -5   5         36.26         35.07         0.56 o                         
   3  -5   5          2.32          2.32         0.25 o                         
   4  -5   5          1.76          1.11         0.31 o                         
   5  -5   5          0.04          0.33         0.38 o                         
  -5  -4   5          0.40          0.33         0.50 o                         
  -4  -4   5          8.01          7.85         0.59 o                         
  -3  -4   5         18.29         15.05         0.88 o                         
  -2  -4   5         80.60         86.38         1.23 o                         
  -1  -4   5         39.19         46.34         0.59 o                         
   0  -4   5        435.71        441.74         3.22 o                         
   1  -4   5         71.46         75.26         0.82 o                         
   2  -4   5         55.99         50.63         0.64 o                         
   3  -4   5          4.05          1.41         0.20 o                         
   4  -4   5          9.44          8.95         0.44 o                         
   5  -4   5          3.09          2.22         0.42 o                         
   6  -4   5          0.71          0.73         0.55 o                         
  -5  -3   5          0.34          0.92         0.52 o                         
  -4  -3   5          0.44          0.13         0.31 o                         
  -3  -3   5        669.97        627.30         4.73 o                         
  -2  -3   5        201.29        196.96         1.91 o                         
  -1  -3   5        111.60        105.64         1.12 o                         
   0  -3   5         46.01         51.98         0.65 o                         
   1  -3   5         12.65         13.51         0.42 o                         
   2  -3   5         85.38         92.50         0.94 o                         
   3  -3   5          0.16          0.07         0.16 o                         
   4  -3   5        142.44        123.65         1.43 o                         
   5  -3   5          4.76          3.97         0.42 o                         
   6  -3   5          0.00         -0.06         0.53 o                         
  -6  -2   5          5.79          3.31         0.95 o                         
  -5  -2   5          2.04          1.84         0.52 o                         
  -4  -2   5          0.59          0.31         0.30 o                         
  -3  -2   5         30.27         33.57         0.73 o                         
  -2  -2   5         82.08         86.58         0.96 o                         
  -1  -2   5         70.19         68.69         0.69 o                         
   0  -2   5         14.23         14.14         0.34 o                         
   1  -2   5        120.74        135.13         1.14 o                         
   2  -2   5         14.82         20.30         0.38 o                         
   3  -2   5          8.73          9.36         0.41 o                         
   4  -2   5          2.78          1.74         0.25 o                         
   5  -2   5          0.79          1.12         0.33 o                         
   6  -2   5          1.82          2.22         0.54 o                         
  -6  -1   5          0.56          0.18         0.84 o                         
  -5  -1   5          0.00          0.14         0.47 o                         
  -4  -1   5          1.74          1.52         0.32 o                         
  -3  -1   5         14.19         16.68         0.66 o                         
  -2  -1   5          3.45          5.82         0.26 o                         
  -1  -1   5        199.41        207.78         1.52 o                         
   0  -1   5        251.01        241.34         1.89 o                         
   1  -1   5         87.11         72.70         0.71 o                         
   2  -1   5         40.32         45.27         0.66 o                         
   3  -1   5         42.31         42.22         0.62 o                         
   4  -1   5          0.87          0.73         0.22 o                         
   5  -1   5          8.80          9.47         0.50 o                         
   6  -1   5          0.96          0.97         0.45 o                         
  -6   0   5          0.05          0.09         0.99 o                         
  -5   0   5          0.10          0.34         0.51 o                         
  -4   0   5          0.15          0.19         0.26 o                         
  -3   0   5          0.70          0.51         0.18 o                         
  -2   0   5         17.91         11.79         0.34 o                         
  -1   0   5         26.65         28.56         0.34 o                         
   0   0   5         26.24         30.37         0.37 o                         
   1   0   5        106.80        103.21         0.93 o                         
   2   0   5          8.67          7.42         0.39 o                         
   3   0   5          0.34          0.08         0.15 o                         
   4   0   5         49.72         49.67         0.76 o                         
   5   0   5          0.03          0.05         0.29 o                         
   6   0   5          0.06          0.00         0.41 o                         
  -6   1   5          0.01         -0.90         0.91 o                         
  -5   1   5          4.27          3.94         0.66 o                         
  -4   1   5          0.67          0.47         0.24 o                         
  -3   1   5         25.32         26.52         0.49 o                         
  -2   1   5          1.39          2.32         0.15 o                         
  -1   1   5         29.86         30.01         0.44 o                         
   0   1   5        239.88        234.57         1.58 o                         
   1   1   5        608.52        604.79         4.09 o                         
   2   1   5         63.70         60.75         0.73 o                         
   3   1   5        118.41        115.47         1.08 o                         
   4   1   5        140.06        131.41         1.43 o                         
   5   1   5          2.21          2.01         0.34 o                         
   6   1   5          0.11          0.22         0.45 o                         
  -6   2   5         18.84         15.56         1.30 o                         
  -5   2   5          0.63          1.33         0.49 o                         
  -4   2   5          1.26          0.89         0.26 o                         
  -3   2   5          0.61          0.56         0.16 o                         
  -2   2   5        141.61        147.61         1.27 o                         
  -1   2   5          3.15          2.61         0.17 o                         
   0   2   5        293.74        324.10         2.39 o                         
   1   2   5          3.31          3.79         0.35 o                         
   2   2   5         94.07        101.54         1.21 o                         
   3   2   5         13.27         14.13         0.51 o                         
   4   2   5         70.08         65.89         0.92 o                         
   5   2   5          4.46          4.28         0.39 o                         
   6   2   5          1.66          1.14         0.42 o                         
  -5   3   5         43.20         46.51         1.28 o                         
  -4   3   5          3.55          2.88         0.34 o                         
  -3   3   5        129.61        130.87         1.31 o                         
  -2   3   5        139.88        136.79         1.13 o                         
  -1   3   5          0.69          0.87         0.15 o                         
   0   3   5         18.52         21.94         0.34 o                         
   1   3   5        404.95        451.53         3.47 o                         
   2   3   5          9.98          6.88         0.46 o                         
   3   3   5          1.67          1.98         0.24 o                         
   4   3   5        235.94        240.41         1.96 o                         
   5   3   5          0.04         -0.04         0.30 o                         
   6   3   5          2.69          2.32         0.50 o                         
  -5   4   5          1.26          0.96         0.54 o                         
  -4   4   5          1.13          1.41         0.34 o                         
  -3   4   5          4.36          4.10         0.30 o                         
  -2   4   5        124.48        133.89         1.23 o                         
  -1   4   5        140.11        135.48         1.21 o                         
   0   4   5        221.79        209.46         1.47 o                         
   1   4   5          0.80          0.16         0.12 o                         
   2   4   5         11.09         11.73         0.50 o                         
   3   4   5         21.37         22.98         0.61 o                         
   4   4   5         13.98         14.94         0.53 o                         
   5   4   5         21.69         21.90         0.74 o                         
   6   4   5          0.62          0.51         0.46 o                         
  -5   5   5         11.76         13.38         0.85 o                         
  -4   5   5          0.20         -0.19         0.32 o                         
  -3   5   5          5.86          5.28         0.30 o                         
  -2   5   5          0.88          0.81         0.15 o                         
  -1   5   5         16.04         15.21         0.33 o                         
   0   5   5          6.47         10.31         0.27 o                         
   1   5   5        104.91        113.18         1.07 o                         
   2   5   5         28.37         31.86         0.66 o                         
   3   5   5          2.43          2.30         0.26 o                         
   4   5   5          2.46          2.90         0.30 o                         
   5   5   5          3.48          3.79         0.40 o                         
   6   5   5          0.04         -0.09         0.49 o                         
  -5   6   5          0.01          0.07         0.61 o                         
  -4   6   5          0.03          0.05         0.43 o                         
  -3   6   5          0.15          0.34         0.22 o                         
  -2   6   5         52.95         52.44         0.63 o                         
  -1   6   5        121.41        128.28         1.18 o                         
   0   6   5        199.63        191.67         1.54 o                         
   1   6   5        108.76        112.75         1.11 o                         
   2   6   5         11.52         12.79         0.38 o                         
   3   6   5          0.69          0.34         0.19 o                         
   4   6   5         17.95         16.92         0.59 o                         
   5   6   5         10.72         11.22         0.58 o                         
   6   6   5          2.29          1.41         0.57 o                         
  -5   7   5          0.42          0.29         0.76 o                         
  -4   7   5          3.91          3.84         0.47 o                         
  -3   7   5          0.20          0.21         0.23 o                         
  -2   7   5         41.80         40.43         0.72 o                         
  -1   7   5          1.40          1.60         0.19 o                         
   0   7   5         63.08         58.77         0.79 o                         
   1   7   5        192.10        185.73         1.60 o                         
   2   7   5          4.37          3.34         0.25 o                         
   3   7   5          0.09          0.11         0.18 o                         
   4   7   5         13.73         15.36         0.59 o                         
   5   7   5          0.13         -0.14         0.43 o                         
   6   7   5          0.96          1.07         0.65 o                         
  -5   8   5          0.13          0.28         0.82 o                         
  -4   8   5          0.08          0.00         0.50 o                         
  -3   8   5          3.14          2.48         0.41 o                         
  -2   8   5        114.48         96.13         1.13 o                         
  -1   8   5        116.50        111.26         1.21 o                         
   0   8   5         16.78         16.63         0.55 o                         
   1   8   5        291.33        281.65         2.53 o                         
   2   8   5         26.09         22.99         0.74 o                         
   3   8   5         37.50         38.41         0.72 o                         
   4   8   5         36.09         35.01         0.81 o                         
   5   8   5          3.43          2.61         0.50 o                         
  -4   9   5          3.24          3.27         0.67 o                         
  -3   9   5          0.31          0.64         0.43 o                         
  -2   9   5          0.02         -0.04         0.22 o                         
  -1   9   5          3.00          2.22         0.26 o                         
   0   9   5          2.63          2.48         0.27 o                         
   1   9   5        881.58        848.57         6.13 o                         
   2   9   5        118.41        109.26         1.31 o                         
   3   9   5          0.09          0.15         0.26 o                         
   4   9   5         12.85         13.41         0.75 o                         
   5   9   5          1.02          0.94         0.55 o                         
  -4  10   5          3.41          3.18         0.72 o                         
  -3  10   5          1.63          2.26         0.57 o                         
  -2  10   5         13.95         10.52         0.58 o                         
  -1  10   5          1.62          1.65         0.28 o                         
   0  10   5          1.95          1.69         0.28 o                         
   1  10   5          1.23          0.63         0.26 o                         
   2  10   5         66.67         67.11         1.27 o                         
   3  10   5          0.10         -0.15         0.31 o                         
   4  10   5          3.00          3.74         0.52 o                         
   5  10   5          1.33          1.52         0.62 o                         
  -4  11   5          4.85          3.18         0.84 o                         
  -3  11   5          2.74          1.97         0.57 o                         
  -2  11   5          1.67          1.10         0.46 o                         
  -1  11   5          0.72          0.47         0.32 o                         
   0  11   5         25.95         24.88         0.75 o                         
   1  11   5          0.14          0.33         0.29 o                         
   2  11   5         15.77         15.34         0.77 o                         
   3  11   5          0.92          1.30         0.42 o                         
   4  11   5          0.65          0.66         0.45 o                         
   5  11   5          0.81          0.78         0.60 o                         
  -3  12   5          0.83          0.75         0.67 o                         
  -2  12   5          0.63          0.94         0.53 o                         
  -1  12   5          7.98          9.10         0.70 o                         
   0  12   5          1.04          1.21         0.40 o                         
   1  12   5          0.22          0.42         0.39 o                         
   2  12   5         12.95         14.29         0.95 o                         
   3  12   5          7.78          6.90         0.59 o                         
   4  12   5          2.28          1.75         0.56 o                         
  -3  13   5          6.51          5.02         1.00 o                         
  -2  13   5          4.04          3.60         0.66 o                         
  -1  13   5          1.40          1.15         0.48 o                         
   0  13   5         19.43         20.44         0.89 o                         
   1  13   5         22.04         25.12         1.15 o                         
   2  13   5          0.00         -0.08         0.47 o                         
   3  13   5          0.32          0.05         0.48 o                         
   4  13   5          2.30          2.81         0.70 o                         
  -2  14   5         49.46         61.87         2.37 o                         
  -1  14   5          2.71          4.14         0.61 o                         
   0  14   5         16.28         21.10         1.10 o                         
   1  14   5          7.95          7.29         0.66 o                         
   2  14   5         18.98         20.01         1.13 o                         
   3  14   5          1.28          0.79         0.60 o                         
  -1  15   5         26.46         32.30         1.40 o                         
   0  15   5          2.44          1.74         0.74 o                         
   1  15   5         13.75         14.98         1.00 o                         
   2  15   5         15.76         15.12         1.15 o                         
  -2 -13   6          1.03          2.22         0.78 o                         
  -1 -13   6          0.04         -0.09         0.57 o                         
   0 -13   6          1.03          0.83         0.60 o                         
   1 -13   6          0.28          0.21         0.57 o                         
  -2 -12   6          2.57          2.19         0.57 o                         
  -1 -12   6          0.84          1.03         0.47 o                         
   0 -12   6          0.03          0.52         0.47 o                         
   1 -12   6          0.33          0.25         0.48 o                         
   2 -12   6          3.33          3.53         0.65 o                         
  -3 -11   6          0.02         -0.35         0.69 o                         
  -2 -11   6          3.27          4.05         0.59 o                         
  -1 -11   6         22.16         22.17         0.86 o                         
   0 -11   6         24.03         26.69         0.87 o                         
   1 -11   6          1.21          1.88         0.44 o                         
   2 -11   6          0.79          0.37         0.49 o                         
   3 -11   6          1.68          1.62         0.65 o                         
  -4 -10   6          1.19          0.75         0.84 o                         
  -3 -10   6          1.33          1.27         0.64 o                         
  -2 -10   6          0.31          0.21         0.39 o                         
  -1 -10   6         74.43         75.70         1.45 o                         
   0 -10   6         42.87         42.79         1.11 o                         
   1 -10   6          0.02         -0.05         0.32 o                         
   2 -10   6          0.88          1.01         0.42 o                         
   3 -10   6          1.59          2.30         0.56 o                         
   4 -10   6          0.09         -0.21         0.69 o                         
  -4  -9   6          5.46          3.33         0.79 o                         
  -3  -9   6          9.64          8.35         0.74 o                         
  -2  -9   6         12.07         13.17         0.82 o                         
  -1  -9   6          0.04          0.06         0.29 o                         
   0  -9   6         87.73         91.52         1.21 o                         
   1  -9   6          3.94          3.80         0.35 o                         
   2  -9   6          1.97          2.16         0.38 o                         
   3  -9   6         33.10         39.83         1.30 o                         
   4  -9   6          2.40          2.36         0.64 o                         
  -4  -8   6          0.18         -0.38         0.59 o                         
  -3  -8   6          6.04          5.85         0.64 o                         
  -2  -8   6          0.29          0.36         0.29 o                         
  -1  -8   6          4.58          4.61         0.36 o                         
   0  -8   6         49.17         50.00         0.78 o                         
   1  -8   6         83.29         83.99         0.97 o                         
   2  -8   6         14.11         13.97         0.49 o                         
   3  -8   6          0.07          0.22         0.31 o                         
   4  -8   6          0.23          0.12         0.45 o                         
  -5  -7   6          1.11         -0.04         0.81 o                         
  -4  -7   6          0.82          1.09         0.55 o                         
  -3  -7   6          2.94          3.50         0.51 o                         
  -2  -7   6          0.38          0.28         0.24 o                         
  -1  -7   6          0.00          0.01         0.19 o                         
   0  -7   6         35.19         35.14         0.54 o                         
   1  -7   6         14.14         16.36         0.54 o                         
   2  -7   6         10.94         12.39         0.50 o                         
   3  -7   6          1.96          1.64         0.29 o                         
   4  -7   6          1.75          1.42         0.36 o                         
   5  -7   6          1.15          2.26         0.70 o                         
  -5  -6   6          0.57          0.01         0.65 o                         
  -4  -6   6          0.19          0.53         0.47 o                         
  -3  -6   6          2.57          1.96         0.41 o                         
  -2  -6   6          8.17          6.34         0.40 o                         
  -1  -6   6          0.41          0.41         0.20 o                         
   0  -6   6          0.88          0.82         0.17 o                         
   1  -6   6          0.80          1.12         0.19 o                         
   2  -6   6         54.38         51.13         0.73 o                         
   3  -6   6         12.80         11.14         0.44 o                         
   4  -6   6          0.23          0.57         0.32 o                         
   5  -6   6          0.07          0.20         0.40 o                         
  -5  -5   6          1.11          0.97         0.62 o                         
  -4  -5   6         52.19         46.47         1.19 o                         
  -3  -5   6          2.88          3.38         0.38 o                         
  -2  -5   6         16.24         16.55         0.91 o                         
  -1  -5   6          0.05          0.03         0.16 o                         
   0  -5   6         50.04         52.95         0.73 o                         
   1  -5   6         16.66         16.27         0.52 o                         
   2  -5   6         14.47         12.86         0.44 o                         
   3  -5   6         29.48         23.42         0.59 o                         
   4  -5   6          7.22          6.39         0.43 o                         
   5  -5   6          2.13          1.30         0.42 o                         
  -5  -4   6          0.04         -0.05         0.54 o                         
  -4  -4   6          0.00          0.23         0.40 o                         
  -3  -4   6        133.10        134.93         1.54 o                         
  -2  -4   6          0.82          0.32         0.21 o                         
  -1  -4   6        115.58        107.73         1.10 o                         
   0  -4   6        342.22        350.10         2.48 o                         
   1  -4   6         22.54         21.24         0.46 o                         
   2  -4   6         17.54         18.85         0.53 o                         
   3  -4   6         64.62         52.43         0.73 o                         
   4  -4   6          2.78          1.78         0.31 o                         
   5  -4   6          0.06          0.27         0.39 o                         
  -5  -3   6          1.45          1.28         0.55 o                         
  -4  -3   6         30.93         28.36         1.55 o                         
  -3  -3   6         32.61         60.14         1.59 o                         
  -2  -3   6          0.46          0.12         0.19 o                         
  -1  -3   6         20.91         22.38         0.43 o                         
   0  -3   6        260.12        280.03         2.18 o                         
   1  -3   6         20.74         25.16         0.44 o                         
   2  -3   6          2.22          2.94         0.21 o                         
   3  -3   6          4.04          2.57         0.23 o                         
   4  -3   6          0.21          0.21         0.24 o                         
   5  -3   6          5.31          5.68         0.48 o                         
   6  -3   6          0.24          0.10         0.59 o                         
  -5  -2   6          0.02          0.22         0.46 o                         
  -4  -2   6          5.19          4.31         0.47 o                         
  -3  -2   6        104.77        108.78         1.14 o                         
  -2  -2   6         10.03         11.29         0.50 o                         
  -1  -2   6          1.43          1.13         0.14 o                         
   0  -2   6         22.31         20.87         0.38 o                         
   1  -2   6         10.13         14.00         0.44 o                         
   2  -2   6          0.00          0.09         0.11 o                         
   3  -2   6          0.98          0.86         0.17 o                         
   4  -2   6          3.85          3.92         0.34 o                         
   5  -2   6          0.73          0.35         0.36 o                         
   6  -2   6          0.38         -0.25         0.50 o                         
  -5  -1   6          0.01          0.23         0.46 o                         
  -4  -1   6          5.01          6.54         0.55 o                         
  -3  -1   6          0.00          0.49         0.22 o                         
  -2  -1   6          0.25          0.23         0.13 o                         
  -1  -1   6         59.15         56.09         0.63 o                         
   0  -1   6          0.00         -0.09         0.09 o                         
   1  -1   6        312.27        314.24         2.68 o                         
   2  -1   6          3.50          3.17         0.25 o                         
   3  -1   6         21.91         19.33         0.52 o                         
   4  -1   6          1.00          1.18         0.24 o                         
   5  -1   6          3.41          3.44         0.39 o                         
   6  -1   6          0.85          0.85         0.49 o                         
  -5   0   6          0.40          0.09         0.46 o                         
  -4   0   6         10.97         10.56         0.60 o                         
  -2   0   6         24.00         26.47         0.43 o                         
  -1   0   6          1.17          1.91         0.14 o                         
   0   0   6         95.34        106.53         0.91 o                         
   1   0   6         12.42         13.92         0.45 o                         
   2   0   6         13.00          8.84         0.45 o                         
   3   0   6         29.92         23.46         0.50 o                         
   4   0   6          1.33          1.58         0.26 o                         
   5   0   6          0.09          0.10         0.30 o                         
   6   0   6          1.87          2.10         0.53 o                         
  -5   1   6          0.55          0.79         0.61 o                         
  -4   1   6          7.71          6.16         0.43 o                         
  -3   1   6          3.10          5.95         0.29 o                         
  -2   1   6         16.33         21.55         0.53 o                         
  -1   1   6         32.28         30.82         0.48 o                         
   0   1   6         11.93         15.25         0.26 o                         
   1   1   6         19.35         14.71         0.35 o                         
   2   1   6         14.28         12.08         0.46 o                         
   3   1   6        190.68        179.02         1.51 o                         
   4   1   6        133.99        128.68         1.44 o                         
   5   1   6          0.54          0.35         0.34 o                         
   6   1   6          1.09          1.21         0.45 o                         
  -5   2   6          2.28          2.60         0.50 o                         
  -4   2   6         10.75          9.31         0.54 o                         
  -3   2   6        167.46        159.66         1.43 o                         
  -2   2   6          0.00          0.74         0.14 o                         
  -1   2   6          4.04          4.36         0.24 o                         
   0   2   6         63.87         64.27         0.75 o                         
   1   2   6        225.36        268.15         1.99 o                         
   2   2   6         53.51         55.33         0.77 o                         
   3   2   6        337.42        330.78         2.72 o                         
   4   2   6        210.70        210.71         1.96 o                         
   5   2   6          0.33          0.28         0.32 o                         
   6   2   6          1.13          0.91         0.46 o                         
  -5   3   6          2.82          2.91         0.55 o                         
  -4   3   6          0.82          1.15         0.32 o                         
  -3   3   6          0.40          3.95         0.27 o                         
  -2   3   6          2.03          2.26         0.19 o                         
  -1   3   6         10.17         11.83         0.32 o                         
   0   3   6        473.22        520.76         3.74 o                         
   1   3   6        749.33        774.78         5.35 o                         
   2   3   6        187.52        182.39         1.77 o                         
   3   3   6          0.45          4.88         0.33 o                         
   4   3   6         76.64         73.99         1.10 o                         
   5   3   6          5.15          5.78         0.46 o                         
   6   3   6          0.14          0.17         0.49 o                         
  -5   4   6          0.61          1.17         0.57 o                         
  -4   4   6          0.91          1.03         0.34 o                         
  -3   4   6          3.76          5.40         0.32 o                         
  -2   4   6         15.69         15.61         0.37 o                         
  -1   4   6         12.41         12.11         0.55 o                         
   0   4   6         63.99         64.76         0.70 o                         
   1   4   6        122.52        144.59         1.91 o                         
   2   4   6         76.05         74.61         0.93 o                         
   3   4   6         19.16         16.96         0.52 o                         
   4   4   6          1.97          1.78         0.30 o                         
   5   4   6          0.36          0.10         0.35 o                         
   6   4   6          0.27          0.30         0.52 o                         
  -5   5   6          1.66          0.99         0.58 o                         
  -4   5   6          2.99          2.91         0.43 o                         
  -3   5   6          8.24          8.91         0.35 o                         
  -2   5   6          1.13          1.51         0.18 o                         
  -1   5   6        158.08        155.61         1.39 o                         
   0   5   6         15.45         15.57         0.34 o                         
   1   5   6          0.84          0.84         0.16 o                         
   2   5   6         50.20         46.64         0.79 o                         
   3   5   6          5.10          5.21         0.34 o                         
   4   5   6         25.74         27.32         0.73 o                         
   5   5   6          2.95          2.58         0.51 o                         
   6   5   6          1.22          1.43         0.59 o                         
  -5   6   6          0.18          0.71         0.68 o                         
  -4   6   6          2.58          3.47         0.47 o                         
  -3   6   6          5.16          6.25         0.36 o                         
  -2   6   6          5.33          5.58         0.30 o                         
  -1   6   6         19.08         17.07         0.39 o                         
   0   6   6         33.79         50.12         0.61 o                         
   1   6   6        339.75        336.68         2.60 o                         
   2   6   6          7.56          8.73         0.39 o                         
   3   6   6         12.40          9.81         0.57 o                         
   4   6   6          8.72          7.68         0.53 o                         
   5   6   6          0.02         -0.03         0.40 o                         
   6   6   6          1.74          1.77         0.67 o                         
  -5   7   6          0.09          0.45         0.77 o                         
  -4   7   6          0.09          0.40         0.46 o                         
  -3   7   6          5.55          6.23         0.44 o                         
  -2   7   6         19.11         19.05         0.61 o                         
  -1   7   6        138.07        125.00         1.15 o                         
   0   7   6        953.32        914.53         6.18 o                         
   1   7   6         42.84         37.46         0.69 o                         
   2   7   6         11.07          8.86         0.44 o                         
   3   7   6          0.20          0.17         0.24 o                         
   4   7   6         22.18         18.87         0.87 o                         
   5   7   6          1.21          1.24         0.47 o                         
   6   7   6          0.30          0.26         0.63 o                         
  -4   8   6          0.23          0.84         0.49 o                         
  -3   8   6         33.55         27.97         0.76 o                         
  -2   8   6          0.91          0.80         0.20 o                         
  -1   8   6         35.74         34.92         0.71 o                         
   0   8   6         68.12         65.16         0.77 o                         
   1   8   6        392.31        381.06         2.86 o                         
   2   8   6          5.91          5.48         0.33 o                         
   3   8   6         36.06         33.13         0.73 o                         
   4   8   6         39.03         34.98         1.05 o                         
   5   8   6          0.41          0.01         0.45 o                         
  -4   9   6          0.59          0.46         0.57 o                         
  -3   9   6          3.25          4.52         0.56 o                         
  -2   9   6         10.52          7.99         0.43 o                         
  -1   9   6          4.89          4.30         0.32 o                         
   0   9   6          1.06          0.83         0.21 o                         
   1   9   6         36.21         38.31         0.80 o                         
   2   9   6          7.45          6.93         0.42 o                         
   3   9   6          0.38          0.38         0.29 o                         
   4   9   6         16.81         16.45         0.88 o                         
   5   9   6          3.79          3.58         0.67 o                         
  -4  10   6          0.00         -0.22         0.63 o                         
  -3  10   6          1.55          2.14         0.54 o                         
  -2  10   6          4.40          3.13         0.49 o                         
  -1  10   6          0.19          0.24         0.27 o                         
   0  10   6         23.95         22.84         0.79 o                         
   1  10   6          0.32          0.48         0.25 o                         
   2  10   6          0.56          0.48         0.29 o                         
   3  10   6          0.87          0.54         0.32 o                         
   4  10   6          0.90          1.50         0.56 o                         
   5  10   6          0.31          1.02         0.73 o                         
  -3  11   6          3.76          3.80         0.67 o                         
  -2  11   6         35.86         31.65         1.15 o                         
  -1  11   6          1.43          1.09         0.37 o                         
   0  11   6          4.00          4.47         0.50 o                         
   1  11   6         21.89         24.18         0.81 o                         
   2  11   6          0.05          0.02         0.36 o                         
   3  11   6          0.03          0.13         0.42 o                         
   4  11   6          0.37         -0.06         0.45 o                         
  -3  12   6          2.35          6.04         0.90 o                         
  -2  12   6          0.06          0.00         0.51 o                         
  -1  12   6          1.79          2.08         0.50 o                         
   0  12   6          0.01          0.19         0.41 o                         
   1  12   6          5.13          5.92         0.56 o                         
   2  12   6          4.05          4.06         0.53 o                         
   3  12   6          8.54          8.92         0.74 o                         
   4  12   6          0.68          0.59         0.52 o                         
  -2  13   6         59.17         66.62         2.01 o                         
  -1  13   6          2.90          2.25         0.58 o                         
   0  13   6         14.89         17.16         0.98 o                         
   1  13   6          7.47          9.53         0.68 o                         
   2  13   6          3.40          4.01         0.62 o                         
   3  13   6          6.47          5.11         0.68 o                         
   4  13   6          2.30          2.50         0.65 o                         
  -2  14   6          3.67          4.35         1.15 o                         
  -1  14   6         10.21          9.38         0.83 o                         
   0  14   6         17.15         20.29         1.75 o                         
   1  14   6         62.98         68.75         1.53 o                         
   2  14   6          0.64          0.91         0.59 o                         
   3  14   6          1.66          1.83         0.67 o                         
   0  15   6          2.22          2.09         0.76 o                         
   1  15   6          1.04          1.16         0.67 o                         
   2  15   6          1.24          0.86         0.70 o                         
  -1 -13   7          0.67         -1.36         1.61 o                         
   0 -13   7          0.05         -0.15         0.65 o                         
  -2 -12   7          5.56          4.96         0.80 o                         
  -1 -12   7          0.03          0.22         0.56 o                         
   0 -12   7          0.56          0.39         0.51 o                         
   1 -12   7          0.86          0.58         0.58 o                         
   2 -12   7          4.47          5.35         0.81 o                         
  -3 -11   7          0.01          0.24         0.83 o                         
  -2 -11   7          0.66          1.05         0.51 o                         
  -1 -11   7         27.23         25.55         0.97 o                         
   0 -11   7          0.66          0.48         0.45 o                         
   1 -11   7          0.01          0.28         0.41 o                         
   2 -11   7          5.87          6.96         0.63 o                         
   3 -11   7          0.00          0.05         0.66 o                         
  -3 -10   7          2.08          2.50         0.74 o                         
  -2 -10   7          2.07          1.08         0.46 o                         
  -1 -10   7         38.29         39.51         1.03 o                         
   0 -10   7          3.35          3.33         0.40 o                         
   1 -10   7          6.05          5.71         0.49 o                         
   2 -10   7         17.42         18.67         0.76 o                         
   3 -10   7          3.36          3.86         0.65 o                         
  -4  -9   7          0.04         -0.30         0.77 o                         
  -3  -9   7          0.02         -0.53         0.53 o                         
  -2  -9   7          0.08          0.00         0.36 o                         
  -1  -9   7         37.94         40.33         1.43 o                         
   0  -9   7         41.66         38.52         0.86 o                         
   1  -9   7          2.70          2.25         0.35 o                         
   2  -9   7          8.69          9.90         0.56 o                         
   3  -9   7          0.90          0.76         0.48 o                         
   4  -9   7          0.01         -0.20         0.62 o                         
  -4  -8   7          1.80          1.35         0.71 o                         
  -3  -8   7          0.01          0.12         0.48 o                         
  -2  -8   7          1.94          1.48         0.36 o                         
  -1  -8   7          2.37          2.28         0.36 o                         
   0  -8   7         11.00         10.54         0.52 o                         
   1  -8   7          0.51          0.23         0.24 o                         
   2  -8   7          0.36          0.36         0.26 o                         
   3  -8   7          7.53          8.74         0.57 o                         
   4  -8   7          1.16          0.79         0.43 o                         
  -4  -7   7          0.07          0.14         0.58 o                         
  -3  -7   7          0.13         -0.30         0.41 o                         
  -2  -7   7          3.39          3.30         0.45 o                         
  -1  -7   7          3.95          3.22         0.34 o                         
   0  -7   7         15.54         16.15         0.65 o                         
   1  -7   7         10.04          9.63         0.41 o                         
   2  -7   7          3.45          4.13         0.30 o                         
   3  -7   7          1.09          1.21         0.32 o                         
   4  -7   7          0.36          0.32         0.36 o                         
   5  -7   7          0.41          0.12         0.56 o                         
  -5  -6   7          0.03         -0.44         0.80 o                         
  -4  -6   7          8.78          7.46         0.81 o                         
  -3  -6   7          2.93          3.91         0.55 o                         
  -2  -6   7         13.98         15.52         0.62 o                         
  -1  -6   7         17.95         17.49         0.65 o                         
   0  -6   7          0.13          0.07         0.19 o                         
   1  -6   7          2.38          1.86         0.23 o                         
   2  -6   7          4.53          4.28         0.30 o                         
   3  -6   7          1.63          1.40         0.29 o                         
   4  -6   7          2.62          3.66         0.43 o                         
   5  -6   7         11.59         13.45         0.72 o                         
  -5  -5   7          7.56          5.98         1.14 o                         
  -4  -5   7          0.00          0.11         0.44 o                         
  -3  -5   7          9.40         12.59         0.74 o                         
  -2  -5   7          0.67          0.60         0.27 o                         
  -1  -5   7         94.02         96.85         1.00 o                         
   0  -5   7          0.05          0.07         0.17 o                         
   1  -5   7          6.42          7.18         0.43 o                         
   2  -5   7          5.01          2.88         0.26 o                         
   3  -5   7         11.42          9.78         0.53 o                         
   4  -5   7          3.35          3.64         0.40 o                         
   5  -5   7          4.00          4.46         0.57 o                         
  -5  -4   7          0.07          0.14         0.61 o                         
  -4  -4   7         99.80         90.16         2.56 o                         
  -3  -4   7          3.27          2.81         0.35 o                         
  -2  -4   7         10.17         10.51         0.49 o                         
  -1  -4   7          1.16          1.34         0.19 o                         
   0  -4   7         71.80         72.11         0.88 o                         
   1  -4   7         10.25         10.17         0.44 o                         
   2  -4   7          3.27          1.91         0.20 o                         
   3  -4   7         58.66         48.46         0.71 o                         
   4  -4   7          0.22          0.60         0.29 o                         
   5  -4   7          1.27          1.14         0.43 o                         
  -5  -3   7          0.12          0.29         0.58 o                         
  -4  -3   7          4.24          4.43         0.57 o                         
  -3  -3   7         71.22         67.10         1.07 o                         
  -2  -3   7          3.87          3.51         0.28 o                         
  -1  -3   7          0.64          1.18         0.19 o                         
   0  -3   7         25.19         27.74         0.52 o                         
   1  -3   7         15.77         20.97         0.43 o                         
   2  -3   7          4.32          3.84         0.22 o                         
   3  -3   7         49.84         40.25         0.66 o                         
   4  -3   7          2.19          1.75         0.31 o                         
   5  -3   7          0.01          0.16         0.36 o                         
  -5  -2   7          0.04         -0.13         0.53 o                         
  -4  -2   7         10.54         11.46         0.92 o                         
  -3  -2   7          3.91          5.97         0.36 o                         
  -2  -2   7        104.36        114.88         1.45 o                         
  -1  -2   7          5.57          6.45         0.30 o                         
   0  -2   7         46.60         41.74         0.63 o                         
   1  -2   7          4.83          5.30         0.28 o                         
   2  -2   7          0.00          0.49         0.17 o                         
   3  -2   7          2.62          2.57         0.25 o                         
   4  -2   7          1.27          1.24         0.27 o                         
   5  -2   7         16.54         14.95         0.65 o                         
   6  -2   7          0.01          0.15         0.52 o                         
  -5  -1   7          2.62          1.42         0.53 o                         
  -4  -1   7          0.00         -0.09         0.35 o                         
  -3  -1   7          9.31          8.65         0.43 o                         
  -2  -1   7         14.21         13.54         0.54 o                         
  -1  -1   7         19.26         15.98         0.47 o                         
   0  -1   7          0.00         -0.02         0.12 o                         
   1  -1   7          2.38          2.91         0.22 o                         
   2  -1   7         29.95         27.36         0.52 o                         
   3  -1   7        127.03        122.30         1.22 o                         
   4  -1   7          2.77          2.65         0.30 o                         
   5  -1   7          1.07          0.53         0.35 o                         
   6  -1   7          1.43          1.35         0.55 o                         
  -5   0   7          0.14          0.61         0.54 o                         
  -4   0   7          3.28          2.24         0.37 o                         
  -3   0   7          0.32          0.42         0.23 o                         
  -2   0   7          9.77         12.03         0.32 o                         
  -1   0   7         64.90         69.39         0.72 o                         
   0   0   7        201.56        214.50         1.58 o                         
   1   0   7          0.20          0.32         0.14 o                         
   2   0   7         83.27         78.11         0.86 o                         
   3   0   7          1.80          1.42         0.22 o                         
   4   0   7          9.19          8.01         0.42 o                         
   5   0   7          1.65          1.19         0.38 o                         
   6   0   7         11.55         12.06         0.82 o                         
  -5   1   7          1.52          0.98         0.52 o                         
  -4   1   7         10.56          9.96         0.66 o                         
  -3   1   7         35.07         35.31         0.68 o                         
  -2   1   7          2.96          2.54         0.20 o                         
  -1   1   7        169.07        189.03         1.63 o                         
   0   1   7          0.00         -0.09         0.09 o                         
   1   1   7          1.57          2.60         0.20 o                         
   2   1   7         42.78         41.86         0.79 o                         
   3   1   7        507.85        485.48         3.86 o                         
   4   1   7          4.26          3.77         0.31 o                         
   5   1   7          0.88          1.13         0.38 o                         
   6   1   7         11.54         13.21         0.88 o                         
  -5   2   7          0.01          0.37         0.61 o                         
  -4   2   7         46.33         46.55         0.90 o                         
  -3   2   7          8.67         10.45         0.40 o                         
  -2   2   7          0.67          0.85         0.16 o                         
  -1   2   7         20.13         21.13         0.58 o                         
   0   2   7        598.76        647.28         4.62 o                         
   1   2   7          3.14          2.05         0.20 o                         
   2   2   7          3.87          4.04         0.31 o                         
   3   2   7        284.36        281.76         2.45 o                         
   4   2   7         22.03         22.12         0.67 o                         
   5   2   7         11.95         11.44         0.60 o                         
   6   2   7          2.18          2.16         0.55 o                         
  -5   3   7          0.12          0.22         0.50 o                         
  -4   3   7          0.85          0.45         0.29 o                         
  -3   3   7         49.22         52.08         0.76 o                         
  -2   3   7          0.12          0.06         0.16 o                         
  -1   3   7          3.43          3.30         0.25 o                         
   0   3   7          5.67          4.92         0.26 o                         
   1   3   7         20.56         24.49         0.42 o                         
   2   3   7          9.59          9.49         0.64 o                         
   3   3   7         15.37         17.01         0.75 o                         
   4   3   7          7.87          9.12         0.52 o                         
   5   3   7          3.64          3.38         0.52 o                         
   6   3   7          1.22          0.97         0.51 o                         
  -5   4   7          0.09         -0.20         0.55 o                         
  -4   4   7          0.00          0.14         0.33 o                         
  -3   4   7          5.34          7.54         0.37 o                         
  -2   4   7          3.16          2.52         0.25 o                         
  -1   4   7          3.59          3.71         0.26 o                         
   0   4   7          4.85          5.10         0.26 o                         
   1   4   7         67.62         61.96         0.72 o                         
   2   4   7          5.29          4.32         0.31 o                         
   3   4   7         14.99         15.65         0.61 o                         
   4   4   7          9.02          9.50         0.51 o                         
   5   4   7          1.30          0.85         0.44 o                         
   6   4   7          0.15          0.05         0.57 o                         
  -5   5   7          0.83          1.13         0.62 o                         
  -4   5   7          1.43          1.17         0.38 o                         
  -3   5   7          6.69          8.54         0.39 o                         
  -2   5   7         48.12         50.57         0.69 o                         
  -1   5   7          0.02          0.04         0.16 o                         
   0   5   7         35.16         36.15         0.51 o                         
   1   5   7          1.46          1.23         0.17 o                         
   2   5   7          1.25          1.80         0.23 o                         
   3   5   7         41.74         31.24         0.69 o                         
   4   5   7         12.57         12.69         0.64 o                         
   5   5   7          5.36          5.62         0.64 o                         
   6   5   7          1.14          1.02         0.62 o                         
  -5   6   7          0.19         -0.18         0.68 o                         
  -4   6   7          4.06          3.53         0.55 o                         
  -3   6   7          1.19          0.63         0.25 o                         
  -2   6   7         55.58         58.79         0.75 o                         
  -1   6   7          3.14          4.14         0.25 o                         
   0   6   7        182.03        179.26         1.47 o                         
   1   6   7         38.31         38.12         0.59 o                         
   2   6   7         30.40         24.58         0.65 o                         
   3   6   7         18.40         16.42         0.60 o                         
   4   6   7          3.14          2.54         0.37 o                         
   5   6   7          0.15          0.45         0.45 o                         
   6   6   7          3.31          3.26         0.76 o                         
  -4   7   7          0.71          0.18         0.46 o                         
  -3   7   7         21.43         20.87         0.71 o                         
  -2   7   7         12.81         15.84         0.49 o                         
  -1   7   7         27.41         26.45         0.52 o                         
   0   7   7         22.44         31.90         0.51 o                         
   1   7   7         56.12         51.76         0.74 o                         
   2   7   7         50.19         48.74         0.98 o                         
   3   7   7        143.50        128.82         1.77 o                         
   4   7   7          9.18          7.75         0.57 o                         
   5   7   7          0.32          0.96         0.47 o                         
  -4   8   7          3.09          3.33         0.67 o                         
  -3   8   7         11.74         11.55         0.59 o                         
  -2   8   7         45.86         43.77         0.76 o                         
  -1   8   7         53.21         50.62         0.73 o                         
   0   8   7        584.27        587.09         4.05 o                         
   1   8   7         71.24         71.42         0.87 o                         
   2   8   7         25.94         25.90         0.64 o                         
   3   8   7          0.19         -0.01         0.27 o                         
   4   8   7          4.32          3.54         0.55 o                         
   5   8   7          1.59          0.82         0.52 o                         
  -4   9   7          0.62          0.72         0.63 o                         
  -3   9   7          7.46          6.82         0.62 o                         
  -2   9   7          0.01          0.28         0.26 o                         
  -1   9   7          0.78          0.34         0.23 o                         
   0   9   7          8.55          9.85         0.47 o                         
   1   9   7         58.61         60.05         0.90 o                         
   2   9   7          2.40          2.08         0.32 o                         
   3   9   7          1.31          1.87         0.42 o                         
   4   9   7          0.18          0.13         0.43 o                         
   5   9   7          0.51          0.46         0.57 o                         
  -4  10   7          1.52          1.66         0.78 o                         
  -3  10   7          5.62          6.82         0.68 o                         
  -2  10   7          2.64          2.03         0.42 o                         
  -1  10   7         60.71         56.84         1.00 o                         
   0  10   7         26.59         22.51         0.67 o                         
   1  10   7         15.98         17.15         0.61 o                         
   2  10   7          0.72          0.66         0.34 o                         
   3  10   7          8.68          8.73         0.67 o                         
   4  10   7          3.19          2.82         0.53 o                         
   5  10   7          0.25          0.33         0.66 o                         
  -3  11   7          0.03         -0.17         0.57 o                         
  -2  11   7          5.37          5.11         0.57 o                         
  -1  11   7          4.78          5.40         0.47 o                         
   0  11   7          0.19         -0.26         0.31 o                         
   1  11   7         22.17         23.47         1.07 o                         
   2  11   7          6.18          6.56         0.58 o                         
   3  11   7          0.22          0.55         0.43 o                         
   4  11   7          1.70          1.55         0.58 o                         
  -3  12   7         33.73         30.59         2.17 o                         
  -2  12   7          2.02          2.18         0.66 o                         
  -1  12   7         24.45         26.79         1.00 o                         
   0  12   7         66.58         71.62         1.54 o                         
   1  12   7          2.61          1.94         0.44 o                         
   2  12   7          0.13         -0.34         0.41 o                         
   3  12   7          0.02         -0.22         0.49 o                         
   4  12   7         15.67         15.96         1.08 o                         
  -2  13   7          0.06          0.54         0.70 o                         
  -1  13   7         19.14         20.73         0.88 o                         
   0  13   7         24.64         28.06         1.19 o                         
   1  13   7         22.03         23.90         0.99 o                         
   2  13   7          8.79          8.75         0.75 o                         
   3  13   7          1.85          1.96         0.61 o                         
  -1  14   7          1.06          0.57         0.66 o                         
   0  14   7          3.79          4.18         0.73 o                         
   1  14   7          0.33         -0.09         0.51 o                         
   2  14   7          1.24          1.20         0.61 o                         
   3  14   7          0.25          0.93         0.65 o                         
   0  15   7          7.27          8.07         1.02 o                         
   1  15   7          0.89          0.89         0.61 o                         
  -1 -12   8          4.76          5.68         0.98 o                         
   0 -12   8          0.08          0.24         0.67 o                         
   1 -12   8          2.43          2.07         0.75 o                         
  -2 -11   8         29.38         27.43         1.38 o                         
  -1 -11   8          7.74          6.39         0.75 o                         
   0 -11   8          0.19         -0.20         0.60 o                         
   1 -11   8          0.73          1.24         0.59 o                         
   2 -11   8          0.14          0.49         0.55 o                         
  -3 -10   8          1.14          0.66         0.75 o                         
  -2 -10   8          0.13          0.42         0.49 o                         
  -1 -10   8         32.31         31.24         1.02 o                         
   0 -10   8          0.12          0.06         0.49 o                         
   1 -10   8          0.01         -0.13         0.47 o                         
   2 -10   8          4.30          4.49         0.63 o                         
   3 -10   8          0.28          0.12         0.58 o                         
  -3  -9   8          0.13         -0.01         0.64 o                         
  -2  -9   8          0.06          0.25         0.41 o                         
  -1  -9   8          0.32          0.61         0.46 o                         
   0  -9   8          7.83          8.29         0.66 o                         
   1  -9   8          0.71          0.64         0.40 o                         
   2  -9   8          0.17         -0.04         0.37 o                         
   3  -9   8          3.44          4.71         0.52 o                         
   4  -9   8          1.42          1.95         0.82 o                         
  -4  -8   8          0.08          0.12         0.82 o                         
  -3  -8   8          0.96         -0.17         0.55 o                         
  -2  -8   8          1.25          1.55         0.47 o                         
  -1  -8   8          0.19          0.32         0.37 o                         
   0  -8   8          0.13          0.38         0.34 o                         
   1  -8   8          8.71          7.12         0.45 o                         
   2  -8   8          0.72          0.27         0.32 o                         
   3  -8   8          0.00          0.25         0.35 o                         
   4  -8   8          1.69          2.05         0.56 o                         
  -4  -7   8          0.00          0.41         0.67 o                         
  -3  -7   8          0.14          0.00         0.49 o                         
  -2  -7   8          1.82          1.43         0.44 o                         
  -1  -7   8          4.31          5.08         0.49 o                         
   0  -7   8          6.82          7.50         0.41 o                         
   1  -7   8          0.71          0.58         0.26 o                         
   2  -7   8         30.98         26.29         1.06 o                         
   3  -7   8          0.03          0.05         0.37 o                         
   4  -7   8          4.91          5.60         0.63 o                         
  -4  -6   8          0.75          0.97         0.57 o                         
  -3  -6   8          0.01          0.06         0.42 o                         
  -2  -6   8          0.15         -0.12         0.32 o                         
  -1  -6   8         27.75         32.15         0.69 o                         
   0  -6   8          0.00         -0.13         0.23 o                         
   1  -6   8         41.35         38.70         0.81 o                         
   2  -6   8         15.12         14.29         0.57 o                         
   3  -6   8         11.24          9.18         0.55 o                         
   4  -6   8          0.22          0.20         0.37 o                         
   5  -6   8         14.10         17.52         0.95 o                         
  -4  -5   8         40.35         40.07         1.73 o                         
  -3  -5   8          3.14          3.39         0.53 o                         
  -2  -5   8          5.84          5.70         0.42 o                         
  -1  -5   8          4.88          4.79         0.31 o                         
   0  -5   8          1.08          0.64         0.22 o                         
   1  -5   8         14.11         13.60         0.44 o                         
   2  -5   8         46.91         37.86         0.66 o                         
   3  -5   8          0.06         -0.14         0.25 o                         
   4  -5   8          2.59          2.51         0.41 o                         
   5  -5   8          8.01          9.96         0.65 o                         
  -5  -4   8          6.11          4.38         1.01 o                         
  -4  -4   8          0.18          4.20         0.75 o                         
  -3  -4   8          2.59          1.75         0.38 o                         
  -2  -4   8          2.82          1.75         0.33 o                         
  -1  -4   8        146.06        146.97         1.39 o                         
   0  -4   8         14.00         13.72         0.45 o                         
   1  -4   8          0.00          0.09         0.17 o                         
   2  -4   8          1.57          1.86         0.23 o                         
   3  -4   8          0.45          0.33         0.22 o                         
   4  -4   8         15.31         16.21         0.64 o                         
   5  -4   8          1.80          1.69         0.47 o                         
  -5  -3   8          0.06          0.06         0.73 o                         
  -4  -3   8         18.99         17.03         1.19 o                         
  -3  -3   8          2.64          3.55         0.41 o                         
  -2  -3   8          0.41          0.15         0.22 o                         
  -1  -3   8         17.58         16.05         0.44 o                         
   0  -3   8         12.12         12.30         0.54 o                         
   1  -3   8          0.01         -0.02         0.15 o                         
   2  -3   8          1.87          1.87         0.24 o                         
   3  -3   8          9.22          8.27         0.40 o                         
   4  -3   8          9.76          8.74         0.54 o                         
   5  -3   8          0.07          0.25         0.38 o                         
  -5  -2   8          0.02         -0.22         0.59 o                         
  -4  -2   8          0.12         -0.06         0.44 o                         
  -3  -2   8          1.80          1.34         0.27 o                         
  -2  -2   8          0.02          0.24         0.18 o                         
  -1  -2   8          1.12          0.66         0.16 o                         
   0  -2   8         81.90         80.70         0.94 o                         
   1  -2   8          2.41          2.09         0.23 o                         
   2  -2   8          1.97          1.83         0.25 o                         
   3  -2   8          3.42          2.69         0.28 o                         
   4  -2   8          0.01         -0.12         0.26 o                         
   5  -2   8          4.82          5.13         0.50 o                         
  -5  -1   8          0.13         -0.31         0.62 o                         
  -4  -1   8          2.98          2.72         0.52 o                         
  -3  -1   8          8.91         11.28         0.44 o                         
  -2  -1   8         16.63         19.54         0.45 o                         
  -1  -1   8         23.69         21.23         0.54 o                         
   0  -1   8          2.41          3.59         0.27 o                         
   1  -1   8         14.95         13.26         0.40 o                         
   2  -1   8         93.36         86.90         0.96 o                         
   3  -1   8          3.15          3.83         0.34 o                         
   4  -1   8         16.44         17.20         0.64 o                         
   5  -1   8          0.21          0.08         0.36 o                         
   6  -1   8          1.47          2.03         0.63 o                         
  -5   0   8          4.64          4.13         0.69 o                         
  -4   0   8          0.36          1.43         0.43 o                         
  -3   0   8          0.40          0.35         0.24 o                         
  -2   0   8          0.68          0.40         0.16 o                         
  -1   0   8         60.34         68.39         0.77 o                         
   0   0   8          2.74          4.75         0.22 o                         
   1   0   8          0.02          0.14         0.14 o                         
   2   0   8        107.04         97.58         1.02 o                         
   3   0   8         98.97         95.53         1.18 o                         
   4   0   8         13.27         12.31         0.64 o                         
   5   0   8         17.08         19.37         0.77 o                         
   6   0   8          5.07          6.42         0.71 o                         
  -5   1   8          3.26          2.19         0.60 o                         
  -4   1   8         26.18         23.13         0.83 o                         
  -3   1   8          6.88         10.36         0.40 o                         
  -2   1   8          0.12          0.47         0.17 o                         
  -1   1   8          6.34          8.64         0.45 o                         
   0   1   8         50.06         54.90         0.63 o                         
   1   1   8         11.32         11.67         0.39 o                         
   2   1   8        700.53        642.11         5.10 o                         
   3   1   8        136.42        135.96         1.50 o                         
   4   1   8          0.91          0.90         0.36 o                         
   5   1   8          7.71          7.01         0.69 o                         
   6   1   8          0.39          0.31         0.53 o                         
  -5   2   8          0.19          0.17         0.64 o                         
  -4   2   8          6.94          6.80         0.48 o                         
  -3   2   8          4.35          4.25         0.31 o                         
  -2   2   8          0.41          1.11         0.22 o                         
  -1   2   8         48.04         46.68         0.69 o                         
   0   2   8         20.82         24.78         0.51 o                         
   1   2   8         45.52         43.10         0.63 o                         
   2   2   8          0.88          0.62         0.20 o                         
   3   2   8        191.24        184.55         1.95 o                         
   4   2   8          2.86          2.41         0.35 o                         
   5   2   8          0.45          0.48         0.43 o                         
   6   2   8          2.11          1.58         0.61 o                         
  -5   3   8          2.81          3.51         0.75 o                         
  -4   3   8          0.23          0.41         0.32 o                         
  -3   3   8          2.93          2.55         0.28 o                         
  -2   3   8          8.60         10.40         0.41 o                         
  -1   3   8          7.30          6.24         0.35 o                         
   0   3   8         60.24         66.84         0.82 o                         
   1   3   8          1.36          0.84         0.15 o                         
   2   3   8          9.27          8.47         0.45 o                         
   3   3   8         35.80         33.03         0.67 o                         
   4   3   8          0.57          0.77         0.34 o                         
   5   3   8          0.43          0.40         0.43 o                         
   6   3   8          0.87          0.90         0.58 o                         
  -5   4   8          1.57          1.03         0.67 o                         
  -4   4   8          0.14          0.72         0.38 o                         
  -3   4   8          7.64          9.13         0.41 o                         
  -2   4   8         12.88         14.40         0.51 o                         
  -1   4   8          0.22          0.22         0.20 o                         
   0   4   8         32.67         28.43         0.56 o                         
   1   4   8         11.18         11.10         0.34 o                         
   2   4   8          5.01          4.22         0.29 o                         
   3   4   8         33.20         32.38         0.68 o                         
   4   4   8         10.04         10.51         0.62 o                         
   5   4   8          0.21         -0.09         0.40 o                         
   6   4   8          0.00         -0.35         0.59 o                         
  -5   5   8          3.38          3.23         0.83 o                         
  -4   5   8          5.64          6.70         0.56 o                         
  -3   5   8          0.31          0.15         0.25 o                         
  -2   5   8         24.06         23.47         0.58 o                         
  -1   5   8          1.56          1.68         0.24 o                         
   0   5   8         40.89         38.61         0.66 o                         
   1   5   8          1.55          0.71         0.17 o                         
   2   5   8          4.59          1.63         0.23 o                         
   3   5   8          7.81          9.46         0.56 o                         
   4   5   8          8.21          9.15         0.64 o                         
   5   5   8          4.04          4.32         0.60 o                         
   6   5   8          2.64          3.15         0.73 o                         
  -4   6   8          5.59          6.06         0.67 o                         
  -3   6   8         10.48         13.42         0.53 o                         
  -2   6   8          6.90          5.81         0.40 o                         
  -1   6   8        352.76        344.90         2.81 o                         
   0   6   8         26.85         28.48         0.51 o                         
   1   6   8         24.66         20.35         0.53 o                         
   2   6   8         35.89         31.67         0.82 o                         
   3   6   8         82.86         71.77         1.31 o                         
   4   6   8          5.71          6.48         0.59 o                         
   5   6   8          0.71          0.49         0.47 o                         
  -4   7   8          3.33          2.18         0.77 o                         
  -3   7   8          5.18          6.75         0.49 o                         
  -2   7   8          1.74          1.26         0.29 o                         
  -1   7   8        213.72        206.47         2.05 o                         
   0   7   8        691.63        668.76         4.86 o                         
   1   7   8         43.51         36.86         0.63 o                         
   2   7   8          6.14          5.29         0.39 o                         
   3   7   8         38.81         36.72         0.82 o                         
   4   7   8          3.86          4.77         0.54 o                         
   5   7   8          1.99          1.65         0.52 o                         
  -4   8   8          1.40          0.47         0.72 o                         
  -3   8   8          6.12          4.86         0.59 o                         
  -2   8   8          2.65          2.04         0.30 o                         
  -1   8   8          5.20          5.42         0.35 o                         
   0   8   8          1.71          4.36         0.26 o                         
   1   8   8         44.30         41.95         0.71 o                         
   2   8   8          1.41          1.74         0.32 o                         
   3   8   8         21.48         16.63         0.76 o                         
   4   8   8          1.04          1.51         0.44 o                         
   5   8   8          0.82          0.38         0.59 o                         
  -4   9   8          2.20          1.92         0.93 o                         
  -3   9   8          0.51          0.94         0.48 o                         
  -2   9   8         21.88         23.42         0.70 o                         
  -1   9   8          0.00          0.20         0.28 o                         
   0   9   8          2.38          2.00         0.26 o                         
   1   9   8         19.75         17.92         0.62 o                         
   2   9   8          7.46          8.49         0.51 o                         
   3   9   8          2.69          2.86         0.46 o                         
   4   9   8          0.19          0.07         0.44 o                         
   5   9   8          1.88          1.91         0.72 o                         
  -3  10   8          4.18          4.96         0.67 o                         
  -2  10   8          4.13          3.15         0.46 o                         
  -1  10   8          1.67          0.77         0.39 o                         
   0  10   8         20.90         22.53         0.69 o                         
   1  10   8          3.98          4.50         0.40 o                         
   2  10   8          0.13          0.28         0.30 o                         
   3  10   8          0.62          1.30         0.44 o                         
   4  10   8          6.92          5.74         0.68 o                         
   5  10   8          0.05         -0.05         0.63 o                         
  -3  11   8          0.22          0.63         0.66 o                         
  -2  11   8         19.66         22.03         0.98 o                         
  -1  11   8         24.25         24.86         0.82 o                         
   0  11   8         18.18         18.86         0.75 o                         
   1  11   8          0.05         -0.09         0.38 o                         
   2  11   8          3.76          4.22         0.56 o                         
   3  11   8          4.71          4.82         0.64 o                         
   4  11   8          0.07         -0.03         0.53 o                         
  -2  12   8          0.50          0.55         0.55 o                         
  -1  12   8          8.15          8.21         0.60 o                         
   0  12   8          0.75          1.00         0.45 o                         
   1  12   8          1.62          1.41         0.51 o                         
   2  12   8          2.45          1.74         0.52 o                         
   3  12   8         11.40         15.06         1.11 o                         
   4  12   8          0.54          0.90         0.64 o                         
  -2  13   8         11.52         12.66         1.19 o                         
  -1  13   8          2.38          3.46         0.58 o                         
   0  13   8         41.32         52.53         1.48 o                         
   1  13   8          0.13          0.32         0.52 o                         
   2  13   8          1.15          1.04         0.54 o                         
   3  13   8          0.00         -0.13         0.62 o                         
  -1  14   8          0.99          2.14         0.73 o                         
   0  14   8          0.04          0.65         0.63 o                         
   1  14   8          0.19          0.19         0.58 o                         
   2  14   8          0.08         -0.09         0.60 o                         
  -1 -11   9          0.02         -0.09         0.66 o                         
   0 -11   9          0.04          0.35         0.64 o                         
   1 -11   9          7.47          8.46         0.98 o                         
   2 -11   9          2.35          3.35         0.81 o                         
  -2 -10   9          9.80          7.96         1.05 o                         
  -1 -10   9          8.78          6.73         0.76 o                         
   0 -10   9          6.49          6.55         0.85 o                         
   1 -10   9          0.00         -0.28         0.48 o                         
   2 -10   9          0.62          0.47         0.58 o                         
  -3  -9   9          1.06          1.04         0.85 o                         
  -2  -9   9          0.02          0.14         0.53 o                         
  -1  -9   9          1.09          0.61         0.48 o                         
   0  -9   9          0.04          0.22         0.44 o                         
   1  -9   9          4.00          3.89         0.55 o                         
   2  -9   9          0.30          0.47         0.48 o                         
   3  -9   9          0.59          0.72         0.49 o                         
  -3  -8   9          0.46          0.90         0.65 o                         
  -2  -8   9          0.50          0.52         0.49 o                         
  -1  -8   9          0.59          0.11         0.40 o                         
   0  -8   9          3.87          2.83         0.43 o                         
   1  -8   9          0.02          0.15         0.33 o                         
   2  -8   9          1.08          1.54         0.45 o                         
   3  -8   9          2.73          2.01         0.45 o                         
   4  -8   9          4.51          6.67         0.70 o                         
  -4  -7   9          0.48          0.59         0.81 o                         
  -3  -7   9          2.49          2.86         0.63 o                         
  -2  -7   9          0.51          0.46         0.46 o                         
  -1  -7   9          3.38          3.89         0.47 o                         
   0  -7   9          1.83          0.59         0.32 o                         
   1  -7   9          7.64          7.12         0.49 o                         
   2  -7   9          4.06          4.88         0.49 o                         
   3  -7   9          0.41          0.47         0.41 o                         
   4  -7   9          7.91          9.29         0.71 o                         
  -4  -6   9          1.34          1.69         0.76 o                         
  -3  -6   9          1.27          3.09         0.57 o                         
  -2  -6   9         38.97         36.51         1.16 o                         
  -1  -6   9          0.98          0.50         0.28 o                         
   0  -6   9          4.99          5.10         0.38 o                         
   1  -6   9          3.18          3.48         0.33 o                         
   2  -6   9         10.71         10.64         0.54 o                         
   3  -6   9          7.11          9.18         0.52 o                         
   4  -6   9          5.78          8.12         0.67 o                         
  -4  -5   9          0.28          0.15         0.52 o                         
  -3  -5   9          0.90          0.32         0.45 o                         
  -2  -5   9          1.47          0.95         0.40 o                         
  -1  -5   9          3.13          2.54         0.32 o                         
   0  -5   9         13.45         12.98         0.51 o                         
   1  -5   9          0.25          0.16         0.22 o                         
   2  -5   9         16.81         13.95         0.52 o                         
   3  -5   9          6.12          7.13         0.54 o                         
   4  -5   9          0.14          0.14         0.36 o                         
   5  -5   9         14.06         15.38         0.86 o                         
  -4  -4   9          7.50          8.04         0.90 o                         
  -3  -4   9          2.72          2.94         0.54 o                         
  -2  -4   9          1.82          1.19         0.31 o                         
  -1  -4   9          0.61          1.21         0.27 o                         
   0  -4   9          0.50          0.62         0.23 o                         
   1  -4   9         19.00         19.99         0.70 o                         
   2  -4   9         53.80         47.08         0.83 o                         
   3  -4   9          1.86          1.25         0.31 o                         
   4  -4   9          0.13          0.18         0.36 o                         
   5  -4   9          1.36          0.97         0.55 o                         
  -4  -3   9          1.11          0.49         0.63 o                         
  -3  -3   9          1.72          2.68         0.41 o                         
  -2  -3   9          2.00          1.22         0.27 o                         
  -1  -3   9          4.58          3.24         0.26 o                         
   0  -3   9         20.88         26.46         0.92 o                         
   1  -3   9          0.34         -0.09         0.17 o                         
   2  -3   9          0.70          1.38         0.26 o                         
   3  -3   9          6.95          5.75         0.47 o                         
   4  -3   9          4.20          4.11         0.43 o                         
   5  -3   9          1.35          2.44         0.54 o                         
  -5  -2   9          0.01          0.37         0.81 o                         
  -4  -2   9          0.02         -0.02         0.54 o                         
  -3  -2   9          0.00         -0.29         0.29 o                         
  -2  -2   9          0.23          0.07         0.19 o                         
  -1  -2   9          9.42         10.77         0.37 o                         
   0  -2   9          5.91          6.64         0.30 o                         
   1  -2   9          5.50          5.08         0.33 o                         
   2  -2   9        119.87        116.01         1.36 o                         
   3  -2   9          2.81          2.26         0.30 o                         
   4  -2   9          0.71          0.92         0.34 o                         
   5  -2   9          3.46          2.82         0.57 o                         
  -5  -1   9          1.50          0.98         0.77 o                         
  -4  -1   9          1.50          1.77         0.46 o                         
  -3  -1   9          0.66          0.66         0.31 o                         
  -2  -1   9          8.48          8.12         0.34 o                         
  -1  -1   9         52.14         50.64         0.76 o                         
   0  -1   9          2.30          3.17         0.24 o                         
   1  -1   9        236.36        228.45         1.90 o                         
   2  -1   9         14.59         14.34         0.51 o                         
   3  -1   9          7.19          6.81         0.39 o                         
   4  -1   9          0.12          0.19         0.32 o                         
   5  -1   9         14.03         16.79         0.75 o                         
  -5   0   9          3.63          2.19         0.76 o                         
  -4   0   9          2.99          2.73         0.52 o                         
  -3   0   9          0.13          0.34         0.26 o                         
  -2   0   9         64.19         63.79         0.80 o                         
  -1   0   9          0.35          0.25         0.16 o                         
   0   0   9          1.94          3.59         0.22 o                         
   1   0   9         57.34         57.18         0.78 o                         
   2   0   9        478.56        465.19         3.37 o                         
   3   0   9          3.18          5.17         0.41 o                         
   4   0   9          0.44          0.53         0.34 o                         
   5   0   9          6.09          7.81         0.64 o                         
  -5   1   9          1.67          1.82         0.73 o                         
  -4   1   9          3.10          3.12         0.55 o                         
  -3   1   9          0.23          0.42         0.24 o                         
  -2   1   9          0.70          0.50         0.20 o                         
  -1   1   9         99.11        103.41         1.16 o                         
   0   1   9         16.03         16.96         0.40 o                         
   1   1   9         19.87         17.66         0.45 o                         
   2   1   9          0.00         -0.02         0.20 o                         
   3   1   9          7.90          8.67         0.50 o                         
   4   1   9          3.97          4.41         0.50 o                         
   5   1   9         12.10         15.31         1.13 o                         
  -5   2   9          0.68          0.40         0.81 o                         
  -4   2   9         16.25         16.73         0.69 o                         
  -3   2   9          6.64          8.65         0.45 o                         
  -2   2   9          0.39          0.88         0.23 o                         
  -1   2   9         20.55         20.89         0.59 o                         
   0   2   9          0.95          1.33         0.21 o                         
   1   2   9          0.00         -0.07         0.15 o                         
   2   2   9         25.87         26.68         0.72 o                         
   3   2   9         34.25         32.82         1.15 o                         
   4   2   9         38.17         36.76         1.10 o                         
   5   2   9          0.17          0.57         0.51 o                         
  -5   3   9          0.38          0.34         0.96 o                         
  -4   3   9          0.07          0.54         0.37 o                         
  -3   3   9          1.17          1.50         0.31 o                         
  -2   3   9          0.61          1.09         0.26 o                         
  -1   3   9         10.43          9.77         0.44 o                         
   0   3   9          3.12          4.34         0.28 o                         
   1   3   9          0.35         -0.09         0.14 o                         
   2   3   9         70.39         66.49         0.98 o                         
   3   3   9         11.35         13.48         0.66 o                         
   4   3   9          0.02         -0.26         0.38 o                         
   5   3   9          1.56          0.61         0.57 o                         
  -4   4   9          2.71          2.20         0.47 o                         
  -3   4   9         14.44         16.89         0.71 o                         
  -2   4   9         16.41         20.80         0.64 o                         
  -1   4   9         34.44         30.10         0.66 o                         
   0   4   9          5.40          6.11         0.33 o                         
   1   4   9         28.68         24.17         0.45 o                         
   2   4   9          3.50          1.61         0.26 o                         
   3   4   9          4.27          4.54         0.44 o                         
   4   4   9         32.47         31.51         1.23 o                         
   5   4   9          4.61          4.21         0.61 o                         
  -4   5   9          3.58          4.21         0.57 o                         
  -3   5   9          6.17          6.97         0.48 o                         
  -2   5   9         36.59         37.77         0.82 o                         
  -1   5   9        186.83        187.69         1.85 o                         
   0   5   9          1.40          1.19         0.23 o                         
   1   5   9          1.27          2.81         0.22 o                         
   2   5   9          2.30          2.22         0.26 o                         
   3   5   9          1.68          1.20         0.30 o                         
   4   5   9          2.81          3.35         0.54 o                         
   5   5   9          7.26          8.10         0.73 o                         
  -4   6   9          5.62          5.02         0.65 o                         
  -3   6   9          5.92          5.65         0.52 o                         
  -2   6   9          2.24          1.82         0.32 o                         
  -1   6   9         68.92         72.07         1.10 o                         
   0   6   9         34.67         32.77         0.67 o                         
   1   6   9         76.41         71.86         0.84 o                         
   2   6   9        408.35        346.39         3.10 o                         
   3   6   9         33.89         30.52         1.22 o                         
   4   6   9          0.94          0.60         0.39 o                         
   5   6   9          0.83          0.59         0.49 o                         
  -4   7   9          4.14          4.43         1.18 o                         
  -3   7   9          2.54          2.90         0.60 o                         
  -2   7   9          1.68          1.69         0.35 o                         
  -1   7   9        251.51        244.48         2.29 o                         
   0   7   9          6.33          7.09         0.39 o                         
   1   7   9          3.45          5.00         0.34 o                         
   2   7   9          0.02          0.04         0.25 o                         
   3   7   9          4.20          2.63         0.41 o                         
   4   7   9          0.68          0.23         0.44 o                         
   5   7   9          0.09          0.59         0.58 o                         
  -4   8   9          1.99          1.36         1.36 o                         
  -3   8   9          0.66         -0.46         0.62 o                         
  -2   8   9          2.56          2.39         0.48 o                         
  -1   8   9          0.09          0.07         0.28 o                         
   0   8   9          0.05          0.30         0.25 o                         
   1   8   9          4.39          4.27         0.30 o                         
   2   8   9          2.81          3.05         0.38 o                         
   3   8   9          8.47          8.68         0.75 o                         
   4   8   9          0.16         -0.01         0.43 o                         
   5   8   9          0.37          0.26         0.64 o                         
  -3   9   9          0.07         -0.04         0.72 o                         
  -2   9   9          2.12          2.51         0.49 o                         
  -1   9   9          0.74          0.66         0.36 o                         
   0   9   9         16.26         20.87         0.77 o                         
   1   9   9          6.69          6.22         0.44 o                         
   2   9   9          3.10          2.87         0.45 o                         
   3   9   9         11.56         11.17         0.82 o                         
   4   9   9          0.34          0.53         0.46 o                         
   5   9   9          0.88          1.55         0.77 o                         
  -3  10   9          0.03         -0.18         0.65 o                         
  -2  10   9          3.17          3.23         0.60 o                         
  -1  10   9          0.41          0.21         0.38 o                         
   0  10   9          0.20          0.36         0.31 o                         
   1  10   9          0.15          0.02         0.30 o                         
   2  10   9          0.46          0.55         0.46 o                         
   3  10   9          0.27          0.20         0.47 o                         
   4  10   9          0.26          0.56         0.57 o                         
  -3  11   9          0.00          0.15         0.88 o                         
  -2  11   9         12.83         13.06         0.74 o                         
  -1  11   9         19.30         27.00         0.97 o                         
   0  11   9          1.61          1.40         0.44 o                         
   1  11   9          2.45          2.89         0.43 o                         
   2  11   9          0.23         -0.09         0.40 o                         
   3  11   9         13.90         15.61         0.95 o                         
   4  11   9          0.00          0.53         0.62 o                         
  -2  12   9          1.30          1.99         0.67 o                         
  -1  12   9         31.77         34.96         1.27 o                         
   0  12   9         31.43         33.90         1.03 o                         
   1  12   9          0.38          0.71         0.46 o                         
   2  12   9          7.18          8.29         0.72 o                         
   3  12   9          0.87          1.41         0.65 o                         
  -1  13   9          1.68          2.89         0.76 o                         
   0  13   9          0.50          0.25         0.55 o                         
   1  13   9          0.03          0.17         0.54 o                         
   2  13   9          1.69          2.31         0.66 o                         
   3  13   9          7.13          9.19         1.06 o                         
   0  14   9          0.36          0.25         0.65 o                         
   1  14   9          0.00          0.34         0.64 o                         
  -1 -10  10          1.04          1.10         0.77 o                         
   0 -10  10          0.12          0.77         0.63 o                         
   1 -10  10          0.00         -0.10         0.66 o                         
   2 -10  10          0.25         -0.32         0.64 o                         
  -2  -9  10          0.03         -0.19         0.85 o                         
  -1  -9  10          0.06         -0.29         0.52 o                         
   0  -9  10          0.14          0.06         0.49 o                         
   1  -9  10          0.00          0.06         0.42 o                         
   2  -9  10          0.01         -0.29         0.46 o                         
   3  -9  10          3.21          5.07         0.69 o                         
  -3  -8  10          1.02          0.32         0.74 o                         
  -2  -8  10          0.63         -0.06         0.73 o                         
  -1  -8  10          0.00         -0.04         0.46 o                         
   0  -8  10          0.81          1.09         0.43 o                         
   1  -8  10          5.86          5.79         0.51 o                         
   2  -8  10          0.01         -0.06         0.41 o                         
   3  -8  10          4.65          4.84         0.58 o                         
  -3  -7  10          0.81          0.83         0.61 o                         
  -2  -7  10          3.88          3.52         0.73 o                         
  -1  -7  10          0.94          0.82         0.43 o                         
   0  -7  10          7.13          6.99         0.51 o                         
   1  -7  10          0.09          0.27         0.33 o                         
   2  -7  10          8.48          7.30         0.57 o                         
   3  -7  10          0.04          0.02         0.51 o                         
   4  -7  10         28.79         37.65         2.14 o                         
  -3  -6  10          2.61          3.00         0.67 o                         
  -2  -6  10          0.21          0.51         0.46 o                         
  -1  -6  10          0.06          0.63         0.34 o                         
   0  -6  10          0.46          0.80         0.38 o                         
   1  -6  10         56.73         54.57         1.00 o                         
   2  -6  10          1.97          1.75         0.37 o                         
   3  -6  10          2.74          2.15         0.55 o                         
   4  -6  10          1.62          1.63         0.57 o                         
  -4  -5  10          0.14          0.42         0.92 o                         
  -3  -5  10          0.00          0.14         0.53 o                         
  -2  -5  10         17.84         17.58         0.80 o                         
  -1  -5  10          2.88          3.21         0.42 o                         
   0  -5  10          0.03         -0.18         0.28 o                         
   1  -5  10          1.40          1.33         0.30 o                         
   2  -5  10          0.02         -0.02         0.35 o                         
   3  -5  10         10.49         12.57         0.73 o                         
   4  -5  10          2.36          3.13         0.57 o                         
  -4  -4  10          0.89          0.64         0.87 o                         
  -3  -4  10          0.92          1.70         0.49 o                         
  -2  -4  10          2.83          3.45         0.45 o                         
  -1  -4  10          1.09          0.49         0.25 o                         
   0  -4  10          1.56          1.15         0.27 o                         
   1  -4  10          1.60          1.54         0.30 o                         
   2  -4  10          0.36          0.35         0.29 o                         
   3  -4  10          9.33          7.54         0.58 o                         
   4  -4  10          0.00         -0.07         0.40 o                         
   5  -4  10          0.41          0.11         0.55 o                         
  -4  -3  10          0.37         -0.20         0.66 o                         
  -3  -3  10          0.45          0.54         0.41 o                         
  -2  -3  10          1.73          1.08         0.34 o                         
  -1  -3  10          1.23          1.20         0.25 o                         
   0  -3  10          0.08          0.01         0.21 o                         
   1  -3  10         18.36         19.51         0.88 o                         
   2  -3  10          1.39          0.81         0.27 o                         
   3  -3  10          0.03          0.42         0.34 o                         
   4  -3  10          8.17          9.41         0.67 o                         
   5  -3  10          0.00         -0.05         0.51 o                         
  -4  -2  10          0.01         -0.31         0.60 o                         
  -3  -2  10          3.90          3.49         0.44 o                         
  -2  -2  10          2.06          0.90         0.26 o                         
  -1  -2  10         20.77         24.09         0.57 o                         
   0  -2  10          8.93          8.82         0.41 o                         
   1  -2  10         84.46         85.50         1.18 o                         
   2  -2  10         11.10         10.75         0.54 o                         
   3  -2  10          1.85          1.87         0.32 o                         
   4  -2  10          0.97          0.62         0.40 o                         
   5  -2  10          3.55          6.28         0.65 o                         
  -4  -1  10          0.18          0.38         0.55 o                         
  -3  -1  10          4.46          4.29         0.48 o                         
  -2  -1  10         32.74         34.30         0.67 o                         
  -1  -1  10          0.52          0.14         0.19 o                         
   0  -1  10          6.68          6.68         0.31 o                         
   1  -1  10          0.40          0.57         0.24 o                         
   2  -1  10         53.11         54.90         0.95 o                         
   3  -1  10          0.87          1.07         0.29 o                         
   4  -1  10         17.67         20.09         0.73 o                         
   5  -1  10          1.28          2.32         0.51 o                         
  -4   0  10          0.01          0.26         0.65 o                         
  -3   0  10          7.70          8.02         0.56 o                         
  -2   0  10          8.45          9.61         0.39 o                         
  -1   0  10         19.46         24.09         0.63 o                         
   0   0  10         34.12         36.98         0.60 o                         
   1   0  10        318.32        310.74         2.51 o                         
   2   0  10         56.08         54.37         0.82 o                         
   3   0  10         38.00         36.67         0.88 o                         
   4   0  10          0.84          1.04         0.46 o                         
   5   0  10          7.44          7.87         0.71 o                         
  -4   1  10          0.71          0.31         0.58 o                         
  -3   1  10          0.41          0.21         0.30 o                         
  -2   1  10          0.48          0.10         0.24 o                         
  -1   1  10          4.51          6.70         0.37 o                         
   0   1  10         10.91         10.04         0.36 o                         
   1   1  10         14.86         14.63         0.42 o                         
   2   1  10        175.65        165.05         1.64 o                         
   3   1  10          0.02          0.01         0.28 o                         
   4   1  10          1.86          1.87         0.45 o                         
   5   1  10          4.75          3.46         0.67 o                         
  -4   2  10          0.01         -0.19         0.46 o                         
  -3   2  10          1.45          1.40         0.36 o                         
  -2   2  10          9.39         10.39         0.51 o                         
  -1   2  10          6.06          5.17         0.36 o                         
   0   2  10         10.51         10.43         0.52 o                         
   1   2  10          5.00          6.39         0.31 o                         
   2   2  10         13.90         14.33         0.59 o                         
   3   2  10          1.04          1.00         0.33 o                         
   4   2  10          1.88          1.90         0.46 o                         
   5   2  10          0.68          1.38         0.55 o                         
  -4   3  10          4.35          5.47         0.85 o                         
  -3   3  10          0.07         -0.04         0.34 o                         
  -2   3  10          0.72          1.36         0.32 o                         
  -1   3  10         19.56         21.29         0.88 o                         
   0   3  10         16.67         17.71         0.56 o                         
   1   3  10          0.05         -0.08         0.16 o                         
   2   3  10         78.50         72.66         1.12 o                         
   3   3  10         43.69         40.50         1.00 o                         
   4   3  10          2.65          2.79         0.48 o                         
   5   3  10          1.49          0.67         0.57 o                         
  -4   4  10          0.21          0.01         0.60 o                         
  -3   4  10          1.21          0.91         0.40 o                         
  -2   4  10         45.38         46.76         0.99 o                         
  -1   4  10         11.06         10.07         0.49 o                         
   0   4  10         15.94         13.91         0.67 o                         
   1   4  10         57.76         47.76         0.71 o                         
   2   4  10          0.07         -0.23         0.24 o                         
   3   4  10          0.00          0.03         0.32 o                         
   4   4  10          5.47          5.76         0.62 o                         
   5   4  10          8.81          9.94         0.91 o                         
  -4   5  10          4.39          5.18         0.97 o                         
  -3   5  10          1.64          0.98         0.41 o                         
  -2   5  10        103.69         90.70         1.30 o                         
  -1   5  10         33.72         34.78         0.79 o                         
   0   5  10         41.13         39.51         0.76 o                         
   1   5  10         99.58         83.36         0.98 o                         
   2   5  10         69.12         57.78         0.93 o                         
   3   5  10         29.61         27.82         0.87 o                         
   4   5  10          0.30          0.19         0.44 o                         
   5   5  10          0.17          0.27         0.56 o                         
  -4   6  10          0.65          1.17         0.94 o                         
  -3   6  10          0.48          0.89         0.49 o                         
  -2   6  10         81.87         73.31         1.19 o                         
  -1   6  10        135.17        126.60         1.55 o                         
   0   6  10         15.68         14.82         0.67 o                         
   1   6  10          0.32          0.28         0.22 o                         
   2   6  10          0.03          0.38         0.27 o                         
   3   6  10          1.45          1.49         0.37 o                         
   4   6  10          0.02          0.31         0.50 o                         
   5   6  10          8.92         10.71         0.86 o                         
  -4   7  10          0.00          0.63         1.15 o                         
  -3   7  10          0.13         -0.18         0.45 o                         
  -2   7  10          2.44          2.83         0.51 o                         
  -1   7  10         19.95         19.32         0.67 o                         
   0   7  10          4.90          5.24         0.43 o                         
   1   7  10         39.32         35.32         0.69 o                         
   2   7  10          2.89          1.80         0.32 o                         
   3   7  10          2.33          2.07         0.45 o                         
   4   7  10          3.19          1.68         0.55 o                         
   5   7  10          0.13          0.20         0.59 o                         
  -3   8  10          3.54          3.03         0.78 o                         
  -2   8  10          1.04          1.52         0.45 o                         
  -1   8  10          1.00          0.59         0.42 o                         
   0   8  10          4.93          5.25         0.43 o                         
   1   8  10          0.08          0.25         0.24 o                         
   2   8  10          2.95          3.33         0.42 o                         
   3   8  10          1.45          1.55         0.47 o                         
   4   8  10          1.36          1.18         0.53 o                         
   5   8  10          0.77          0.65         0.68 o                         
  -3   9  10          0.74          0.98         1.42 o                         
  -2   9  10          3.09          5.21         0.65 o                         
  -1   9  10          4.05          3.94         0.51 o                         
   0   9  10         10.94         11.16         0.56 o                         
   1   9  10         13.75         13.97         0.62 o                         
   2   9  10         17.22         19.96         0.86 o                         
   3   9  10          4.62          4.13         0.53 o                         
   4   9  10          2.36          1.77         0.57 o                         
  -3  10  10          1.51          0.65         1.09 o                         
  -2  10  10          6.26          8.96         0.73 o                         
  -1  10  10          4.44          5.96         0.73 o                         
   0  10  10          0.97          2.62         0.45 o                         
   1  10  10         24.07         23.64         0.74 o                         
   2  10  10         11.19         13.97         0.74 o                         
   3  10  10          0.22          0.28         0.45 o                         
   4  10  10          2.63          2.24         0.65 o                         
  -2  11  10          1.12          0.37         0.70 o                         
  -1  11  10         36.21         39.16         1.29 o                         
   0  11  10          0.66          0.22         0.45 o                         
   1  11  10          0.22         -0.02         0.40 o                         
   2  11  10          3.07          4.47         0.71 o                         
   3  11  10          0.87          0.23         0.54 o                         
   4  11  10          0.07         -0.32         0.67 o                         
  -1  12  10         38.76         41.88         1.33 o                         
   0  12  10          0.27          0.44         0.55 o                         
   1  12  10          0.18          0.07         0.46 o                         
   2  12  10          7.76          8.60         0.90 o                         
   3  12  10          1.26          1.52         0.71 o                         
  -1  13  10          0.18         -0.44         0.69 o                         
   0  13  10          2.71          2.55         0.74 o                         
   1  13  10          0.10          0.52         0.57 o                         
   2  13  10          0.43          0.02         0.64 o                         
   0 -10  11          0.30          0.90         1.34 o                         
  -1  -9  11          0.89          0.61         0.67 o                         
   0  -9  11          1.00          0.70         0.68 o                         
   1  -9  11          0.11          0.21         0.55 o                         
   2  -9  11          0.03          0.13         0.57 o                         
  -2  -8  11          0.21         -0.42         0.76 o                         
  -1  -8  11          0.94          0.71         0.54 o                         
   0  -8  11         10.13          8.82         0.66 o                         
   1  -8  11          0.32          0.20         0.45 o                         
   2  -8  11          1.25          1.03         0.47 o                         
   3  -8  11          0.12         -0.21         0.57 o                         
  -3  -7  11          4.98          5.95         2.97 o                         
  -2  -7  11          0.29          0.94         0.78 o                         
  -1  -7  11          0.42          0.39         0.46 o                         
   0  -7  11          0.52          0.58         0.39 o                         
   1  -7  11          2.60          1.52         0.48 o                         
   2  -7  11          0.25          0.43         0.48 o                         
   3  -7  11         14.13         16.85         1.14 o                         
  -3  -6  11          2.92          2.14         0.75 o                         
  -2  -6  11          3.43          1.81         0.64 o                         
  -1  -6  11          0.04         -0.20         0.37 o                         
   0  -6  11          1.43          1.86         0.43 o                         
   1  -6  11          0.62          0.57         0.47 o                         
   2  -6  11          3.15          3.33         0.53 o                         
   3  -6  11          0.24         -0.10         0.48 o                         
   4  -6  11         15.66         18.63         1.14 o                         
  -3  -5  11          0.18          0.51         0.67 o                         
  -2  -5  11          0.20          0.87         0.60 o                         
  -1  -5  11          2.49          3.18         0.45 o                         
   0  -5  11          0.09          0.06         0.34 o                         
   1  -5  11          5.49          4.96         0.46 o                         
   2  -5  11          1.58          1.80         0.44 o                         
   3  -5  11          1.92          1.69         0.48 o                         
   4  -5  11          0.33          0.60         0.65 o                         
  -3  -4  11          0.02          0.37         0.55 o                         
  -2  -4  11          1.37          1.37         0.40 o                         
  -1  -4  11          0.96          1.44         0.35 o                         
   0  -4  11          9.33          9.49         0.55 o                         
   1  -4  11          0.12          0.05         0.30 o                         
   2  -4  11          3.79          3.10         0.45 o                         
   3  -4  11          0.56          0.79         0.42 o                         
   4  -4  11          0.68          1.18         0.54 o                         
  -4  -3  11          0.65          0.81         0.90 o                         
  -3  -3  11          2.40          2.53         0.52 o                         
  -2  -3  11          0.29          0.43         0.37 o                         
  -1  -3  11          2.58          3.81         0.35 o                         
   0  -3  11          0.19          0.24         0.27 o                         
   1  -3  11         10.27         11.43         0.54 o                         
   2  -3  11          0.07         -0.12         0.32 o                         
   3  -3  11          1.01          1.42         0.40 o                         
   4  -3  11          0.51          0.41         0.47 o                         
  -4  -2  11          0.11          0.14         0.84 o                         
  -3  -2  11          4.83          6.07         0.58 o                         
  -2  -2  11          2.17          2.51         0.36 o                         
  -1  -2  11          2.43          3.23         0.30 o                         
   0  -2  11        122.17        122.82         1.48 o                         
   1  -2  11         43.11         43.07         0.92 o                         
   2  -2  11          1.34          1.39         0.34 o                         
   3  -2  11          0.04          0.15         0.38 o                         
   4  -2  11         21.93         26.17         1.08 o                         
   5  -2  11          0.03          0.25         0.53 o                         
  -4  -1  11          0.01          0.21         0.74 o                         
  -3  -1  11          3.24          1.69         0.47 o                         
  -2  -1  11         14.43         16.31         0.59 o                         
  -1  -1  11          2.67          2.35         0.30 o                         
   0  -1  11         43.96         46.02         0.65 o                         
   1  -1  11        282.48        279.90         2.38 o                         
   2  -1  11          1.40          1.56         0.34 o                         
   3  -1  11          0.19          0.34         0.30 o                         
   4  -1  11          2.80          3.02         0.48 o                         
   5  -1  11          0.52          0.40         0.53 o                         
  -4   0  11          0.00          0.21         0.67 o                         
  -3   0  11          2.43          1.72         0.51 o                         
  -2   0  11         17.98         15.84         0.66 o                         
  -1   0  11         15.46         15.51         0.61 o                         
   0   0  11         11.89         13.20         0.45 o                         
   1   0  11         46.52         48.13         0.80 o                         
   2   0  11          6.60          6.56         0.44 o                         
   3   0  11          0.61          0.63         0.40 o                         
   4   0  11         17.76         18.36         0.92 o                         
   5   0  11          0.82          1.30         0.66 o                         
  -4   1  11          0.21          0.79         0.99 o                         
  -3   1  11          0.01         -0.01         0.39 o                         
  -2   1  11          1.34          1.32         0.33 o                         
  -1   1  11          8.46         10.80         0.53 o                         
   0   1  11          0.37          0.20         0.20 o                         
   1   1  11          0.56          0.75         0.22 o                         
   2   1  11          2.18          2.06         0.30 o                         
   3   1  11          9.42          8.20         0.57 o                         
   4   1  11          0.75          0.74         0.46 o                         
   5   1  11          0.01          0.04         0.55 o                         
  -4   2  11          0.42          0.34         0.86 o                         
  -3   2  11          0.31          0.24         0.38 o                         
  -2   2  11          4.21          6.12         0.47 o                         
  -1   2  11          0.04         -0.19         0.27 o                         
   0   2  11          0.92          1.42         0.28 o                         
   1   2  11         35.83         35.06         0.58 o                         
   2   2  11         15.62         16.33         0.61 o                         
   3   2  11          3.05          3.11         0.50 o                         
   4   2  11          0.93          1.18         0.46 o                         
   5   2  11          5.95          5.44         0.74 o                         
  -4   3  11          0.17         -0.38         0.76 o                         
  -3   3  11          1.58          1.78         0.46 o                         
  -2   3  11         16.84         15.26         0.70 o                         
  -1   3  11          3.03          4.06         0.38 o                         
   0   3  11          0.45          0.72         0.26 o                         
   1   3  11          1.30          1.16         0.25 o                         
   2   3  11          6.36          6.79         0.43 o                         
   3   3  11          9.77         11.02         0.63 o                         
   4   3  11          1.96          1.91         0.51 o                         
   5   3  11          2.63          2.67         0.68 o                         
  -4   4  11          1.64          2.30         1.03 o                         
  -3   4  11         47.90         43.83         1.26 o                         
  -2   4  11         48.17         48.47         1.03 o                         
  -1   4  11          0.46          0.93         0.32 o                         
   0   4  11          0.04          0.36         0.28 o                         
   1   4  11         14.11         13.79         0.47 o                         
   2   4  11          0.38          0.35         0.28 o                         
   3   4  11          0.52          0.45         0.39 o                         
   4   4  11         21.06         23.83         1.43 o                         
   5   4  11          0.00          0.57         0.67 o                         
  -4   5  11          0.02          0.19         0.87 o                         
  -3   5  11          2.99          3.79         0.60 o                         
  -2   5  11         81.40         79.84         1.59 o                         
  -1   5  11         25.25         27.84         0.79 o                         
   0   5  11          0.00          0.00         0.29 o                         
   1   5  11        124.02        106.96         1.19 o                         
   2   5  11          6.82          7.43         0.52 o                         
   3   5  11          8.53          8.41         0.64 o                         
   4   5  11          1.29          2.44         0.59 o                         
   5   5  11          2.18          3.62         0.80 o                         
  -3   6  11          0.01         -0.16         0.54 o                         
  -2   6  11         29.50         28.26         1.02 o                         
  -1   6  11          0.09         -0.35         0.35 o                         
   0   6  11          1.87          1.33         0.33 o                         
   1   6  11         22.13         18.64         0.60 o                         
   2   6  11         23.66         17.04         0.69 o                         
   3   6  11          4.08          3.72         0.58 o                         
   4   6  11          0.00         -0.26         0.51 o                         
   5   6  11          0.49          0.41         0.70 o                         
  -3   7  11          0.36          0.56         0.68 o                         
  -2   7  11          7.69          7.45         0.76 o                         
  -1   7  11          0.02          0.07         0.38 o                         
   0   7  11          2.98          2.77         0.37 o                         
   1   7  11         10.40          9.75         0.54 o                         
   2   7  11          0.43          0.35         0.31 o                         
   3   7  11          3.33          2.49         0.55 o                         
   4   7  11          0.58         -0.19         0.51 o                         
  -3   8  11          0.01         -0.20         0.74 o                         
  -2   8  11          1.44          0.68         0.57 o                         
  -1   8  11          0.45          0.20         0.43 o                         
   0   8  11         18.27         16.89         0.72 o                         
   1   8  11          0.69          1.20         0.32 o                         
   2   8  11         36.24         34.67         0.89 o                         
   3   8  11          5.41          4.23         0.61 o                         
   4   8  11          7.12          9.76         0.82 o                         
  -3   9  11          0.05          1.43         1.28 o                         
  -2   9  11          7.01          9.52         0.89 o                         
  -1   9  11          8.25          9.42         0.73 o                         
   0   9  11          5.81          7.14         0.67 o                         
   1   9  11          0.76          1.65         0.39 o                         
   2   9  11          5.23          5.25         0.54 o                         
   3   9  11          0.31          0.22         0.42 o                         
   4   9  11          2.49          1.74         0.68 o                         
  -2  10  11          2.69          1.82         0.70 o                         
  -1  10  11          0.54          0.79         0.60 o                         
   0  10  11         19.12         17.23         1.10 o                         
   1  10  11          2.07          1.00         0.41 o                         
   2  10  11          4.41          7.04         0.65 o                         
   3  10  11          1.42          1.49         0.55 o                         
   4  10  11         12.69         17.17         1.26 o                         
  -2  11  11         24.24         25.47         1.36 o                         
  -1  11  11          3.83          4.31         0.78 o                         
   0  11  11          3.28          3.40         1.00 o                         
   1  11  11          0.51          0.87         0.50 o                         
   2  11  11          4.33          4.27         0.75 o                         
   3  11  11          0.08         -0.13         0.53 o                         
  -1  12  11          0.36          0.17         0.73 o                         
   0  12  11          0.02          0.06         0.57 o                         
   1  12  11          9.69          9.83         0.81 o                         
   2  12  11          9.18         12.14         1.00 o                         
   1  13  11          0.00         -0.08         0.64 o                         
  -1  -8  12          2.39          2.47         0.84 o                         
   0  -8  12          0.16          0.54         0.61 o                         
   1  -8  12          0.37          0.47         0.54 o                         
   2  -8  12          0.34          0.53         0.58 o                         
  -2  -7  12          0.02          0.57         0.80 o                         
  -1  -7  12          0.11          0.46         0.57 o                         
   0  -7  12          7.82          7.47         0.62 o                         
   1  -7  12          0.15          0.22         0.49 o                         
   2  -7  12          0.65          0.93         0.56 o                         
  -2  -6  12          1.00          1.27         0.73 o                         
  -1  -6  12          0.03          0.16         0.44 o                         
   0  -6  12          3.83          3.43         0.52 o                         
   1  -6  12          3.34          3.43         0.57 o                         
   2  -6  12          0.10          0.27         0.49 o                         
   3  -6  12          0.38          1.17         0.63 o                         
  -3  -5  12          0.59          1.50         0.77 o                         
  -2  -5  12          0.37          0.30         0.60 o                         
  -1  -5  12          0.20          0.32         0.42 o                         
   0  -5  12          0.00          0.19         0.41 o                         
   1  -5  12          0.01         -0.28         0.42 o                         
   2  -5  12         10.44         10.09         0.71 o                         
   3  -5  12          0.03          0.34         0.52 o                         
  -3  -4  12          0.02          0.32         0.65 o                         
  -2  -4  12          1.38          1.65         0.54 o                         
  -1  -4  12          6.35          7.10         0.53 o                         
   0  -4  12         10.18         11.37         0.65 o                         
   1  -4  12          0.63          0.66         0.38 o                         
   2  -4  12          2.79          3.20         0.50 o                         
   3  -4  12          1.21          1.85         0.52 o                         
   4  -4  12          0.68          0.05         0.59 o                         
  -3  -3  12          3.03          1.55         0.62 o                         
  -2  -3  12          0.77          1.59         0.49 o                         
  -1  -3  12          6.90          7.30         0.47 o                         
   0  -3  12         24.52         25.45         0.72 o                         
   1  -3  12         10.27          8.75         0.51 o                         
   2  -3  12          0.21          0.47         0.34 o                         
   3  -3  12          4.41          4.64         0.55 o                         
   4  -3  12          2.27          3.47         0.65 o                         
  -3  -2  12          5.16          5.13         0.88 o                         
  -2  -2  12          0.65          1.33         0.42 o                         
  -1  -2  12          0.14          0.31         0.28 o                         
   0  -2  12         56.45         57.20         1.01 o                         
   1  -2  12         24.38         23.19         0.87 o                         
   2  -2  12          0.00         -0.27         0.36 o                         
   3  -2  12         27.10         30.65         0.95 o                         
   4  -2  12          1.16          1.07         0.54 o                         
  -3  -1  12          6.22          4.15         0.62 o                         
  -2  -1  12          2.61          3.28         0.38 o                         
  -1  -1  12          3.11          4.16         0.42 o                         
   0  -1  12         79.47         76.29         1.07 o                         
   1  -1  12          7.39          8.00         0.50 o                         
   2  -1  12         23.88         23.69         0.89 o                         
   3  -1  12          4.24          5.41         0.60 o                         
   4  -1  12          7.19          7.31         0.66 o                         
  -3   0  12          1.19          1.32         0.72 o                         
  -2   0  12          0.46          0.76         0.42 o                         
  -1   0  12          0.75          0.31         0.36 o                         
   0   0  12          2.34          2.52         0.32 o                         
   1   0  12         28.95         27.28         0.70 o                         
   2   0  12          5.42          4.82         0.50 o                         
   3   0  12          0.10          0.52         0.41 o                         
   4   0  12          0.36          0.65         0.49 o                         
  -3   1  12          0.02         -0.24         0.52 o                         
  -2   1  12          0.23          0.06         0.36 o                         
  -1   1  12          1.26          1.74         0.39 o                         
   0   1  12          1.30          1.44         0.29 o                         
   1   1  12          3.39          3.13         0.36 o                         
   2   1  12          1.49          1.33         0.30 o                         
   3   1  12          0.00          0.09         0.40 o                         
   4   1  12          0.47          1.38         0.51 o                         
   5   1  12          0.01          0.23         0.64 o                         
  -3   2  12          2.33          3.59         0.62 o                         
  -2   2  12          0.00         -0.23         0.40 o                         
  -1   2  12          1.86          2.18         0.40 o                         
   0   2  12          0.13          0.05         0.28 o                         
   1   2  12          6.17          5.89         0.38 o                         
   2   2  12         10.58         10.15         0.58 o                         
   3   2  12          7.51          8.35         0.62 o                         
   4   2  12          0.28          0.26         0.45 o                         
   5   2  12          1.40          1.79         0.67 o                         
  -3   3  12         29.16         29.92         1.13 o                         
  -2   3  12          0.00         -0.01         0.40 o                         
  -1   3  12          9.43          8.85         0.56 o                         
   0   3  12         19.77         20.56         0.71 o                         
   1   3  12          7.30          6.35         0.41 o                         
   2   3  12          0.10          0.02         0.28 o                         
   3   3  12          0.04          1.11         0.41 o                         
   4   3  12          7.09          8.53         0.74 o                         
   5   3  12          0.06         -0.23         0.57 o                         
  -3   4  12          7.88          6.19         0.76 o                         
  -2   4  12         34.13         36.83         1.21 o                         
  -1   4  12          2.59          2.21         0.43 o                         
   0   4  12         71.01         63.11         1.11 o                         
   1   4  12         66.59         58.66         0.91 o                         
   2   4  12          0.03         -0.16         0.30 o                         
   3   4  12          5.26          4.91         0.56 o                         
   4   4  12          1.98          2.47         0.56 o                         
   5   4  12          1.28          1.14         0.76 o                         
  -3   5  12         28.20         24.53         1.51 o                         
  -2   5  12         21.04         17.00         0.93 o                         
  -1   5  12         13.61         11.61         0.73 o                         
   0   5  12          0.54          0.76         0.36 o                         
   1   5  12          5.35          4.51         0.36 o                         
   2   5  12          6.21          5.93         0.54 o                         
   3   5  12          1.58          0.76         0.48 o                         
   4   5  12          1.79          4.80         0.69 o                         
  -3   6  12          0.02          0.35         0.74 o                         
  -2   6  12          8.10          6.10         0.75 o                         
  -1   6  12          8.03          8.80         0.63 o                         
   0   6  12          2.59          2.36         0.46 o                         
   1   6  12          1.17          0.53         0.35 o                         
   2   6  12          0.39          0.46         0.40 o                         
   3   6  12          3.06          3.87         0.73 o                         
   4   6  12          5.33          5.48         0.85 o                         
  -3   7  12          0.90         -0.37         0.76 o                         
  -2   7  12          0.00         -0.05         0.60 o                         
  -1   7  12          2.80          3.79         0.61 o                         
   0   7  12          2.79          2.39         0.51 o                         
   1   7  12         10.05          9.49         0.70 o                         
   2   7  12          7.57          7.22         0.55 o                         
   3   7  12          0.76          0.62         0.57 o                         
   4   7  12          0.05          0.43         0.65 o                         
  -2   8  12          2.11          2.50         0.74 o                         
  -1   8  12          0.75          0.14         0.58 o                         
   0   8  12          0.46          0.81         0.44 o                         
   1   8  12          0.06          0.22         0.41 o                         
   2   8  12          8.07          6.23         0.53 o                         
   3   8  12          3.82          4.83         0.64 o                         
   4   8  12         15.12         17.10         1.03 o                         
  -2   9  12          1.17          0.81         0.75 o                         
  -1   9  12          0.49          0.38         0.54 o                         
   0   9  12         10.05         11.91         0.85 o                         
   1   9  12         31.00         31.79         0.90 o                         
   2   9  12          4.26          3.54         0.50 o                         
   3   9  12          3.40          4.80         0.72 o                         
   4   9  12         24.02         28.14         1.39 o                         
  -1  10  12          0.14          0.26         0.59 o                         
   0  10  12          2.98          3.86         0.78 o                         
   1  10  12          6.89          8.08         0.63 o                         
   2  10  12          0.18         -0.02         0.46 o                         
   3  10  12          1.76          2.56         0.73 o                         
  -1  11  12          0.72          0.32         0.80 o                         
   0  11  12          0.66          0.74         0.74 o                         
   1  11  12         11.67         14.18         0.97 o                         
   2  11  12          0.00          0.02         0.62 o                         
   0  12  12          1.02          0.97         0.85 o                         
   1  12  12          0.33          0.25         0.64 o                         
  -1  -7  13          0.09         -0.36         0.83 o                         
   0  -7  13          0.33         -0.02         0.57 o                         
   1  -7  13          1.54          0.85         0.66 o                         
  -1  -6  13          0.00         -0.34         0.49 o                         
   0  -6  13          0.72          0.75         0.56 o                         
   1  -6  13          0.26          0.20         0.56 o                         
   2  -6  13          0.47          0.08         0.58 o                         
  -2  -5  13          0.00         -0.69         0.76 o                         
  -1  -5  13          0.82          0.82         0.50 o                         
   0  -5  13          1.55          1.97         0.50 o                         
   1  -5  13          0.12          0.93         0.53 o                         
   2  -5  13          0.06          0.39         0.55 o                         
   3  -5  13          1.15          1.78         0.77 o                         
  -2  -4  13          0.04          0.33         0.55 o                         
  -1  -4  13          9.83          8.82         0.62 o                         
   0  -4  13          3.03          2.52         0.47 o                         
   1  -4  13          0.06          0.05         0.49 o                         
   2  -4  13          1.07          1.32         0.49 o                         
   3  -4  13          1.78          2.80         0.60 o                         
  -2  -3  13          0.32          0.37         0.61 o                         
  -1  -3  13         24.74         24.30         0.80 o                         
   0  -3  13         15.70         15.86         0.82 o                         
   1  -3  13          2.75          2.95         0.48 o                         
   2  -3  13          5.59          6.47         0.61 o                         
   3  -3  13         13.18         15.48         0.83 o                         
  -3  -2  13          1.95          2.42         0.79 o                         
  -2  -2  13          0.18          0.45         0.49 o                         
  -1  -2  13         23.17         22.69         1.23 o                         
   0  -2  13         51.26         50.74         1.07 o                         
   1  -2  13          1.47          2.30         0.41 o                         
   2  -2  13          0.04          0.14         0.41 o                         
   3  -2  13          0.33          0.27         0.44 o                         
   4  -2  13          0.40          0.86         0.58 o                         
  -3  -1  13          0.12         -0.24         0.79 o                         
  -2  -1  13          0.35          0.08         0.40 o                         
  -1  -1  13          0.00          0.16         0.35 o                         
   0  -1  13         31.72         30.91         0.94 o                         
   1  -1  13          0.00          0.25         0.33 o                         
   2  -1  13          3.92          4.13         0.51 o                         
   3  -1  13          5.43          6.12         0.66 o                         
   4  -1  13          2.00          2.97         0.74 o                         
  -3   0  13          0.93          0.69         1.12 o                         
  -2   0  13          0.14          0.05         0.51 o                         
  -1   0  13          1.28          1.31         0.45 o                         
   0   0  13          0.75          1.03         0.35 o                         
   1   0  13          1.26          1.29         0.33 o                         
   2   0  13          2.61          2.26         0.46 o                         
   3   0  13          0.01          0.18         0.48 o                         
   4   0  13          0.36          0.45         0.57 o                         
  -3   1  13          0.81          1.32         0.86 o                         
  -2   1  13          1.43          1.61         0.59 o                         
  -1   1  13          7.09          9.07         0.64 o                         
   0   1  13          1.77          1.68         0.38 o                         
   1   1  13          5.82          6.22         0.53 o                         
   2   1  13          0.26          0.13         0.35 o                         
   3   1  13          7.92          8.50         0.69 o                         
   4   1  13          2.02          1.33         0.59 o                         
  -3   2  13          4.11          4.60         0.90 o                         
  -2   2  13          1.53          1.38         0.51 o                         
  -1   2  13          2.08          2.46         0.47 o                         
   0   2  13          0.05         -0.12         0.32 o                         
   1   2  13          6.00          6.82         0.44 o                         
   2   2  13          9.42          9.56         0.57 o                         
   3   2  13          4.50          4.87         0.60 o                         
   4   2  13          0.24          0.25         0.58 o                         
  -3   3  13          0.89          0.50         0.79 o                         
  -2   3  13          0.06          0.21         0.54 o                         
  -1   3  13          1.22          1.39         0.47 o                         
   0   3  13         40.55         40.07         0.97 o                         
   1   3  13          0.14          0.16         0.32 o                         
   2   3  13          0.02          0.09         0.34 o                         
   3   3  13          3.50          5.50         0.62 o                         
   4   3  13          7.18          7.01         0.76 o                         
  -3   4  13         43.92         35.98         1.84 o                         
  -2   4  13          8.56          9.51         1.01 o                         
  -1   4  13          0.32          0.61         0.45 o                         
   0   4  13         27.91         23.38         0.95 o                         
   1   4  13          1.79          1.88         0.40 o                         
   2   4  13          5.88          5.55         0.50 o                         
   3   4  13          6.64          8.43         0.78 o                         
   4   4  13          3.04          3.43         0.66 o                         
  -3   5  13          2.38          2.09         0.95 o                         
  -2   5  13          0.79          0.67         0.64 o                         
  -1   5  13          0.05         -0.33         0.44 o                         
   0   5  13          7.90          5.86         0.57 o                         
   1   5  13          1.30          0.72         0.40 o                         
   2   5  13          0.69          0.61         0.43 o                         
   3   5  13          0.73          0.39         0.52 o                         
   4   5  13          0.00          0.10         0.58 o                         
  -2   6  13          0.62         -0.01         0.63 o                         
  -1   6  13          0.00          0.38         0.59 o                         
   0   6  13          1.72          2.83         0.55 o                         
   1   6  13          0.00          0.23         0.39 o                         
   2   6  13          0.00          0.15         0.48 o                         
   3   6  13          0.41          0.20         0.59 o                         
   4   6  13          0.22          1.01         0.80 o                         
  -2   7  13          0.01         -0.26         0.73 o                         
  -1   7  13          2.06          1.83         0.67 o                         
   0   7  13          5.20          5.23         0.66 o                         
   1   7  13          9.57          8.23         0.74 o                         
   2   7  13          0.08          0.38         0.56 o                         
   3   7  13          0.85          1.78         0.67 o                         
   4   7  13          7.76          7.49         1.09 o                         
  -2   8  13          0.17          0.21         0.79 o                         
  -1   8  13          2.20          3.51         0.84 o                         
   0   8  13          0.06          0.20         0.54 o                         
   1   8  13          1.61          2.59         0.73 o                         
   2   8  13          0.47          0.42         0.47 o                         
   3   8  13         22.10         23.51         1.19 o                         
  -1   9  13          0.65         -0.08         0.62 o                         
   0   9  13          5.38          7.86         0.92 o                         
   1   9  13          1.39          1.88         0.72 o                         
   2   9  13          0.04          0.09         0.50 o                         
   3   9  13         17.47         18.97         1.08 o                         
  -1  10  13          0.46          0.71         0.92 o                         
   0  10  13          0.91          0.47         0.72 o                         
   1  10  13          1.81          2.64         0.74 o                         
   2  10  13          0.22          0.42         0.58 o                         
   0  11  13          0.09         -0.24         0.79 o                         
   1  11  13          0.19         -0.51         0.80 o                         
  -1  -5  14          4.14          3.43         0.67 o                         
   0  -5  14          0.32          1.13         0.61 o                         
   1  -5  14          0.15          0.13         0.61 o                         
   2  -5  14          1.22          1.28         0.65 o                         
  -1  -4  14          5.16          4.29         0.62 o                         
   0  -4  14          1.75          1.65         0.64 o                         
   1  -4  14          0.16          0.24         0.56 o                         
   2  -4  14          1.66          1.78         0.61 o                         
  -2  -3  14          0.03         -0.20         0.76 o                         
  -1  -3  14         28.61         30.32         1.23 o                         
   0  -3  14          3.43          5.46         0.63 o                         
   1  -3  14          0.92          0.72         0.57 o                         
   2  -3  14          6.52          7.09         0.67 o                         
   3  -3  14          0.00          0.57         0.65 o                         
  -2  -2  14          0.55          0.54         0.70 o                         
  -1  -2  14          2.10          1.71         0.48 o                         
   0  -2  14          1.16          1.71         0.47 o                         
   1  -2  14          1.18          0.84         0.41 o                         
   2  -2  14          5.36          6.70         0.66 o                         
   3  -2  14          7.59          7.92         0.76 o                         
  -2  -1  14          0.27          0.08         0.68 o                         
  -1  -1  14          4.11          3.37         0.71 o                         
   0  -1  14          7.18          6.74         0.63 o                         
   1  -1  14          9.68          8.81         0.57 o                         
   2  -1  14          0.07          0.00         0.46 o                         
   3  -1  14          0.65          0.95         0.56 o                         
  -2   0  14          0.39          0.69         0.61 o                         
  -1   0  14          0.17          0.16         0.58 o                         
   0   0  14          0.39          1.04         0.44 o                         
   1   0  14          3.72          3.86         0.51 o                         
   2   0  14          3.63          3.23         0.52 o                         
   3   0  14          1.57          1.75         0.64 o                         
  -2   1  14          0.78          0.45         0.62 o                         
  -1   1  14          1.22          1.10         0.56 o                         
   0   1  14          0.48          1.02         0.48 o                         
   1   1  14          4.55          4.05         0.49 o                         
   2   1  14          4.43          5.12         0.63 o                         
   3   1  14          1.50          1.28         0.58 o                         
  -2   2  14          0.20         -0.13         0.68 o                         
  -1   2  14          0.13          0.49         0.52 o                         
   0   2  14          6.99          6.79         0.69 o                         
   1   2  14          1.00          1.19         0.38 o                         
   2   2  14          0.68          0.38         0.43 o                         
   3   2  14          0.86          1.43         0.49 o                         
   4   2  14          0.58          0.34         0.64 o                         
  -2   3  14          1.08          0.66         0.64 o                         
  -1   3  14         33.80         29.26         1.17 o                         
   0   3  14         13.63         11.03         0.74 o                         
   1   3  14          0.72          0.44         0.38 o                         
   2   3  14          1.63          1.42         0.46 o                         
   3   3  14          4.25          5.12         0.64 o                         
   4   3  14          0.61          0.71         0.68 o                         
  -2   4  14          1.75          1.64         0.79 o                         
  -1   4  14          0.03         -0.11         0.60 o                         
   0   4  14          3.58          2.52         0.63 o                         
   1   4  14          0.41          0.13         0.42 o                         
   2   4  14          0.69          0.57         0.47 o                         
   3   4  14          2.60          3.38         0.63 o                         
  -2   5  14          0.07         -0.21         0.74 o                         
  -1   5  14          0.75          0.55         0.61 o                         
   0   5  14          0.00         -0.41         0.46 o                         
   1   5  14          3.80          3.77         0.62 o                         
   2   5  14          1.17          2.24         0.56 o                         
   3   5  14          0.93          0.72         0.57 o                         
  -2   6  14          1.08          1.10         0.90 o                         
  -1   6  14          0.04         -0.45         0.63 o                         
   0   6  14          0.37          0.43         0.53 o                         
   1   6  14          2.03          1.13         0.48 o                         
   2   6  14          1.73          2.36         0.62 o                         
   3   6  14          1.91          2.24         0.68 o                         
  -1   7  14          4.19          4.08         0.99 o                         
   0   7  14          0.24          0.50         0.59 o                         
   1   7  14          1.38          0.87         0.64 o                         
   2   7  14          3.60          3.93         0.74 o                         
   3   7  14         22.57         23.39         1.25 o                         
  -1   8  14          2.02          1.70         0.97 o                         
   0   8  14          7.22          9.07         0.93 o                         
   1   8  14          0.32          0.33         0.71 o                         
   2   8  14         17.47         19.60         1.40 o                         
   3   8  14          7.93         10.75         1.25 o                         
   0   9  14          0.03         -0.64         0.77 o                         
   1   9  14          0.97          1.27         0.83 o                         
   2   9  14          0.35          0.59         0.67 o                         
   0  -3  15          2.84          3.80         0.77 o                         
   1  -3  15          1.05          1.14         0.64 o                         
  -1  -2  15          8.79          8.11         1.10 o                         
   0  -2  15          0.03          0.08         0.60 o                         
   1  -2  15          0.41          0.43         0.63 o                         
   2  -2  15          1.83          1.53         0.66 o                         
  -1  -1  15          0.02          0.17         0.69 o                         
   0  -1  15          0.73          0.53         0.56 o                         
   1  -1  15          0.02          0.32         0.45 o                         
   2  -1  15          0.09          0.97         0.64 o                         
  -1   0  15          1.54          1.78         0.77 o                         
   0   0  15          1.45          1.18         0.73 o                         
   1   0  15          0.76          1.07         0.52 o                         
   2   0  15          1.35          1.54         0.55 o                         
   3   0  15          0.42          0.27         0.63 o                         
  -1   1  15          0.07          0.19         0.72 o                         
   0   1  15          0.08         -0.05         0.53 o                         
   1   1  15          3.95          4.80         0.61 o                         
   2   1  15          7.44          8.93         0.71 o                         
   3   1  15          0.34          0.87         0.71 o                         
  -1   2  15         11.28         10.39         0.91 o                         
   0   2  15          0.27         -0.08         0.56 o                         
   1   2  15          0.88          0.83         0.63 o                         
   2   2  15          1.03          1.14         0.56 o                         
   3   2  15          3.59          3.70         0.86 o                         
  -1   3  15          0.82          0.18         0.62 o                         
   0   3  15          0.12          0.43         0.63 o                         
   1   3  15          0.03         -0.27         0.51 o                         
   2   3  15          5.25          8.69         0.78 o                         
   3   3  15          0.05          2.26         0.67 o                         
  -1   4  15          3.52          2.84         0.89 o                         
   0   4  15          1.72          1.05         0.59 o                         
   1   4  15          1.12          0.31         0.61 o                         
   2   4  15          1.97          2.46         0.61 o                         
   3   4  15          0.81          1.16         0.64 o                         
  -1   5  15          0.08          0.08         0.77 o                         
   0   5  15          0.37         -0.30         0.64 o                         
   1   5  15          0.35         -0.02         0.60 o                         
   2   5  15          2.34          2.96         0.76 o                         
   3   5  15          0.35          0.10         0.64 o                         
  -1   6  15          3.95          2.99         0.98 o                         
   0   6  15          5.48          6.00         0.93 o                         
   1   6  15          2.06          2.06         0.87 o                         
   2   6  15          0.26          0.50         0.66 o                         
   0   7  15          0.08         -0.14         0.88 o                         
   1   7  15          0.12         -0.19         0.94 o                         
   2   7  15         17.63         23.81         1.27 o                         
   1   8  15          0.59          0.03         0.78 o                         
   0   0  16          0.26          0.50         1.36 o                         
   1   0  16          0.00         -0.12         0.63 o                         
   0   1  16          0.01         -0.09         0.74 o                         
   1   1  16          5.13          5.05         0.78 o                         
   0   2  16          0.54          0.00         0.81 o                         
   1   2  16          0.33          0.37         0.74 o                         
   0   3  16          0.25          0.12         0.85 o                         
   1   3  16          0.02          0.40         0.66 o                         
   0   4  16          3.19          3.66         1.08 o                         
   1   4  16          0.20          0.65         0.71 o                         
   1   5  16          3.31          3.84         1.61 o                         
                                                                                
